# Supplementary material for: From small-scale forest structure to Amazon-wide carbon estimates
Source: Nat Commun. 2019 Nov 8;10:5088. doi: 10.1038/s41467-019-13063-y (PMC6841659; doi:10.1038/s41467-019-13063-y)
Supplement: Supplementary file 4 — Source Data [file 41467_2019_13063_MOESM4_ESM.zip]

Archive with 3 entries (3 files):
- Source Data - Figure 3 & Supplementary Figure 1.txt
- Source Data - Figure 4.txt
- Source Data - Figure 2 & Supplementary Figures.txt
