# Supplementary material for: From small-scale forest structure to Amazon-wide carbon estimates
Source: Nat Commun. 2019 Nov 8;10:5088. doi: 10.1038/s41467-019-13063-y (PMC6841659; doi:10.1038/s41467-019-13063-y)
Supplement: Supplementary file 4 — Source Data [file 41467_2019_13063_MOESM4_ESM.zip › Source Data - Figure 3 & Supplementary Figure 1.txt]

Histogram of Aboveground Biomass [t ha-1] (including all profiles that are associated to all Lidar shots (up to 50 per lidar shot))
BinCentre,7.500,22.500,37.500,52.500,67.500,82.500,97.500,112.500,127.500,142.500,157.500,172.500,187.500,202.500,217.500,232.500,247.500,262.500,277.500,292.500,307.500,322.500,337.500,352.500,367.500,382.500,397.500,412.500
NumberOfProfiles,2381006.000,2752293.000,3786806.000,2130633.000,2083758.000,2043732.000,2136028.000,2063139.000,1681961.000,1385762.000,1283206.000,1259274.000,1274467.000,1300117.000,1258165.000,1179176.000,1056650.000,874738.000,682909.000,499454.000,341072.000,214658.000,130133.000,73774.000,41458.000,22085.000,11039.000,5374.000

Histogram of Aboveground Woody Productivity [tC ha-1 a-1] (including all profiles that are associated to all Lidar shots (up to 50 per lidar shot))
BinCentre,0.125,0.375,0.625,0.875,1.125,1.375,1.625,1.875,2.125,2.375,2.625,2.875,3.125,3.375,3.625,3.875,4.125,4.375,4.625,4.875,5.125,5.375,5.625,5.875,6.125,6.375,6.625,6.875,7.125,7.375,7.625
NumberOfProfiles,8508.000,21722.000,41165.000,83807.000,228682.000,320872.000,225762.000,392995.000,454523.000,556317.000,840551.000,1062394.000,1346065.000,1822206.000,2372995.000,2723149.000,2842001.000,2732679.000,2698295.000,2930504.000,2533963.000,1874124.000,1489256.000,1230002.000,1051769.000,868251.000,647404.000,419749.000,219776.000,94425.000,32544.000

Histogram of Basal Area [m2 ha-1] (including all profiles that are associated to all Lidar shots (up to 50 per lidar shot))
BinCentre,1.000,3.000,5.000,7.000,9.000,11.000,13.000,15.000,17.000,19.000,21.000,23.000,25.000,27.000,29.000,31.000,33.000,35.000,37.000,39.000,41.000,43.000,45.000,47.000
NumberOfProfiles,1876708.000,1221978.000,1655887.000,2481303.000,2418919.000,1415234.000,1663552.000,2028567.000,2573604.000,2938888.000,3013138.000,2719558.000,2336303.000,1951832.000,1544452.000,1043786.000,583581.000,282597.000,122064.000,52151.000,21004.000,8375.000,2836.000,708.000

Histogram of Gross Primary Productivity [tC ha-1 a-1] (including all profiles that are associated to all Lidar shots (up to 50 per lidar shot))
BinCentre,1.000,3.000,5.000,7.000,9.000,11.000,13.000,15.000,17.000,19.000,21.000,23.000,25.000,27.000,29.000,31.000,33.000,35.000,37.000,39.000,41.000,43.000,45.000,47.000
NumberOfProfiles,43100.000,460079.000,650840.000,1101146.000,1138835.000,1222367.000,939519.000,934586.000,1306646.000,2877527.000,3628348.000,3317331.000,2954146.000,2469083.000,1991646.000,1607310.000,1337088.000,1158130.000,1056916.000,929942.000,794114.000,665013.000,542157.000,410137.000

Histogram of Stem Volume [m3 ha-1] (including all profiles that are associated to all Lidar shots (up to 50 per lidar shot))
BinCentre,10.000,30.000,50.000,70.000,90.000,110.000,130.000,150.000,170.000,190.000,210.000,230.000,250.000,270.000,290.000,310.000,330.000,350.000,370.000,390.000,410.000
NumberOfProfiles,2206577.000,2169112.000,3870497.000,1939249.000,1853766.000,1868417.000,2159653.000,2470367.000,2781447.000,2626540.000,2331914.000,2076030.000,1804526.000,1449569.000,1036939.000,640849.000,352942.000,177912.000,81672.000,36073.000,14709.000
