# Supplementary material for: From small-scale forest structure to Amazon-wide carbon estimates
Source: Nat Commun. 2019 Nov 8;10:5088. doi: 10.1038/s41467-019-13063-y (PMC6841659; doi:10.1038/s41467-019-13063-y)
Supplement: Supplementary file 4 — Source Data [file 41467_2019_13063_MOESM4_ESM.zip › Source Data - Figure 4.txt]

Mean uncertainty index of Abovegroud Biomass (AGB), stem volume (SV), Basal Area (BA), Aboveground Woody Productivity (AWP), and Gross Primary Productivity (GPP)
for all MCH derived values (MCHderivedAll),
for MCH derived values with MCH > 15m (MCHderived>15m),
for all profile derived values (ProfileDerivedAll),
for profile derived values with MCH > 15m (ProfileDerived>15m)

,AGB,SV,BA,AWP,GPP
MCHderivedAll,0.5905739667044612,0.5055200915472121,0.4462544609341244,0.30359249375253217,0.35126061901024924
MCHderived>15m,0.24568105964780665,0.18283289458870117,0.15582719979599866,0.17517361747057614,0.2574863145845054
ProfileDerivedAll,0.46946735925223476,0.38345443752291586,0.3245928552885462,0.17302054045677356,0.25636325972461393
ProfileDerived>15m,0.2025904328019516,0.14819216849591876,0.12331321536782436,0.13574545845799457,0.20617268127393962
