# Supplementary material for: From small-scale forest structure to Amazon-wide carbon estimates
Source: Nat Commun. 2019 Nov 8;10:5088. doi: 10.1038/s41467-019-13063-y (PMC6841659; doi:10.1038/s41467-019-13063-y)
Supplement: Supplementary file 4 — Source Data [file 41467_2019_13063_MOESM4_ESM.zip › Source Data - Figure 2 & Supplementary Figures.txt]

Mean profile-derived values at every lidar shot.
lon - longitude of lidar shot
lat - latitude of lidar shot
MCH - mean canopy height (m)
AGB - aboveground biomass (t ha-1)
AGB_CV - uncertainty index epsilon for AGB
BA - basal area (m2 ha-1)
BA_CV - uncertainty index epsilon for BA
AWP - aboveground woody productivity (tC ha-1 a-1)
AWP_CV - uncertainty index epsilon for AWP
SV - stem volume (m3 ha-1)
SV_CV - uncertainty index epsilon for SV
GPP - gross primary productivity (tC ha-1 a-1)
GPP_CV - uncertainty index epsilon for GPP
 
lon,lat,MCH,AGB,AGB_CV,BA,BA_CV,AWP,AWP_CV,SV,SV_CV,GPP,GPP_CV,bestRelativeOverlap,meanRelativeOverlap
-63.51594,-13.16648,8.29,133.79,0.28,17.08,0.2,3.72,0.17,157.52,0.24,22.99,0.25,0.89,0.85
-63.51635,-13.16337,18.75,168.01,0.19,22.25,0.1,4.44,0.12,200.77,0.13,29.86,0.26,0.88,0.84
-63.51656,-13.16181,7.6,97.61,0.55,13.9,0.39,4.06,0.25,120.98,0.46,22.05,0.33,0.92,0.84
-63.51677,-13.16025,16.48,177.35,0.16,22.75,0.1,4.64,0.11,206.7,0.14,28.13,0.19,0.91,0.88
-63.5172,-13.15713,10.45,126,0.32,18.45,0.18,4.79,0.15,158.91,0.24,28.69,0.18,0.92,0.89
-63.51807,-13.1509,7.55,92.82,0.57,13.87,0.4,4.16,0.27,118.05,0.47,23.21,0.33,0.86,0.81
-63.51829,-13.14935,9.83,120.66,0.3,17.65,0.16,4.55,0.15,152.59,0.21,28.08,0.22,0.9,0.87
-63.51942,-13.14156,13.33,90.62,0.29,17.51,0.13,6.1,0.07,135.99,0.17,36.61,0.14,0.93,0.88
-63.51965,-13.14,8.75,52.45,0.65,10.32,0.35,4.98,0.11,77.5,0.5,22.22,0.16,0.92,0.9
-63.52189,-13.12445,10.39,83.77,0.47,14.16,0.26,5.1,0.16,113.17,0.35,26.1,0.21,0.94,0.9
-63.52865,-13.07622,17.18,175.77,0.17,22.59,0.12,4.5,0.11,205.47,0.15,27.93,0.15,0.9,0.88
-63.7475,-11.51135,14.71,171.56,0.17,21.7,0.11,4.15,0.13,203.29,0.14,27.98,0.15,0.86,0.83
-63.76096,-11.4149,13.55,108.98,0.22,19.23,0.13,3.91,0.13,168.06,0.15,41.6,0.18,0.85,0.84
-63.76397,-11.3931,8.84,122,0.34,17.33,0.26,4.11,0.24,152.55,0.29,26.25,0.3,0.87,0.81
-63.7644,-11.38999,11.87,140.75,0.25,19.13,0.15,4.16,0.12,172.99,0.19,27.72,0.23,0.9,0.86
-63.76591,-11.3791,8.7,80.87,0.47,15.02,0.22,5.37,0.13,118.62,0.31,30.78,0.17,0.83,0.8
-63.76723,-11.36978,10.6,96.72,0.47,15.15,0.26,4.85,0.13,124.61,0.34,25.24,0.19,0.9,0.86
-63.76789,-11.36512,20.53,185.44,0.16,23.23,0.12,4.22,0.11,217.75,0.15,29.04,0.16,0.91,0.86
-63.76876,-11.3589,16.47,177.3,0.17,22.38,0.11,4.34,0.15,205.39,0.14,27.01,0.18,0.88,0.86
-63.90669,-10.36772,11.1,96.07,0.49,14.97,0.28,4.78,0.16,124.51,0.37,25.3,0.2,0.91,0.87
-64.44546,-6.46574,6.44,49.63,0.68,9.88,0.37,4.79,0.22,73.26,0.49,20.8,0.26,0.81,0.74
-64.54259,-5.75889,22.71,170.58,0.28,18.79,0.29,2.51,0.47,188.07,0.26,19.04,0.4,0.62,0.62
-64.54653,-5.7293,11.73,153.75,0.32,20.41,0.17,4.75,0.15,178.19,0.24,25.02,0.19,0.94,0.9
-64.54697,-5.7262,12.31,173.64,0.22,21.57,0.13,4.14,0.13,196.58,0.16,24.33,0.25,0.88,0.86
-64.5515,-5.6935,10.54,137.15,0.36,18.56,0.22,4.51,0.13,161.51,0.28,24.03,0.21,0.94,0.89
-64.55191,-5.69038,21.36,215.69,0.14,25.17,0.1,4.14,0.12,236.11,0.12,24.48,0.13,0.89,0.86
-64.55252,-5.68571,21.48,214.26,0.15,24.65,0.1,3.94,0.13,232.81,0.13,23.41,0.12,0.91,0.88
-64.55272,-5.68416,22.12,183.31,0.25,23.32,0.12,3.81,0.16,219.08,0.14,30.58,0.32,0.83,0.76
-64.55487,-5.66859,9.64,116.57,0.48,17.36,0.25,5.07,0.17,145.21,0.35,26.45,0.23,0.91,0.88
-64.56081,-5.62499,18.55,207.37,0.15,25.01,0.1,4.3,0.12,229.5,0.13,25,0.16,0.94,0.9
-64.56912,-5.56428,8.87,87.7,0.56,14.24,0.32,5.15,0.13,115.24,0.42,24.74,0.19,0.89,0.87
-64.56934,-5.56273,8.18,76.65,0.84,12.57,0.45,4.85,0.15,101.56,0.63,22.63,0.17,0.91,0.86
-64.56955,-5.56117,8.25,40.75,0.44,8.92,0.23,5.02,0.09,62.34,0.3,19.46,0.15,0.91,0.89
-64.57639,-5.51134,16.89,184.38,0.22,22.89,0.13,4.12,0.1,209.68,0.16,25.72,0.23,0.88,0.86
-64.57702,-5.50667,15.35,195.97,0.19,24.28,0.11,4.29,0.13,221.14,0.14,26.27,0.18,0.75,0.74
-64.57724,-5.50512,10.33,141.54,0.37,20.09,0.22,4.31,0.21,175.14,0.26,28.62,0.3,0.83,0.76
-64.57974,-5.48798,13.73,110.42,0.26,20.55,0.12,5.72,0.08,166.2,0.15,41.2,0.16,0.87,0.84
-64.5804,-5.48331,6.3,75.44,0.77,10.99,0.64,3.28,0.28,96.21,0.69,18.79,0.54,0.87,0.78
-64.58166,-5.47396,28.77,269.07,0.11,28.12,0.08,3.4,0.12,285.02,0.1,23.47,0.11,0.82,0.78
-64.58409,-5.45528,15.02,196.37,0.2,24.18,0.11,4.35,0.11,219.07,0.14,25.18,0.22,0.89,0.87
-64.58539,-5.44594,17.94,206.24,0.19,24.66,0.13,4.1,0.14,228.44,0.15,24.67,0.22,0.91,0.89
-64.58723,-5.43348,23.67,238.4,0.13,26.02,0.1,3.73,0.15,251.55,0.12,21.71,0.17,0.89,0.85
-64.62428,-5.16262,21.48,229.69,0.16,25.73,0.12,3.71,0.12,247.43,0.15,23.29,0.22,0.91,0.88
-64.62794,-5.13612,5.36,26.28,0.93,4.68,0.62,3.11,0.28,36.1,0.75,11.24,0.36,0.83,0.78
-64.62872,-5.12989,16.39,123.16,0.23,22.31,0.1,5.18,0.09,187.4,0.12,45.46,0.15,0.84,0.79
-64.62912,-5.12678,20.79,285.15,0.1,28.57,0.06,2.99,0.13,302.87,0.06,25.12,0.14,0.65,0.65
-64.63524,-5.08317,9.61,50.43,0.4,10.94,0.23,5.69,0.12,77.7,0.29,23.34,0.14,0.94,0.91
-64.63601,-5.07694,15.7,193.13,0.21,24.39,0.12,4.4,0.13,220.51,0.14,27.16,0.25,0.93,0.9
-64.63681,-5.07071,7.79,34.98,0.98,6.19,0.54,3.74,0.14,46.42,0.78,12.63,0.23,0.92,0.88
-64.63743,-5.06605,19.66,214.33,0.17,25.94,0.1,4.43,0.12,236.42,0.13,25.54,0.18,0.9,0.88
-64.63878,-5.05672,19.96,223.01,0.13,26.22,0.09,4.33,0.12,242.61,0.11,24.47,0.18,0.94,0.89
-64.63924,-5.05361,23.68,235.73,0.12,26.05,0.09,3.66,0.15,251.59,0.11,22.7,0.17,0.91,0.86
-64.6404,-5.04581,18.29,144.38,0.26,22.61,0.11,4.59,0.11,196.4,0.12,38.68,0.24,0.9,0.85
-64.64063,-5.04425,5.73,30.36,0.85,5.44,0.61,3.29,0.28,41.93,0.71,12.4,0.36,0.84,0.77
-64.64086,-5.04269,14.71,176.62,0.28,22.21,0.17,4.25,0.14,199.22,0.21,24.18,0.23,0.94,0.9
-64.64108,-5.04113,8.03,38.04,0.44,8.78,0.26,5.03,0.09,61.22,0.33,20.22,0.14,0.91,0.87
-64.6413,-5.03957,7.36,64.1,0.68,11.28,0.43,4.42,0.16,90.07,0.55,21.99,0.32,0.93,0.85
-64.64152,-5.03801,26.45,269.46,0.15,28.22,0.1,3.47,0.15,285.15,0.13,23.37,0.15,0.82,0.78
-64.64581,-5.00532,5.06,42.75,0.98,6.97,0.71,3.29,0.38,56.28,0.83,13.55,0.51,0.87,0.73
-64.64604,-5.00377,16.16,166.05,0.31,22.96,0.14,4.42,0.12,204.15,0.18,31.92,0.3,0.91,0.9
-64.64627,-5.00221,17.78,203.12,0.19,25.27,0.11,4.63,0.11,228.1,0.15,26.35,0.19,0.9,0.87
-64.6465,-5.00066,8.05,33.41,0.24,8.1,0.16,4.92,0.1,55.16,0.2,19,0.13,0.94,0.89
-64.64697,-4.99754,18.42,200.03,0.18,24.68,0.11,4.36,0.13,223.2,0.14,25.42,0.17,0.92,0.9
-64.6472,-4.99599,5.79,50.23,0.91,8.17,0.64,3.49,0.35,65.96,0.76,15.06,0.46,0.93,0.74
-64.64835,-4.98819,15.97,192.7,0.17,24.49,0.1,4.48,0.13,220.63,0.12,27.36,0.23,0.83,0.81
-64.64857,-4.98663,11.18,116.1,0.41,18.73,0.18,5.19,0.14,153.9,0.25,31.28,0.22,0.92,0.89
-64.64879,-4.98507,16.49,175.62,0.27,23.46,0.14,4.33,0.13,213.02,0.16,31.32,0.27,0.92,0.9
-64.649,-4.98351,5.52,19.76,0.99,3.58,0.72,2.88,0.26,27.3,0.84,9.89,0.35,0.85,0.81
-64.64943,-4.98039,13.47,169.18,0.25,21.92,0.13,4.27,0.11,196.09,0.17,26.04,0.28,0.92,0.89
-64.65044,-4.9726,11.13,78.52,0.41,15.46,0.18,5.81,0.08,117.95,0.25,31.42,0.1,0.94,0.91
-64.65083,-4.96948,9.48,42.16,0.49,9.5,0.29,5.23,0.09,66.89,0.37,21.44,0.16,0.92,0.91
-64.65103,-4.96793,17.78,203.93,0.19,25.42,0.11,4.73,0.1,227.34,0.15,25.88,0.2,0.88,0.84
-64.65122,-4.96637,12.4,143.87,0.39,21.15,0.2,5.18,0.12,179.27,0.26,30.75,0.24,0.92,0.88
-64.65142,-4.96481,8.81,38.76,0.38,9.14,0.25,5.23,0.11,62.98,0.3,20.97,0.15,0.92,0.9
-64.65182,-4.9617,8.16,73.62,0.54,13.42,0.31,4.95,0.16,105.5,0.39,26.15,0.22,0.9,0.86
-64.65222,-4.95859,8.3,38.29,0.48,8.85,0.28,5,0.08,61.79,0.36,20.42,0.16,0.92,0.89
-64.65243,-4.95704,13.95,159.61,0.29,22.44,0.13,4.91,0.12,193.75,0.17,30.34,0.29,0.93,0.9
-64.65307,-4.95238,9.1,47.21,0.42,10.46,0.24,5.56,0.12,73.62,0.3,22.73,0.15,0.92,0.9
-64.65398,-4.94615,7.77,35.6,0.34,8.4,0.21,4.97,0.1,58.16,0.26,19.72,0.14,0.93,0.89
-64.65421,-4.94459,17.76,208.27,0.16,25.31,0.1,4.55,0.13,229.21,0.13,24.66,0.15,0.92,0.89
-64.65467,-4.94148,6.76,33.56,0.5,7.53,0.31,4.53,0.13,52.48,0.39,17.16,0.21,0.88,0.84
-64.65491,-4.93992,7.3,35.87,0.61,8.1,0.28,4.84,0.14,55.82,0.41,17.95,0.17,0.92,0.9
-64.6556,-4.93525,11.26,90.14,0.44,16.31,0.19,5.84,0.11,127.16,0.27,30.38,0.16,0.92,0.87
-64.65669,-4.92744,9.33,62.81,0.59,12.75,0.33,5.6,0.11,94.54,0.42,26.37,0.21,0.92,0.88
-64.65752,-4.92121,26.2,238.81,0.14,26.57,0.09,3.83,0.14,255.83,0.11,23.76,0.18,0.87,0.83
-64.66013,-4.90099,14.89,174.39,0.23,23.32,0.12,4.9,0.1,203.56,0.15,28.02,0.27,0.92,0.88
-64.66034,-4.89943,6.7,17.69,1.37,2.22,1.07,2.78,0.1,20.57,1.26,8.75,0.23,0.87,0.83
-64.66056,-4.89788,19.17,216.32,0.16,26.14,0.09,4.43,0.11,239.27,0.12,26.05,0.22,0.94,0.91
-64.66078,-4.89632,15.88,183.06,0.23,23.54,0.12,4.38,0.14,212.2,0.15,27.65,0.26,0.93,0.89
-64.66122,-4.89321,6.97,31.85,0.55,7.06,0.34,4.35,0.14,49.13,0.42,16.02,0.22,0.91,0.87
-64.66213,-4.88699,7.33,45.28,0.64,9.41,0.39,4.77,0.1,68.88,0.51,20.38,0.23,0.92,0.86
-64.66326,-4.8792,6.58,18.91,1.15,2.74,0.81,2.54,0.16,23.55,0.98,8.69,0.26,0.89,0.84
-64.66414,-4.87297,10.84,73.24,0.48,14.37,0.25,6.04,0.11,108.26,0.32,28.86,0.17,0.89,0.86
-64.66436,-4.87141,7.93,28.25,0.87,5.48,0.46,3.68,0.13,39.65,0.68,12.44,0.21,0.87,0.85
-64.66457,-4.86985,5.18,2.41,2.54,0.34,2.24,1.46,0.3,3.07,2.41,4.14,0.47,0.83,0.8
-64.66578,-4.8605,8.57,41.48,0.32,9.75,0.23,5.41,0.12,67.63,0.26,22.28,0.17,0.94,0.9
-64.66677,-4.85271,7.81,36.06,0.33,8.58,0.22,5.08,0.12,59.03,0.27,19.9,0.16,0.91,0.88
-64.66697,-4.85115,5.86,15.4,1.01,2.79,0.71,2.74,0.21,21.12,0.82,9.05,0.28,0.92,0.88
-64.66718,-4.84959,6.99,21.43,1.35,3.49,0.9,3.05,0.17,27.5,1.16,9.81,0.29,0.92,0.86
-64.6678,-4.84492,6.93,41.95,0.62,9.02,0.34,4.87,0.09,64.52,0.45,19.78,0.16,0.9,0.85
-64.66867,-4.83872,6.36,28.96,0.59,5.77,0.33,3.66,0.15,42.12,0.45,13.22,0.21,0.91,0.87
-64.6689,-4.83716,10.05,70.02,0.45,14.21,0.23,5.82,0.08,106.54,0.29,29.49,0.14,0.92,0.9
-64.66912,-4.83561,12.48,128.37,0.4,20.25,0.18,5.18,0.1,169.06,0.24,33.2,0.25,0.92,0.89
-64.66958,-4.8325,19.85,146.9,0.29,22.52,0.13,4.1,0.14,202.54,0.14,39.85,0.25,0.92,0.86
-64.67026,-4.82782,5.63,21.37,0.93,4,0.66,3.01,0.26,30,0.78,10.42,0.34,0.88,0.82
-64.67049,-4.82626,6.14,43.53,0.78,8.61,0.43,4.45,0.18,63.62,0.57,18.11,0.26,0.84,0.8
-64.67071,-4.8247,18.43,208.93,0.15,25.48,0.1,4.55,0.12,230.19,0.13,25.04,0.18,0.93,0.89
-64.67116,-4.82158,5.26,10.81,1.03,2.03,0.71,2.42,0.15,15.49,0.81,8.15,0.24,0.91,0.84
-64.67138,-4.82002,5.62,26.81,0.83,4.99,0.49,3.32,0.18,37.43,0.63,11.81,0.25,0.9,0.83
-64.67159,-4.81846,17.63,200.94,0.19,24.47,0.11,4.16,0.12,223.83,0.14,25.12,0.18,0.93,0.91
-64.67202,-4.81535,15.78,174.28,0.19,23.42,0.11,4.78,0.11,205.6,0.13,28.65,0.27,0.93,0.91
-64.67265,-4.81067,10.66,127.96,0.38,19.44,0.18,5.11,0.16,162.7,0.25,29.76,0.24,0.9,0.87
-64.67326,-4.806,6.34,31.24,0.07,7.6,0.03,4.99,0.04,48.36,0.03,16.4,0.03,0.69,0.69
-64.67406,-4.79976,6.6,50.56,0.8,9.04,0.48,4.21,0.19,70.12,0.63,17.93,0.33,0.88,0.82
-64.67794,-4.77177,10.48,97.42,0.47,16.42,0.23,5.28,0.14,132.07,0.31,28.87,0.14,0.93,0.89
-64.67817,-4.77021,20.44,153.88,0.28,23.3,0.11,4.2,0.13,209.5,0.13,40.16,0.28,0.86,0.79
-64.67839,-4.76865,7.61,33.39,0.66,6.39,0.35,4.05,0.14,46.12,0.52,13.48,0.19,0.89,0.88
-64.67907,-4.76398,6.83,19.28,1.32,2.54,0.99,2.79,0.11,22.99,1.19,9.05,0.24,0.91,0.86
-64.6795,-4.76086,10.59,121.21,0.44,18.66,0.22,5.16,0.14,155.86,0.29,29.51,0.21,0.93,0.88
-64.68255,-4.73749,20.03,209.6,0.2,25.48,0.11,4.34,0.13,234.19,0.14,26.55,0.24,0.93,0.89
-64.68383,-4.72817,5.3,9.88,1.71,1.13,1.56,1.88,0.26,11.07,1.67,5.63,0.4,0.89,0.85
-64.68675,-4.70794,31.42,279.35,0.12,28.62,0.09,3.29,0.17,292.55,0.11,22.78,0.1,0.86,0.81
-64.69042,-4.67989,6.73,55.37,0.76,9.89,0.48,4.28,0.2,76.96,0.61,19.25,0.33,0.86,0.81
-64.69106,-4.67523,7.52,113.01,0.43,16.11,0.3,3.79,0.24,141.47,0.35,24.3,0.38,0.83,0.78
-64.6915,-4.67212,24.16,246,0.1,26.57,0.08,3.52,0.16,260.95,0.09,22.51,0.15,0.88,0.85
-64.69768,-4.62695,18.75,229.28,0.14,26.16,0.1,4.1,0.15,246.52,0.12,23.54,0.13,0.91,0.87
-64.69789,-4.62539,9.1,39.1,0.52,8.96,0.26,5.15,0.12,62.1,0.34,20.11,0.15,0.95,0.92
-64.69809,-4.62384,12.15,87.5,0.38,16.33,0.17,5.92,0.11,127.32,0.24,32,0.13,0.93,0.88
-64.69918,-4.61607,18.36,199.18,0.21,24.9,0.12,4.38,0.12,226.49,0.15,27.32,0.25,0.95,0.91
-64.69941,-4.61452,5.14,11.93,1.01,2.15,0.7,2.45,0.16,16.72,0.8,8.29,0.25,0.91,0.86
-64.70146,-4.60051,5.08,29.75,0.83,5.24,0.58,3.17,0.34,41.04,0.68,12.07,0.39,0.83,0.74
-64.70212,-4.59584,11.87,106.42,0.38,15.78,0.25,3.64,0.21,130.59,0.28,22.03,0.55,0.69,0.68
-64.70295,-4.5896,16.3,206.36,0.21,24.75,0.13,4.34,0.1,225.7,0.16,23.99,0.19,0.89,0.86
-64.70356,-4.58492,11.83,148.83,0.31,20.88,0.18,4.68,0.12,180.12,0.22,28.07,0.27,0.92,0.88
-64.70416,-4.58024,8.33,35.29,0.57,8.06,0.27,4.8,0.1,55.43,0.36,18.13,0.15,0.94,0.9
-64.70475,-4.57558,19.08,205.19,0.17,25.29,0.11,4.48,0.11,229.11,0.13,25.97,0.2,0.92,0.89
-64.70495,-4.57402,10.11,45.79,0.54,10.02,0.31,5.3,0.1,71.05,0.39,21.91,0.16,0.93,0.9
-64.70557,-4.56936,10.52,138.87,0.36,20.2,0.18,4.89,0.15,172.44,0.24,29.24,0.24,0.89,0.86
-64.70642,-4.56314,12.15,156.76,0.27,21.23,0.16,4.59,0.14,183.89,0.2,26.17,0.25,0.88,0.86
-64.70664,-4.56158,7.55,85.73,0.48,14.36,0.28,4.72,0.19,116.86,0.35,25.77,0.23,0.84,0.81
-64.70686,-4.56003,7.96,48.79,0.82,9.16,0.48,4.41,0.18,69.42,0.62,18.51,0.27,0.91,0.85
-64.70708,-4.55847,6.99,36.93,0.73,7.9,0.4,4.53,0.13,56.06,0.52,17.42,0.21,0.89,0.86
-64.708,-4.55225,5.75,53.74,0.85,8.86,0.64,3.6,0.28,72.37,0.74,17,0.47,0.86,0.77
-64.70869,-4.54759,17.13,158.59,0.33,22.93,0.14,4.46,0.1,201.22,0.17,34.4,0.32,0.93,0.89
-64.70891,-4.54603,18.43,232.6,0.13,26.93,0.09,4.27,0.13,252.31,0.11,24.67,0.13,0.87,0.85
-64.70913,-4.54447,9.85,65.16,0.56,13.09,0.31,5.68,0.11,97.38,0.39,26.81,0.2,0.92,0.89
-64.71,-4.53823,5.5,44.66,0.79,8.07,0.51,3.94,0.24,62.11,0.63,16.25,0.33,0.84,0.77
-64.71302,-4.51485,9.13,43.34,0.54,9.53,0.32,5.11,0.08,67.9,0.41,21.26,0.18,0.93,0.91
-64.71323,-4.51329,5.94,23.85,0.75,4.49,0.48,3.2,0.2,33.49,0.59,11.14,0.25,0.94,0.88
-64.71345,-4.51173,18.89,163.52,0.29,23.48,0.13,4.6,0.12,207.23,0.16,34.77,0.29,0.95,0.87
-64.71478,-4.50241,20.25,216.32,0.17,26.3,0.1,4.48,0.11,238.72,0.13,25.79,0.18,0.89,0.86
-64.71725,-4.48528,10.39,63.89,0.66,12.35,0.37,5.37,0.1,93.15,0.48,24.84,0.19,0.94,0.9
-64.71809,-4.47904,5.03,23.13,0.98,3.91,0.7,2.84,0.27,31.03,0.82,10.15,0.35,0.82,0.78
-64.71929,-4.46969,10.61,128.94,0.41,19.09,0.21,4.96,0.14,161.22,0.28,28.37,0.23,0.9,0.88
-64.71949,-4.46814,8.17,81.59,0.66,13.08,0.41,4.31,0.17,108.7,0.52,23.12,0.29,0.89,0.84
-64.72071,-4.4588,6.55,51.98,0.62,10.17,0.38,4.68,0.18,76.57,0.49,21.04,0.27,0.83,0.78
-64.72179,-4.45102,9.19,111.9,0.45,17.68,0.22,5.12,0.15,145.87,0.29,28.71,0.19,0.88,0.85
-64.72428,-4.43391,7.6,43.09,0.86,8.93,0.41,4.76,0.12,64.91,0.6,19.32,0.19,0.93,0.88
-64.72576,-4.42298,8.29,110.82,0.37,16.66,0.22,4.17,0.24,143.27,0.26,26.67,0.28,0.84,0.8
-64.72656,-4.41675,7.35,35.15,0.64,7.82,0.3,4.74,0.14,53.82,0.43,17.2,0.18,0.88,0.85
-64.72906,-4.39808,19.62,223.49,0.14,25.24,0.1,3.97,0.13,240.24,0.13,22.75,0.16,0.9,0.88
-64.73017,-4.3903,5.88,78.62,0.63,11.94,0.48,3.66,0.29,101.75,0.55,20.04,0.43,0.88,0.74
-64.73195,-4.37785,12.27,156.7,0.28,21.26,0.17,4.35,0.15,188.16,0.2,27.81,0.28,0.89,0.87
-64.73385,-4.36383,5.91,41.26,0.76,7.42,0.53,3.73,0.25,56.92,0.64,14.89,0.38,0.85,0.75
-64.73524,-4.35292,10.18,153.15,0.28,20.41,0.16,3.88,0.15,185.74,0.19,27.58,0.29,0.82,0.79
-64.73695,-4.34047,25.66,252.79,0.16,27.01,0.11,3.51,0.17,266.9,0.14,22.32,0.16,0.88,0.85
-64.73739,-4.33736,26.77,242.91,0.19,25.44,0.14,3.4,0.19,258.83,0.16,22.43,0.19,0.74,0.72
-64.73853,-4.3296,5.98,67.18,0.79,9.46,0.65,2.49,0.43,83.63,0.7,14.97,0.66,0.84,0.75
-64.74027,-4.31713,19.93,220.17,0.14,26,0.09,4.29,0.12,240.41,0.11,24.74,0.21,0.91,0.89
-64.74048,-4.31557,20.32,211.79,0.19,25.36,0.11,4.08,0.12,235.17,0.13,25.97,0.25,0.91,0.89
-64.74069,-4.31401,8.91,95.55,0.45,16.46,0.2,5.37,0.14,131.92,0.28,29.87,0.17,0.93,0.87
-64.7411,-4.31089,7.35,101.86,0.42,15.58,0.24,4.32,0.26,131.7,0.3,25.28,0.29,0.83,0.79
-64.74131,-4.30933,12.26,158.78,0.29,21.13,0.17,4.4,0.15,185.79,0.21,25.88,0.25,0.91,0.88
-64.74151,-4.30777,7.65,37.65,0.58,8.55,0.31,4.89,0.09,59.85,0.42,19.41,0.16,0.92,0.88
-64.74172,-4.30621,7.33,29.13,0.37,6.87,0.25,4.42,0.14,46.18,0.3,15.85,0.19,0.93,0.9
-64.74192,-4.30466,17.61,215.97,0.18,25.28,0.12,4.14,0.13,235.57,0.14,23.94,0.19,0.9,0.89
-64.74212,-4.3031,19.97,211.8,0.2,25.13,0.13,4.03,0.13,234.42,0.16,25.31,0.19,0.94,0.91
-64.74334,-4.29376,16.16,196.77,0.2,24.41,0.11,4.56,0.1,219.2,0.15,25.09,0.2,0.92,0.89
-64.74355,-4.2922,7.27,27.12,0.45,5.93,0.25,3.88,0.1,41.37,0.36,13.78,0.17,0.94,0.89
-64.74441,-4.28598,20.66,231.41,0.12,26.68,0.09,4.22,0.13,249.36,0.11,23.88,0.16,0.91,0.87
-64.74462,-4.28443,6.66,51.2,0.82,9.21,0.51,4.26,0.19,70.83,0.64,18.02,0.31,0.87,0.82
-64.74485,-4.28288,5.84,15.07,0.59,2.65,0.66,0.78,0.68,20.82,0.62,4.62,0.72,0.48,0.46
-64.74529,-4.27977,7.85,38.04,0.56,8.6,0.23,5.02,0.11,59.71,0.36,19.09,0.12,0.94,0.92
-64.74574,-4.27666,9.71,89.68,0.44,16.21,0.19,5.54,0.1,128.18,0.28,30.87,0.13,0.91,0.88
-64.74597,-4.2751,15.39,174.89,0.24,23.05,0.14,4.56,0.14,204.3,0.16,27.78,0.27,0.94,0.91
-64.74665,-4.27043,7.12,24.18,0.51,5.1,0.32,3.61,0.13,35.23,0.41,11.96,0.16,0.93,0.9
-64.74687,-4.26887,14.01,138.78,0.34,21.87,0.14,5.33,0.09,182.39,0.18,35.53,0.28,0.9,0.87
-64.74709,-4.26731,5.42,31.53,0.79,5.77,0.54,3.46,0.28,43.84,0.64,12.81,0.35,0.87,0.77
-64.74753,-4.2642,18.21,192.28,0.23,24.53,0.13,4.46,0.12,222.03,0.16,28.23,0.27,0.92,0.89
-64.74795,-4.26109,7.14,27.25,0.91,5.51,0.44,3.68,0.12,39.29,0.68,12.58,0.19,0.92,0.88
-64.74816,-4.25953,19.88,194.95,0.23,24.96,0.11,4.45,0.13,225.69,0.15,28.87,0.28,0.87,0.82
-64.74837,-4.25797,5.02,13.97,1.08,2.25,0.73,2.4,0.13,18.39,0.88,8.14,0.23,0.86,0.82
-64.74898,-4.25328,8.93,40.19,0.4,9.42,0.26,5.31,0.12,65.03,0.3,21.46,0.15,0.95,0.92
-64.74918,-4.25172,5.79,29.37,0.62,6.05,0.37,3.8,0.19,43.53,0.48,13.85,0.24,0.87,0.83
-64.74939,-4.25016,5.19,19.16,0.89,3.57,0.62,2.86,0.25,26.75,0.71,9.82,0.29,0.87,0.81
-64.74979,-4.24704,10.01,72.6,0.38,14.79,0.18,5.98,0.09,110.8,0.23,30.63,0.14,0.92,0.91
-64.74999,-4.24548,7.04,29.51,0.86,6.09,0.43,3.84,0.1,43.35,0.61,13.64,0.18,0.95,0.9
-64.75187,-4.23149,8.83,59.38,0.71,11.16,0.38,4.98,0.12,85.37,0.5,22.6,0.22,0.91,0.87
-64.75254,-4.22682,8.15,30.73,0.28,7.51,0.21,4.78,0.13,50.23,0.25,17.44,0.18,0.92,0.89
-64.75344,-4.22061,5.61,29.95,0.67,6.35,0.39,3.99,0.19,44.95,0.5,14.45,0.25,0.83,0.8
-64.75411,-4.21594,5.12,11.41,1.09,2.03,0.78,2.47,0.14,15.75,0.9,8.22,0.25,0.92,0.89
-64.75498,-4.2097,5.14,47.12,0.96,7.33,0.76,3.04,0.37,61.05,0.85,13.74,0.54,0.88,0.74
-64.7554,-4.20658,8.76,75.65,0.55,14.09,0.29,5.29,0.13,109.2,0.37,27.64,0.21,0.89,0.86
-64.75561,-4.20503,5.48,18.92,0.91,3.58,0.62,2.9,0.24,26.66,0.74,9.87,0.29,0.9,0.84
-64.75643,-4.19879,9.16,73.34,0.32,14.74,0.15,5.65,0.11,112.35,0.2,30.73,0.13,0.88,0.84
-64.75703,-4.19411,6.95,36.7,0.86,7.08,0.49,3.99,0.14,51.96,0.65,14.87,0.24,0.91,0.86
-64.75723,-4.19254,5.46,17.64,1.12,3.03,0.84,2.62,0.25,23.76,0.97,8.99,0.37,0.86,0.79
-64.7609,-4.1661,18.31,169.89,0.29,23.18,0.14,4.23,0.13,209.72,0.17,32.52,0.32,0.93,0.9
-64.76113,-4.16454,9.64,94.64,0.47,16.04,0.22,5.19,0.15,129.18,0.31,28.65,0.16,0.89,0.87
-64.76135,-4.16299,18.76,192.19,0.22,25.02,0.11,4.56,0.13,224.57,0.14,29.7,0.29,0.81,0.77
-64.76179,-4.15988,7.45,50.93,0.58,10.15,0.34,4.82,0.14,76.07,0.44,21.55,0.25,0.86,0.82
-64.76201,-4.15832,19.44,221.09,0.16,25.77,0.09,4.16,0.13,239.65,0.12,23.94,0.18,0.93,0.9
-64.76244,-4.15521,5.32,12.32,1.04,2.12,0.75,2.46,0.16,16.89,0.86,8.31,0.27,0.93,0.87
-64.76265,-4.15365,6.57,37.07,0.59,7.9,0.36,4.44,0.17,56.6,0.46,17.53,0.26,0.85,0.81
-64.76286,-4.15209,11.88,98.03,0.35,17.89,0.14,5.63,0.12,142.71,0.2,34.61,0.15,0.92,0.9
-64.76307,-4.15053,17.85,199.06,0.19,25.06,0.11,4.46,0.11,227.1,0.13,27.67,0.27,0.93,0.9
-64.76348,-4.1474,20.42,209.15,0.16,25.86,0.11,4.54,0.12,233.51,0.13,26.3,0.2,0.84,0.81
-64.76409,-4.14273,7.5,86.72,0.65,13.27,0.42,4.1,0.18,112.62,0.52,22.47,0.33,0.86,0.83
-64.76615,-4.12716,13.1,160.46,0.34,21.8,0.19,4.64,0.13,189.39,0.25,27.25,0.28,0.94,0.89
-64.76814,-4.11317,17.41,211.91,0.16,25.56,0.11,4.56,0.13,232.37,0.14,24.51,0.14,0.91,0.89
-64.76859,-4.11006,22.43,226.14,0.14,26.58,0.09,4.18,0.1,248.15,0.11,25.48,0.18,0.89,0.82
-64.76904,-4.10695,10.79,85.49,0.23,16.99,0.11,5.86,0.09,131.43,0.14,35.23,0.11,0.92,0.9
-64.76926,-4.10539,18.81,225.74,0.12,26.47,0.09,4.29,0.11,246.38,0.11,24.85,0.19,0.9,0.87
-64.76948,-4.10383,19.04,212.27,0.17,25.77,0.09,4.35,0.12,236.66,0.11,26.46,0.24,0.93,0.89
-64.77034,-4.0976,19.5,222.92,0.14,25.84,0.09,4.12,0.12,240.86,0.12,23.55,0.16,0.92,0.89
-64.77056,-4.09604,24.15,218.46,0.21,25.86,0.1,3.96,0.12,246.14,0.12,28,0.3,0.78,0.73
-64.77076,-4.09449,19.81,218.7,0.18,25.74,0.12,4.14,0.14,239.13,0.15,24.8,0.2,0.92,0.89
-64.77138,-4.08982,18.97,217.3,0.15,26.04,0.1,4.32,0.12,240.73,0.12,26,0.23,0.92,0.9
-64.77258,-4.08045,7.64,54.68,0.73,10.31,0.43,4.64,0.14,78.6,0.56,20.83,0.27,0.89,0.85
-64.77278,-4.07889,9.77,127.37,0.34,18.41,0.21,4.28,0.17,159.03,0.25,26.96,0.28,0.9,0.85
-64.77299,-4.07733,13.96,183.82,0.21,23.29,0.12,4.33,0.12,209.96,0.16,26.29,0.24,0.9,0.88
-64.77383,-4.07111,21.22,217.79,0.15,25.94,0.1,4.18,0.1,242.26,0.12,26.06,0.18,0.92,0.89
-64.77494,-4.06334,8.73,41.34,0.44,9.39,0.26,5.26,0.11,65.69,0.32,21.19,0.16,0.93,0.9
-64.77516,-4.06179,7.77,55.77,0.69,10.58,0.41,4.67,0.13,80.94,0.54,21.52,0.26,0.91,0.86
-64.77538,-4.06023,5.65,69.73,0.76,10.6,0.58,3.44,0.32,90.46,0.65,18.47,0.48,0.86,0.74
-64.78214,-4.01038,24.29,244.9,0.23,25.92,0.21,3.3,0.22,258.46,0.22,21.62,0.24,0.76,0.73
-64.78438,-3.99484,20.12,226.39,0.18,26.07,0.13,4.03,0.12,245.9,0.16,24.29,0.22,0.9,0.88
-64.7846,-3.99328,21.62,228.27,0.16,26.26,0.1,4,0.12,248.12,0.12,24.58,0.16,0.92,0.88
-64.78958,-3.95589,21.71,243.07,0.16,26.77,0.12,3.86,0.16,259.28,0.14,23.28,0.15,0.9,0.85
-64.79048,-3.94968,7,38.66,0.54,8.58,0.3,4.81,0.09,60.56,0.39,19.26,0.15,0.87,0.83
-64.7907,-3.94812,6.04,58.51,0.73,10.04,0.49,4.03,0.27,80.52,0.61,19.22,0.4,0.89,0.76
-64.79138,-3.94345,11.45,115.27,0.36,18.86,0.17,5.31,0.15,154.34,0.23,31.89,0.19,0.92,0.9
-64.79205,-3.93879,6.03,32.3,0.67,6.46,0.41,3.83,0.18,46.96,0.52,14.21,0.26,0.86,0.82
-64.7929,-3.93256,5.25,26.28,1.01,4.22,0.79,2.74,0.35,34.4,0.91,10.13,0.5,0.85,0.74
-64.7966,-3.9045,24.37,256.27,0.12,27.55,0.08,3.66,0.16,273.44,0.1,23.79,0.15,0.87,0.82
-64.79883,-3.88897,11.14,136.49,0.35,20.28,0.17,4.98,0.15,171.53,0.23,29.99,0.21,0.92,0.88
-64.79993,-3.88117,10.43,96.34,0.48,16.62,0.21,5.33,0.13,133.51,0.29,30.41,0.17,0.94,0.9
-64.80015,-3.87961,19.89,220.59,0.15,25.98,0.1,4.33,0.12,239.86,0.13,24.31,0.17,0.92,0.87
-64.80036,-3.87806,10.68,148.05,0.31,20.22,0.18,4.47,0.13,175.89,0.23,26.05,0.24,0.92,0.87
-64.80057,-3.8765,9.48,71.38,0.4,14.52,0.2,5.69,0.11,109.81,0.25,30.49,0.14,0.9,0.88
-64.80098,-3.87339,8.21,37.2,0.43,8.69,0.25,5.04,0.09,60.24,0.32,20.11,0.14,0.92,0.89
-64.8014,-3.87029,19.43,207.87,0.15,25.56,0.1,4.57,0.11,231.36,0.12,25.85,0.16,0.9,0.86
-64.80241,-3.86248,7.06,65.58,0.7,11.3,0.43,4.4,0.17,90.38,0.56,21.4,0.33,0.83,0.8
-64.80262,-3.86092,8.83,77.3,0.52,14.34,0.27,5.36,0.14,110.92,0.35,27.76,0.2,0.92,0.87
-64.80494,-3.84379,13.95,186.89,0.28,22.42,0.17,3.83,0.15,209.9,0.2,24.49,0.27,0.9,0.88
-64.80539,-3.84067,28.64,272.47,0.13,28.53,0.1,3.6,0.15,287.76,0.12,23.68,0.13,0.8,0.74
-64.80561,-3.83911,10.91,148.14,0.31,20.54,0.17,4.62,0.13,176.8,0.22,26.72,0.26,0.9,0.86
-64.8065,-3.8329,7.29,75.36,0.62,12.6,0.4,4.44,0.2,101.91,0.5,22.69,0.28,0.87,0.81
-64.80673,-3.83135,11.13,134.42,0.39,19.48,0.2,4.9,0.13,165.28,0.26,27.81,0.24,0.94,0.9
-64.80717,-3.82824,10.1,85.07,0.46,15.35,0.23,5.44,0.13,120.12,0.31,28.92,0.15,0.93,0.89
-64.80739,-3.82669,22.15,226.13,0.15,26.66,0.1,4.28,0.1,249.35,0.13,25.87,0.18,0.81,0.77
-64.8076,-3.82514,6.64,25.77,0.44,5.77,0.25,3.88,0.11,39.61,0.34,13.6,0.17,0.92,0.88
-64.80782,-3.82358,7.69,29.21,0.39,6.71,0.24,4.32,0.13,45.89,0.32,15.5,0.19,0.94,0.9
-64.80803,-3.82202,8.62,84.63,0.46,14.53,0.28,4.72,0.17,117.43,0.35,26.71,0.21,0.87,0.85
-64.80825,-3.82046,30.82,275.19,0.15,27.76,0.12,3.12,0.13,286.72,0.14,21.68,0.12,0.82,0.79
-64.80908,-3.81421,6.04,99.49,0.58,14,0.46,3.43,0.3,124.64,0.51,21.62,0.45,0.85,0.75
-64.80928,-3.81265,5.38,1.68,0.1,0.41,0.17,0.59,0.06,2.65,0.2,1.62,0.16,0.54,0.54
-64.80949,-3.8111,6.89,35.75,1,6.75,0.56,3.87,0.15,49.97,0.75,14.23,0.25,0.9,0.85
-64.81029,-3.80487,8.89,62.02,0.73,11.29,0.41,4.88,0.12,87.09,0.55,21.98,0.22,0.93,0.89
-64.81049,-3.80331,21.55,229.43,0.12,26.27,0.08,3.99,0.12,248.37,0.1,24.22,0.2,0.91,0.88
-64.8107,-3.80174,5.52,18.74,0.95,3.33,0.68,2.82,0.23,25.58,0.79,9.64,0.29,0.88,0.84
-64.81218,-3.79082,7.26,132.9,0.53,17.07,0.41,3.32,0.24,157.05,0.45,22.26,0.4,0.77,0.73
-64.81352,-3.78151,17.05,208.5,0.18,25.5,0.1,4.57,0.12,232.23,0.14,26.15,0.2,0.94,0.9
-64.81375,-3.77996,18.69,231.43,0.14,26.57,0.09,4.1,0.12,250.43,0.12,24.22,0.19,0.84,0.81
-64.81419,-3.77685,7.72,37.2,0.59,8.12,0.35,4.65,0.12,57.41,0.45,18.05,0.21,0.94,0.89
-64.81486,-3.77217,21.23,217.9,0.16,25.87,0.11,4.08,0.11,242.22,0.13,26.15,0.24,0.92,0.88
-64.81529,-3.76905,21.38,227.03,0.14,25.88,0.1,3.93,0.12,244.78,0.11,23.54,0.19,0.87,0.84
-64.81836,-3.74568,20.83,218.45,0.18,25.93,0.11,4.18,0.11,241.69,0.13,25.95,0.23,0.91,0.89
-64.81878,-3.74257,20.27,224.7,0.15,26.37,0.09,4.23,0.12,245.14,0.12,24.86,0.19,0.94,0.9
-64.82007,-3.73324,8.3,34.02,0.26,8.19,0.18,4.93,0.1,55.92,0.22,19.19,0.14,0.96,0.91
-64.82052,-3.73012,6.48,30.34,0.61,6.51,0.37,4.08,0.13,45.58,0.47,14.66,0.22,0.9,0.86
-64.82142,-3.72388,18.36,199.07,0.23,24.41,0.13,4.06,0.13,225.78,0.15,26.87,0.23,0.92,0.9
-64.82164,-3.72232,8.26,128.8,0.36,17.81,0.2,3.91,0.19,159.31,0.25,26.14,0.32,0.86,0.82
-64.82208,-3.71922,13.24,155.14,0.37,21.33,0.21,4.83,0.14,184,0.26,27.4,0.25,0.93,0.89
-64.8223,-3.71767,11.04,139.81,0.3,19.63,0.18,4.45,0.14,168.97,0.22,26.42,0.25,0.92,0.88
-64.82273,-3.71457,21.08,232.73,0.16,25.93,0.13,3.87,0.18,247.25,0.15,22.25,0.16,0.93,0.88
-64.8254,-3.69432,9.07,102.15,0.46,16.38,0.25,4.81,0.16,134.55,0.31,27.31,0.21,0.88,0.85
-64.82602,-3.68964,16.15,188.9,0.22,23.7,0.12,4.32,0.13,213.61,0.15,25.68,0.23,0.94,0.91
-64.82623,-3.68808,11.41,131.33,0.39,19.23,0.21,4.95,0.15,163.15,0.27,28.09,0.21,0.94,0.89
-64.82645,-3.68652,20.43,169.74,0.31,24.12,0.12,4.25,0.12,217.85,0.16,36.94,0.32,0.87,0.82
-64.82666,-3.68495,6.68,41.83,0.76,8.22,0.44,4.32,0.14,61.02,0.58,17.41,0.27,0.89,0.84
-64.82754,-3.67872,6.86,100.4,0.51,14.52,0.38,3.5,0.26,128.58,0.43,23.38,0.42,0.84,0.79
-64.82776,-3.67717,7.07,80.85,0.61,12.66,0.43,4.02,0.26,107.22,0.52,22.24,0.39,0.85,0.8
-64.82798,-3.67562,6.97,23.53,1.09,4.41,0.65,3.23,0.19,32.49,0.87,10.89,0.26,0.89,0.86
-64.83019,-3.66005,7.56,121.55,0.49,16.58,0.38,3.36,0.25,149.88,0.42,23.94,0.44,0.8,0.76
-64.8304,-3.65849,10.39,147.45,0.28,19.6,0.15,4.14,0.17,173.49,0.2,24.74,0.26,0.91,0.88
-64.83061,-3.65694,21.18,234.88,0.14,26.7,0.1,4.1,0.14,251.55,0.12,23.34,0.14,0.89,0.86
-64.83082,-3.65538,11.51,146.93,0.29,20.83,0.16,4.54,0.15,182.07,0.19,29.52,0.27,0.91,0.87
-64.83246,-3.64293,18.81,236.71,0.14,26.58,0.09,3.88,0.14,255.01,0.11,23.92,0.17,0.87,0.85
-64.84114,-3.57908,8.95,38.67,0.43,8.94,0.23,5.18,0.12,61.97,0.3,20.25,0.15,0.89,0.86
-64.84487,-3.5526,17.98,213.18,0.09,25.45,0.06,3.98,0.1,233.87,0.1,24.15,0.19,0.68,0.68
-64.84509,-3.55104,5.08,28.53,0.97,4.63,0.74,2.79,0.36,37.48,0.86,10.53,0.49,0.85,0.73
-64.84573,-3.54637,20.21,236.75,0.16,26.58,0.11,3.9,0.16,255.45,0.15,23.78,0.18,0.89,0.86
-64.84595,-3.54482,11.32,143.34,0.3,20.51,0.17,4.33,0.19,179.89,0.2,29.94,0.29,0.89,0.87
-64.84718,-3.5355,7.24,67.03,0.53,12.53,0.37,4.75,0.24,98.18,0.43,25.14,0.31,0.84,0.77
-64.85054,-3.51057,7.65,25.15,0.52,5.31,0.62,2.72,0.56,38.57,0.6,11.96,0.64,0.61,0.61
-64.85076,-3.509,6.31,76.6,0.65,12.12,0.46,3.92,0.26,101.4,0.55,21.11,0.4,0.88,0.75
-64.85543,-3.47476,6.76,14.64,1.7,1.62,1.61,2.17,0.15,15.6,1.65,6.28,0.3,0.78,0.73
-64.85564,-3.47321,8.37,36.71,0.55,6.83,0.29,4.1,0.13,50.01,0.42,14.05,0.18,0.92,0.88
-64.85585,-3.47165,7.83,20.95,1.12,2.79,1.02,2.88,0.18,24.62,1.08,9.08,0.3,0.82,0.77
-64.85605,-3.47009,9.13,37.05,0.55,7.86,0.22,4.83,0.08,53.96,0.38,16.36,0.08,0.92,0.9
-64.85626,-3.46853,9.51,44.23,0.58,8.73,0.28,4.94,0.09,61.4,0.42,16.88,0.1,0.93,0.9
-64.85647,-3.46697,10.36,59.19,0.23,12.85,0.11,6.44,0.07,90.83,0.16,26.49,0.07,0.85,0.82
-64.85689,-3.46385,10.63,72.74,0.6,13.67,0.31,5.54,0.12,104.25,0.41,26.46,0.15,0.9,0.87
-64.85711,-3.46229,13.57,103.51,0.39,19.23,0.15,6.42,0.12,150.47,0.23,36.83,0.14,0.91,0.86
-64.85755,-3.45917,9.32,46.35,0.58,9.26,0.29,5.14,0.11,65.09,0.42,17.98,0.14,0.92,0.86
-64.85777,-3.45761,8.84,40.59,0.6,8.12,0.27,4.82,0.1,56.36,0.43,15.91,0.12,0.9,0.85
-64.85799,-3.45606,9.77,41.53,0.59,8.41,0.26,4.95,0.09,58.39,0.42,16.61,0.1,0.85,0.8
-64.85821,-3.4545,8.95,38.23,0.54,7.96,0.26,4.83,0.11,54.16,0.4,15.88,0.13,0.81,0.77
-64.85843,-3.45295,8.6,77.31,0.49,14.39,0.29,5.23,0.23,111.88,0.35,28.07,0.28,0.85,0.78
-64.85865,-3.45139,7.38,32.92,0.57,6.22,0.44,2.13,0.53,48.63,0.46,12.34,0.54,0.87,0.76
-64.87468,-3.33461,6.61,62.02,0.85,10.18,0.64,3.79,0.26,84.04,0.74,19.22,0.47,0.83,0.77
-64.8749,-3.33305,19.36,232.11,0.17,27.28,0.12,4.36,0.13,249.36,0.15,23.93,0.18,0.91,0.88
-64.87512,-3.33149,20.86,241,0.18,27.76,0.13,4.12,0.13,258.04,0.15,23.93,0.13,0.89,0.86
-64.87741,-3.31437,8.57,41.19,0.45,8.78,0.27,5.06,0.14,60.89,0.34,18.28,0.17,0.91,0.89
-64.87762,-3.31281,10.43,128.67,0.38,20.27,0.17,4.86,0.11,171.2,0.22,33.86,0.25,0.88,0.86
-64.87802,-3.30969,17.91,229.36,0.21,27.3,0.13,4.58,0.13,248.11,0.17,24.57,0.15,0.91,0.88
-64.87844,-3.30657,14.19,185.3,0.21,24.72,0.09,4.77,0.13,217.4,0.12,29.63,0.31,0.9,0.87
-64.87949,-3.29879,8.24,29.25,0.32,6.78,0.21,4.39,0.12,45.96,0.27,15.65,0.19,0.96,0.91
-64.88426,-3.26453,6.25,90.96,0.62,14,0.43,4.22,0.3,119.33,0.51,24.03,0.36,0.82,0.73
-64.95319,-2.75997,10.05,82.68,0.32,16.06,0.2,5.91,0.18,124.69,0.24,32.67,0.19,0.85,0.78
-64.9534,-2.75841,6.93,77.26,0.62,12.38,0.4,4.43,0.27,101.96,0.5,21.79,0.33,0.83,0.77
-64.9536,-2.75685,9.92,126.35,0.34,18.88,0.17,4.69,0.15,160.94,0.22,28.93,0.24,0.89,0.86
-64.95381,-2.75529,7.01,101.03,0.46,15.17,0.29,4.53,0.2,129.18,0.36,24.55,0.29,0.86,0.8
-64.95507,-2.74596,8.86,120.59,0.42,16.6,0.33,3.48,0.25,149.83,0.35,24.52,0.42,0.88,0.77
-64.95528,-2.7444,5.34,22.04,0.94,3.2,0.83,2.52,0.17,27.56,0.89,9.05,0.36,0.9,0.82
-64.9555,-2.74285,6.68,69.51,0.5,12.29,0.33,4.76,0.24,97.63,0.4,23.66,0.29,0.79,0.72
-64.95571,-2.74129,13.65,155.36,0.21,20.96,0.12,4.15,0.13,188.02,0.14,27.93,0.3,0.92,0.87
-64.95593,-2.73974,16.04,178.79,0.18,22.71,0.1,4.39,0.1,204.29,0.13,25.35,0.2,0.94,0.91
-65.0455,-2.08409,7.46,48.34,0.57,9.96,0.31,4.93,0.11,73.4,0.42,21.33,0.18,0.9,0.87
-65.04571,-2.08253,9.72,111.5,0.44,17.6,0.23,5.23,0.17,144.28,0.3,28.1,0.25,0.89,0.86
-65.04613,-2.07942,23.45,211.17,0.14,24.76,0.11,4.01,0.13,232.71,0.13,24.39,0.19,0.87,0.83
-65.047,-2.0732,5.23,22.75,0.83,3.41,0.72,2.67,0.19,28.8,0.77,9.29,0.33,0.93,0.85
-65.0483,-2.06384,21.93,205.97,0.16,24.3,0.12,4.05,0.11,227.3,0.14,24.14,0.18,0.85,0.82
-65.04896,-2.05917,7.75,35.01,0.64,6.92,0.35,4.11,0.14,50.25,0.49,14.75,0.2,0.89,0.86
-65.04917,-2.05761,6.85,28.49,0.73,4.76,0.46,3.38,0.11,36.06,0.63,10.44,0.19,0.92,0.88
-65.08574,-1.78975,8.64,37,0.7,7.47,0.38,4.39,0.16,53.33,0.53,15.63,0.23,0.88,0.85
-65.08617,-1.78664,20.36,224.78,0.17,26.44,0.11,4,0.13,245.29,0.14,24.5,0.22,0.91,0.89
-65.08683,-1.78196,5.46,27.2,1.41,4.15,1,2.68,0.26,34.4,1.21,9.56,0.53,0.89,0.79
-65.11659,-1.56394,17.06,143.9,0.31,22.96,0.12,5.06,0.1,196.42,0.15,39.47,0.24,0.94,0.88
-65.1168,-1.56238,16.96,157.96,0.3,23.72,0.13,4.89,0.1,204.81,0.15,36.76,0.3,0.9,0.87
-65.11724,-1.55926,18.38,163.09,0.32,24.15,0.13,5,0.11,209.28,0.17,36.56,0.29,0.83,0.78
-65.11745,-1.5577,8.14,50.9,0.48,9.88,0.24,5.12,0.13,72.4,0.34,19.58,0.14,0.94,0.91
-65.11831,-1.55146,5.01,20.56,1.7,3.52,0.97,2.63,0.24,27.15,1.31,8.7,0.34,0.89,0.8
-65.11873,-1.54834,20.62,227.86,0.16,27.26,0.1,4.52,0.1,250.87,0.13,26.05,0.18,0.9,0.86
-65.11915,-1.54523,8.43,49.29,0.73,9.96,0.39,4.91,0.12,72.99,0.52,20.69,0.19,0.89,0.85
-65.21716,-0.82726,8.42,61.68,0.73,11.02,0.4,4.74,0.14,86.29,0.55,21.32,0.22,0.89,0.85
-65.21778,-0.82258,20.42,236.25,0.16,27.5,0.11,4.35,0.11,256.15,0.14,24.81,0.18,0.93,0.89
-65.21799,-0.82102,25.05,259.16,0.11,28.22,0.09,3.75,0.14,273.22,0.11,22.77,0.17,0.89,0.83
-65.2182,-0.81946,9.09,122.62,0.42,18.35,0.21,4.59,0.18,157.13,0.3,28.36,0.22,0.91,0.86
-65.21841,-0.81791,22.88,262.9,0.14,28.43,0.11,3.76,0.11,274.96,0.13,22.21,0.15,0.9,0.85
-65.24224,-0.64348,6.11,20.11,0.95,2.51,0.8,2.57,0.2,23.59,0.89,8.31,0.31,0.89,0.81
-65.24309,-0.63727,7.41,45.13,0.55,8.96,0.29,4.77,0.15,66.14,0.42,18.7,0.22,0.87,0.8
-65.24374,-0.6326,11.28,111.55,0.44,18.32,0.21,5.57,0.14,147.3,0.28,29.84,0.22,0.94,0.9
-65.24438,-0.62792,5.21,18.29,1.15,2.06,1.13,2.39,0.29,20.51,1.15,7.47,0.39,0.87,0.84
-65.2446,-0.62636,11.16,69.44,0.38,13.6,0.2,6.18,0.1,100.77,0.26,26.29,0.14,0.87,0.8
-65.24481,-0.62481,10.01,50.75,0.4,10.51,0.17,5.74,0.07,73.91,0.27,20.69,0.08,0.9,0.86
-65.24502,-0.62325,10.42,52.9,0.37,11.11,0.16,5.91,0.08,78.28,0.25,22.17,0.11,0.93,0.9
-65.24523,-0.62169,9.8,52.47,0.38,10.78,0.16,5.8,0.07,76.08,0.25,21.08,0.08,0.92,0.91
-65.24607,-0.61546,10.68,73.35,0.34,14.28,0.15,6.1,0.1,107.24,0.21,27.86,0.11,0.91,0.88
-65.24691,-0.60922,14.44,182.26,0.23,23.22,0.13,4.4,0.1,207.55,0.15,25.29,0.21,0.94,0.9
-65.24712,-0.60766,18.26,234.64,0.17,26.4,0.11,4.02,0.13,249.28,0.15,22.14,0.17,0.91,0.88
-65.26032,-0.5111,5.81,11.41,0.6,2.68,0.58,2.3,0.27,19.31,0.57,8.6,0.35,0.72,0.71
-65.26053,-0.50955,9.22,55.35,0.4,11.36,0.22,5.73,0.1,82.32,0.29,23.11,0.13,0.89,0.87
-65.26074,-0.50799,10.81,69.09,0.33,13.63,0.18,6.18,0.09,101.57,0.24,26.93,0.13,0.87,0.79
-65.26285,-0.4924,17.23,215.37,0.22,26.07,0.13,4.44,0.14,238.46,0.17,25.85,0.26,0.92,0.9
-65.27967,-0.36935,16.85,202.4,0.21,24.4,0.13,4.27,0.14,222.99,0.17,23.9,0.18,0.93,0.89
-65.27989,-0.36779,8.83,57.75,0.32,12.07,0.17,5.98,0.09,87.81,0.24,24.84,0.11,0.9,0.84
-65.28647,-0.31952,10.84,66.55,0.39,13.01,0.2,6.14,0.1,96.49,0.28,25.4,0.14,0.79,0.73
-65.28669,-0.31796,10.99,72.31,0.2,14.67,0.09,6.44,0.09,108.64,0.13,29.42,0.08,0.92,0.89
-65.28691,-0.31641,18.17,131.23,0.28,22.7,0.11,4.42,0.1,197.15,0.13,45.02,0.17,0.83,0.75
-65.28734,-0.31329,18.61,221.58,0.16,26.11,0.1,4.23,0.13,241.81,0.13,24.56,0.24,0.9,0.87
-65.31008,-0.14663,10.83,53.24,0.43,10.82,0.18,5.78,0.07,76.97,0.29,21.14,0.09,0.85,0.8
-65.31029,-0.14508,11.41,64.2,0.47,12.23,0.21,5.98,0.07,90.84,0.35,23.4,0.12,0.75,0.72
-65.31051,-0.14352,11.38,62.13,0.46,11.78,0.21,5.84,0.08,87.11,0.34,22.29,0.13,0.75,0.72
-65.31073,-0.14196,12.26,72.88,0.14,12.88,0.14,5.56,0.13,100.75,0.13,24.27,0.16,0.72,0.71
-65.31094,-0.14041,8.93,42.43,0.49,8.41,0.28,4.85,0.14,59.79,0.38,16.77,0.19,0.88,0.8
-65.31116,-0.13885,14.19,67.75,0.04,15.39,0.05,7.17,0.05,109.74,0.04,32.76,0.07,0.73,0.72
-65.31137,-0.1373,15.14,106.19,0.22,20.13,0.1,6.1,0.08,160.87,0.15,40.22,0.11,0.84,0.76
-65.31989,-0.075,5.54,16.99,1.01,2.2,0.83,2.77,0.1,19.61,0.94,8.46,0.2,0.93,0.87
-65.3201,-0.07345,11.58,73.45,0.26,14.82,0.12,6.58,0.09,109.87,0.18,29.59,0.11,0.79,0.72
-65.32031,-0.0719,10.48,82.53,0.45,13.12,0.24,5.66,0.02,107.68,0.36,23.18,0.1,0.71,0.7
-65.32052,-0.07034,9.73,48.3,0.45,9.87,0.22,5.48,0.1,69.44,0.33,19.38,0.13,0.77,0.72
-65.32094,-0.06723,8.13,44.61,0.56,8.84,0.29,4.81,0.13,64.14,0.41,18,0.18,0.92,0.85
-65.32176,-0.06098,5.56,20.55,1.2,2.05,1.17,1.6,0.23,21.24,1.2,4.75,0.39,0.92,0.83
-65.32217,-0.05786,5.76,18.25,1.29,1.85,1.22,1.88,0.26,19.05,1.28,5.51,0.37,0.87,0.81
-65.32238,-0.0563,6.52,19.75,1.21,2.09,1.08,2.85,0.09,20.94,1.19,8.45,0.17,0.91,0.86
-65.32259,-0.05474,8.38,31.08,0.75,5.16,0.63,3.76,0.22,39.68,0.68,12.06,0.29,0.86,0.78
-65.32302,-0.05163,8.28,33.39,0.7,5.94,0.53,4.03,0.21,44.16,0.6,13.13,0.28,0.89,0.79
-65.32324,-0.05007,8.68,38.83,0.6,7.64,0.35,4.59,0.15,54.28,0.46,15.55,0.21,0.87,0.75
-65.32345,-0.04852,10.9,36.25,0.13,9.16,0.1,5.79,0.05,58.73,0.12,19.73,0.08,0.7,0.7
-65.32367,-0.04696,11.42,59.45,0.43,11.79,0.2,5.93,0.09,85.88,0.31,23.02,0.13,0.79,0.72
-65.32411,-0.04385,8.66,32.57,0.72,5.83,0.55,4.01,0.22,43.08,0.63,12.99,0.28,0.84,0.74
-65.32455,-0.04073,7.52,18.65,1.14,2.05,0.98,2.89,0.09,19.78,1.11,8.48,0.14,0.84,0.8
-65.3252,-0.03606,10.31,52.3,0.39,10.74,0.16,5.77,0.08,75.88,0.26,21.03,0.08,0.89,0.84
-65.32563,-0.03294,8.94,31.91,0.61,6.91,0.32,4.62,0.12,46.37,0.48,14.51,0.19,0.76,0.73
-65.32627,-0.02827,8.51,44.72,0.46,8.96,0.26,5.04,0.13,63.51,0.35,17.69,0.16,0.88,0.83
-65.32649,-0.02672,9.75,49.79,0.41,10.34,0.18,5.69,0.08,72.38,0.28,20.36,0.08,0.87,0.82
-65.32671,-0.02516,7.39,41.74,0.54,8.13,0.29,4.7,0.15,58.16,0.4,16.18,0.18,0.93,0.87
-65.32713,-0.02205,11.52,69.53,0.18,14.41,0.09,6.51,0.09,105.59,0.12,29.22,0.09,0.91,0.84
-65.32734,-0.0205,11.91,70.54,0.16,14.57,0.08,6.52,0.08,107.06,0.11,29.53,0.08,0.91,0.85
-65.32776,-0.01738,12.02,72.88,0.14,12.88,0.14,5.56,0.13,100.75,0.13,24.27,0.16,0.72,0.71
-65.32839,-0.0127,16.82,185.78,0.29,25.12,0.13,4.76,0.13,221.44,0.16,31.58,0.33,0.94,0.88
-65.32859,-0.01114,6.57,20.67,1.15,2.4,1.02,2.9,0.08,22.61,1.13,8.79,0.21,0.9,0.88
-65.3288,-0.00958,7.85,47.62,0.62,9.67,0.32,5.01,0.08,71.09,0.44,20.32,0.16,0.88,0.83
-65.32943,-0.00492,12.35,74.39,0.27,15.02,0.12,6.56,0.09,111.81,0.18,30.18,0.1,0.84,0.79
-65.32964,-0.00336,14.52,149.79,0.49,23.5,0.17,6.28,0.11,193.39,0.26,36.71,0.28,0.74,0.71
-65.32985,-0.00181,12.93,72.49,0.24,14.72,0.1,6.53,0.09,108.93,0.16,29.56,0.09,0.84,0.76
-65.33006,-0.00025,10.06,42.41,0.48,8.93,0.19,5.27,0.08,60.64,0.32,17.47,0.09,0.72,0.71
-65.33027,0.00131,12.91,83.02,0.39,15.68,0.17,6.44,0.1,119.41,0.25,30.14,0.11,0.79,0.73
-65.33048,0.00287,15.73,115.51,0.31,21.11,0.13,5.98,0.1,171.14,0.17,41.24,0.15,0.83,0.77
-65.33069,0.00443,6.92,31.9,1.26,4.99,0.86,2.92,0.23,41.4,1.07,10.93,0.5,0.91,0.83
-65.33111,0.00755,11.08,58.38,0.32,12.1,0.16,6.09,0.1,86.13,0.22,24.01,0.12,0.9,0.83
-65.33175,0.01222,8.76,34.31,0.56,6.21,0.34,3.88,0.14,46.02,0.48,12.98,0.24,0.86,0.82
-65.33197,0.01378,11.33,67.52,0.16,13.18,0.02,6.01,0.08,96.43,0.07,24.92,0.07,0.74,0.72
-65.33218,0.01534,10.94,56.85,0.28,12.12,0.16,6.16,0.1,85.4,0.21,24.42,0.12,0.88,0.79
-65.3324,0.01689,9.73,39.31,0.6,7.7,0.3,4.59,0.14,54.18,0.45,15.13,0.17,0.75,0.72
-65.33261,0.01845,10.53,53.24,0.43,10.84,0.17,5.8,0.1,76.84,0.29,21.27,0.1,0.83,0.79
-65.33283,0.02001,10.98,49.99,0.28,10.93,0.17,5.96,0.09,75.2,0.21,22.14,0.13,0.75,0.72
-65.3335,0.02468,6.67,30.27,0.75,4.64,0.54,3.2,0.19,37.87,0.66,10.65,0.26,0.92,0.88
-65.33372,0.02624,20.5,222.9,0.17,26.48,0.11,4.15,0.14,242.97,0.14,24.32,0.2,0.91,0.88
-65.33394,0.0278,7.46,49.22,0.71,9.4,0.46,4.5,0.18,70.39,0.6,18.9,0.34,0.92,0.86
-65.33416,0.02936,7.07,67.25,0.83,9.8,0.71,3.26,0.31,85.18,0.76,17.24,0.6,0.84,0.73
-65.33459,0.03247,8.93,44.66,0.64,9.72,0.31,5.29,0.12,69.03,0.43,21.23,0.15,0.91,0.89
-65.43063,0.73645,9.23,99.57,0.59,16.06,0.33,4.97,0.19,132.21,0.42,27.45,0.24,0.92,0.88
-65.43237,0.74891,5.88,53.61,0.6,9.35,0.6,2.26,0.46,80.87,0.62,19.61,0.61,0.8,0.73
-65.44442,0.8377,5.18,10.49,1.87,1.52,1.48,1.97,0.34,13.01,1.63,6.21,0.49,0.92,0.87
-65.64678,2.31907,5.31,56.32,0.62,10.65,0.36,4.95,0.14,80.92,0.49,21.29,0.22,0.77,0.72
-65.6474,2.32375,6.91,45.61,0.67,8.37,0.37,4.53,0.17,61.77,0.5,16.31,0.23,0.9,0.83
-66.02596,5.08859,11.17,186.46,0.33,21.91,0.18,3.69,0.17,206.74,0.24,23.19,0.23,0.9,0.85
-66.02616,5.09015,12.57,164.54,0.3,21.58,0.14,4.21,0.14,191.72,0.19,26.59,0.29,0.92,0.89
-66.02708,5.09796,14.93,204.15,0.22,23.83,0.14,3.88,0.15,223.38,0.16,23.5,0.23,0.91,0.88
-66.02743,5.10107,12.76,148.29,0.4,21.3,0.19,5.25,0.17,180,0.26,29.4,0.24,0.94,0.9
-66.02761,5.10262,6.07,65.53,0.71,10.5,0.48,4.17,0.24,85.76,0.59,19.17,0.39,0.82,0.73
-66.04618,5.23813,5.09,11.32,0.55,2.09,0.65,1.39,0.27,15.7,0.68,5.17,0.63,0.67,0.66
-66.04643,5.23968,5.65,41.58,0.77,4.77,0.74,1.41,0.41,46.44,0.74,6.6,0.63,0.81,0.73
-66.04719,5.24435,9.17,109.25,0.51,15.96,0.38,3.55,0.31,142.79,0.42,26.95,0.43,0.76,0.72
-66.04838,5.25218,7.05,34.76,0.79,5.71,0.61,3.71,0.19,43.85,0.7,12.31,0.29,0.92,0.84
-66.04943,5.25996,8.28,147.05,0.24,16.05,0.2,2.29,0.1,154.02,0.24,12.81,0.19,0.69,0.67
-66.04962,5.26152,11.95,185.63,0.23,22.46,0.15,4.11,0.16,209.75,0.18,24.84,0.21,0.86,0.83
-66.33442,7.33638,10.36,140.77,0.29,18.47,0.18,3.69,0.14,172.43,0.22,27.21,0.27,0.87,0.83
-66.34656,7.42357,7.6,45.6,0.52,9.49,0.32,4.88,0.23,69.29,0.4,21.21,0.24,0.79,0.75
-66.34946,7.44541,10.33,52.65,0.28,11.67,0.15,5.99,0.11,83.06,0.21,26.21,0.11,0.89,0.83
-66.35034,7.45163,12.01,146.62,0.24,19.86,0.15,4.14,0.11,180.46,0.17,29.18,0.24,0.92,0.88
-66.35322,7.47187,5.36,31.3,1.43,3.66,1.51,1.06,0.75,36.82,1.5,5.67,1.34,0.8,0.76
-66.35899,7.51395,9.5,75.13,0.29,15.49,0.13,6.36,0.09,116.98,0.19,34.24,0.09,0.78,0.77
-66.35944,7.51706,5.88,23.07,0.82,4.81,0.37,3.49,0.12,33.29,0.62,11.69,0.19,0.82,0.8
-66.35967,7.51861,7.07,62.72,0.35,11.91,0.22,5.64,0.09,88.44,0.29,23.65,0.17,0.72,0.71
-66.36011,7.52172,7.97,52.12,0.58,10.49,0.31,5.38,0.15,77.02,0.43,22.62,0.21,0.84,0.78
-66.38661,7.71487,5.24,4.73,1.07,0.54,0.82,1.88,0.05,5.26,0.95,5.36,0.05,0.5,0.5
-66.61312,9.35504,5.26,14.98,1.22,1.31,1.15,0.68,0.14,15.42,1.22,2.36,0.46,0.49,0.48
-66.67041,9.76936,5.83,23.26,1.49,3.44,1.22,2.21,0.27,29.63,1.37,9.02,0.57,0.84,0.76
-43.01415,-2.95369,5.04,12.22,0.69,1.34,0.69,0.73,0.11,14.98,0.76,3.09,0.52,0.7,0.67
-43.02418,-3.02691,23.51,176.01,0.14,22.77,0.11,4.27,0.12,217.02,0.14,32.56,0.14,0.83,0.78
-43.02589,-3.03938,8.04,8.72,1.08,1.46,1,2.14,0.17,13.48,1.11,8.18,0.36,0.49,0.48
-43.16279,-4.03926,15.64,172.32,0.16,21.96,0.12,4.19,0.12,204.34,0.15,28.48,0.22,0.91,0.88
-43.16384,-4.04704,11.01,132.03,0.27,19.37,0.14,4.05,0.14,174.96,0.18,33.45,0.25,0.78,0.76
-43.16571,-4.06257,7.39,98.01,0.51,13.6,0.44,3.39,0.27,123.87,0.47,22.69,0.44,0.87,0.78
-43.16673,-4.07038,5.44,66.2,0.17,13.4,0.07,6.03,0.06,101.03,0.12,29.71,0.05,0.32,0.31
-43.17089,-4.09842,7.72,60.83,0.8,9.91,0.5,4.02,0.2,82.14,0.65,19.36,0.34,0.85,0.81
-43.17508,-4.13113,6.12,21.05,1.42,3.55,1.02,2.84,0.3,27.87,1.25,9.74,0.44,0.77,0.72
-43.2403,-4.60758,6.36,96.98,0.47,14.7,0.31,4.01,0.23,129.11,0.38,26.29,0.27,0.82,0.76
-43.24264,-4.62479,6.08,21.68,1.55,3.54,1.21,2.94,0.23,28.76,1.43,10.41,0.5,0.89,0.84
-43.27792,-4.88165,9.75,123.49,0.25,17.3,0.14,3.95,0.16,155.45,0.17,27.21,0.21,0.9,0.86
-43.97648,-9.95067,5.47,7.96,1.26,0.97,1.19,1.49,0.24,9.45,1.23,4.77,0.38,0.78,0.73
-43.9767,-9.95223,5.01,7.9,0.34,0.98,0.28,0.89,0.22,8.8,0.29,2.73,0.21,0.7,0.69
-43.97758,-9.95847,8.76,32.46,0.57,6.99,0.32,4.21,0.1,49.23,0.45,16.45,0.2,0.9,0.88
-44.04396,-10.43618,9.06,41.06,0.57,8.5,0.29,4.86,0.12,61.22,0.42,19.27,0.16,0.88,0.85
-44.05907,-10.54511,5.66,8.43,1.25,1.01,1.14,1.61,0.21,9.89,1.19,5.18,0.33,0.8,0.76
-44.08694,-10.74593,5.11,8.27,1.21,1.06,1.11,1.72,0.21,10.17,1.18,5.64,0.34,0.91,0.87
-44.08736,-10.74905,7.1,21.55,0.75,4.14,0.52,3.25,0.14,29.92,0.65,11.1,0.22,0.93,0.88
-44.08913,-10.76149,5.2,15.19,0.43,2.64,0.39,2.15,0.3,19.55,0.44,6.97,0.35,0.69,0.68
-44.09511,-10.80503,5.47,10.2,1.38,1.32,1.41,1.76,0.11,13.08,1.44,6.3,0.49,0.87,0.82
-44.09579,-10.80971,6.13,23.92,1.23,4.25,0.98,2.8,0.33,33.71,1.1,11.15,0.49,0.86,0.8
-44.8994,-16.51687,7.31,16.58,1.04,2.14,0.9,2.37,0.15,21.23,1.01,8.53,0.32,0.77,0.73
-44.90218,-16.5371,7.9,48.04,0.6,9.68,0.28,5.1,0.08,71.29,0.44,21.33,0.13,0.9,0.85
-44.9024,-16.53865,5.16,8.19,1.48,0.97,1.4,1.26,0.16,9.26,1.46,3.99,0.35,0.86,0.79
-44.91175,-16.60395,5.34,6.57,2.18,0.82,2.07,1.46,0.25,8.01,2.29,4.68,0.58,0.85,0.8
-44.91199,-16.60551,6.19,18.09,1.36,2.21,1.31,1.95,0.3,22.19,1.37,7.31,0.57,0.87,0.79
-44.91222,-16.60706,11.66,68.52,0.58,13,0.32,5.51,0.12,99.78,0.42,27.34,0.2,0.93,0.89
-44.91623,-16.63504,6.29,38.8,0.6,7.77,0.39,4.35,0.22,57.31,0.5,17.54,0.3,0.82,0.72
-44.91665,-16.63815,9.48,50.59,0.77,9.96,0.37,5.01,0.08,74.17,0.53,21.85,0.12,0.88,0.85
-44.91862,-16.65215,7.67,21.41,0.95,2.56,0.9,2.33,0.17,26.54,0.95,8.83,0.35,0.75,0.72
-44.94015,-16.80295,8.25,123.45,0.34,16.84,0.24,4.17,0.14,151.41,0.3,25.25,0.2,0.84,0.8
-44.95985,-16.93971,8.5,35.44,0.78,6.88,0.5,4.01,0.19,50.17,0.65,15.12,0.33,0.88,0.85
-45.13419,-18.15361,5.32,10.78,1.14,1.41,1.11,1.93,0.17,13.56,1.17,6.53,0.36,0.94,0.89
-45.14229,-18.20958,7.68,59.22,0.94,8.03,0.86,2.61,0.3,74.55,0.91,15.09,0.63,0.9,0.8
-45.14474,-18.22665,6.49,12.55,1.1,1.75,0.95,2.47,0.14,15.97,1.12,8.33,0.31,0.88,0.84
-45.16518,-18.3681,5.33,13.65,1.24,1.71,1.11,1.92,0.21,16.72,1.2,6.79,0.42,0.83,0.81
-45.18357,-18.49552,5.83,30.41,1.01,5.44,0.75,3.25,0.28,41.23,0.9,12.35,0.51,0.91,0.81
-45.2331,-18.83744,5.38,22.22,0.88,2.41,0.9,1.43,0.27,22.97,0.89,4.53,0.36,0.69,0.68
-45.25464,-18.98664,7.5,40.73,0.34,9.51,0.26,5.28,0.11,66.73,0.3,23.59,0.19,0.66,0.66
-45.25556,-18.99285,6.07,21.79,0.57,3.71,0.31,2.26,0.36,28.46,0.4,8.18,0.31,0.72,0.7
-45.32117,-19.44501,9.63,67.83,0.5,12.09,0.63,2.9,0.68,103.93,0.58,26.8,0.71,0.61,0.56
-45.32139,-19.44657,10.74,53.45,0.7,10.42,0.7,2.53,0.69,89.21,0.68,25.27,0.68,0.6,0.56
-45.32162,-19.44812,5.53,7.02,0.33,0.98,0.31,0.88,0.36,8.44,0.27,2.89,0.37,0.75,0.72
-45.35079,-19.64852,8.11,45.74,1.28,5.14,1.26,0.82,1.26,47.08,1.28,3.97,1.28,0.8,0.77
-45.35328,-19.66561,6.28,31.37,0.64,5.79,0.42,3.89,0.15,42.09,0.54,13.26,0.24,0.82,0.76
-45.36275,-19.73088,7.45,49.22,0.45,9.97,0.22,5.39,0.1,71.34,0.32,21.01,0.12,0.83,0.82
-45.37045,-19.7837,7.09,75.46,0.57,12.72,0.44,4.08,0.38,106.26,0.47,25.62,0.43,0.84,0.73
-45.37112,-19.78835,8.41,31.89,0.45,6.71,0.25,4.35,0.13,46.13,0.34,15.04,0.18,0.87,0.84
-45.39532,-19.95458,5.52,26.66,0.89,3.45,0.82,2.48,0.22,31.96,0.86,9.41,0.39,0.89,0.79
-45.39647,-19.96233,5.7,12.28,1.49,1.34,1.26,2.17,0.24,13.61,1.43,6.75,0.36,0.89,0.86
-65.45029,9.92767,9.94,49.43,0.33,9.19,0.15,4.92,0.12,66.77,0.21,18.42,0.13,0.43,0.43
-65.45051,9.9261,8.83,25.79,0.13,6.41,0.07,4.55,0.02,40.53,0.09,15.64,0.02,0.69,0.69
-65.45221,9.91369,10.34,56.44,0.49,10.39,0.23,4.64,0.15,80.12,0.35,21.44,0.19,0.72,0.71
-65.45371,9.90273,10.08,61.99,0.3,13.24,0.14,6.07,0.07,97.55,0.2,30.36,0.1,0.83,0.82
-65.45761,9.8747,6.41,18.27,1.21,2.51,1.15,1.55,0.39,23.19,1.18,6.64,0.69,0.84,0.73
-65.45782,9.87316,7.02,21.79,1.2,3.25,1.08,2.4,0.3,28.58,1.18,9.66,0.58,0.81,0.76
-65.46899,9.79221,8.13,27.56,1.16,3.94,1.09,2.54,0.24,34.34,1.15,10.29,0.54,0.81,0.75
-65.47162,9.77351,13.33,141.62,0.22,19.43,0.12,4.55,0.1,170.45,0.18,27.33,0.18,0.92,0.89
-65.47206,9.77039,14.14,91.76,0.22,18.16,0.1,5.66,0.08,144.45,0.14,41.46,0.11,0.86,0.85
-65.47656,9.73762,8.42,33,0.48,6.6,0.26,4.05,0.14,47.59,0.38,15.08,0.18,0.83,0.81
-65.50792,9.51184,5.68,16.73,1.42,2.66,1.09,2.32,0.17,22.6,1.33,8.75,0.51,0.86,0.84
-65.5105,9.49318,5.6,16.55,1.51,2.13,1.43,1.13,0.48,20.06,1.45,4.69,0.84,0.82,0.73
-65.51353,9.47137,5.48,13.9,1.4,1.77,1.29,1.97,0.3,16.92,1.33,7.06,0.53,0.81,0.77
-65.52515,9.3872,5.11,11.8,1.55,1.4,1.4,1.28,0.25,14.08,1.49,4.5,0.6,0.88,0.81
-65.52664,9.37632,5.82,31.58,0.75,2.92,0.74,1.28,0.08,32.76,0.76,4.95,0.32,0.56,0.55
-65.52686,9.37474,9.69,132.29,0.32,17.6,0.25,3.71,0.19,164,0.27,27.12,0.29,0.78,0.73
-65.58444,8.95876,5.05,10.99,0.99,1.42,0.9,1.14,0.15,14.52,1.04,4.49,0.53,0.69,0.69
-65.61609,8.72984,6.67,27.98,0.83,5.8,0.43,3.81,0.13,40.66,0.64,13.69,0.23,0.9,0.87
-65.61755,8.71896,8.4,54.56,0.76,10.25,0.38,4.97,0.08,77.44,0.54,21.87,0.12,0.85,0.83
-65.62653,8.65352,7.66,13.02,1.06,1.96,0.99,2.7,0.19,16.13,1.04,8.65,0.29,0.81,0.76
-65.62875,8.63791,5.7,14.26,1.69,1.82,1.39,2.61,0.15,16.57,1.58,8.41,0.24,0.87,0.84
-65.63028,8.62703,5.15,8.98,1.92,1.02,1.91,1.64,0.28,9.83,1.94,4.99,0.44,0.78,0.75
-65.6577,8.42759,6.56,52.09,0.62,9.73,0.34,4.54,0.22,74.77,0.48,20.89,0.29,0.82,0.73
-65.65793,8.42604,5.59,44.15,0.41,7.81,0.32,3.86,0.39,59.39,0.34,15.52,0.38,0.73,0.71
-65.70908,8.05533,14.33,103.14,0.18,20,0.09,5.59,0.08,161.85,0.11,44.58,0.15,0.83,0.74
-65.70929,8.05377,14.23,89.57,0.22,18,0.1,6.11,0.09,140.73,0.14,40.44,0.08,0.78,0.73
-65.70951,8.05221,7.8,39.84,0.3,9.4,0.19,5.3,0.08,65.31,0.23,22.86,0.14,0.83,0.8
-65.76748,7.63158,5.01,24.34,0.71,2.7,0.5,0.32,0.14,28.64,0.59,3.71,0.62,0.69,0.68
-65.79899,7.40259,10.9,62.08,0.27,12.9,0.1,6.29,0.09,93.2,0.17,27.36,0.08,0.8,0.76
-65.79921,7.40103,12.14,77.25,0.32,15.81,0.14,6.36,0.09,119.02,0.2,34.47,0.1,0.92,0.89
-65.80095,7.38856,13.3,123.98,0.36,19.86,0.13,5,0.1,166.65,0.19,35.47,0.25,0.89,0.86
-65.80244,7.37764,5.51,17.6,1.43,1.95,1.42,1.95,0.12,19.57,1.41,6.44,0.37,0.86,0.82
-65.80266,7.37608,6.94,17.14,1.15,2.56,0.93,2.85,0.18,21.26,1.03,9.46,0.27,0.89,0.79
-65.80287,7.37452,7.18,31.72,0.72,5.87,0.37,3.74,0.09,42.83,0.56,12.77,0.16,0.83,0.8
-65.80308,7.37297,5.86,12.59,0.84,2.56,0.64,2.81,0.13,18.09,0.73,9.22,0.23,0.93,0.88
-65.80329,7.37141,8.93,32.83,0.49,6.65,0.3,4.24,0.15,46.27,0.39,14.6,0.21,0.86,0.79
-65.83031,7.17517,8.42,111.75,0.52,14.66,0.45,3.44,0.32,134.82,0.47,21.47,0.46,0.84,0.76
-65.83053,7.17361,7.94,29.57,0.67,5.68,0.34,3.71,0.07,40.74,0.54,12.66,0.17,0.82,0.79
-65.84401,7.07548,6.39,56.86,0.96,7.28,0.93,2.09,0.74,67.36,0.9,10.63,0.68,0.77,0.74
-65.84488,7.06923,12.03,135.68,0.29,18.11,0.22,3.73,0.18,166.23,0.24,26.76,0.31,0.77,0.73
-65.84555,7.06456,5.5,46.84,0.27,5.48,0.36,1.56,0.39,55.71,0.36,8.21,0.53,0.83,0.74
-65.859,6.96644,15.06,133.41,0.28,20.78,0.13,4.19,0.1,182.24,0.15,37.76,0.28,0.93,0.91
-65.85922,6.96488,8.11,122.89,0.39,18.07,0.25,4.42,0.22,156.95,0.29,29.25,0.31,0.88,0.79
-65.861,6.9524,10.58,137.82,0.28,19.51,0.13,4.37,0.18,171.06,0.18,29.31,0.28,0.9,0.86
-65.86358,6.93372,5.3,25.27,0.49,3.76,0.4,1.84,0.11,29.27,0.42,6.33,0.08,0.75,0.74
-65.86378,6.93216,6.35,46.19,0.37,5.53,0.19,1.4,0.31,49.51,0.33,5.79,0.06,0.66,0.63
-65.86587,6.91659,11.71,100.41,0.44,17.01,0.2,5.5,0.15,136.66,0.28,31.32,0.24,0.89,0.87
-65.90897,6.60345,7.56,125.18,0.36,17.79,0.25,4.13,0.22,156.67,0.28,27.72,0.33,0.83,0.75
-65.91497,6.55982,14.37,207.15,0.2,23.73,0.13,3.89,0.13,227.04,0.17,24.28,0.25,0.86,0.84
-65.9306,6.44611,11.64,132.09,0.39,20.08,0.19,5.21,0.12,167.12,0.26,31.16,0.23,0.9,0.87
-65.93356,6.42432,6.35,89.78,0.61,13.49,0.45,4.12,0.28,113.94,0.53,22.1,0.36,0.81,0.74
-65.94082,6.37136,14.6,206.58,0.24,25.27,0.13,4.51,0.16,226.54,0.18,25.18,0.26,0.92,0.9
-65.94104,6.3698,15.89,213.17,0.2,25.13,0.13,3.88,0.12,233,0.16,24.47,0.22,0.92,0.89
-65.94171,6.36513,6.24,20.19,1.37,2.25,1.32,2.64,0.18,21.45,1.37,8.12,0.31,0.91,0.86
-65.94518,6.34017,14.98,173.05,0.29,23.89,0.14,5.23,0.12,203.58,0.19,30.09,0.27,0.91,0.87
-65.94559,6.33706,8.29,48.21,0.71,9.83,0.41,4.92,0.11,72.05,0.54,21.43,0.21,0.92,0.88
-65.9462,6.33239,5.16,18.78,1.39,2.52,1.09,1.4,0.54,22.09,1.24,5.12,0.65,0.84,0.76
-65.94661,6.32927,11.12,188.32,0.24,23.15,0.15,3.96,0.15,212.76,0.18,25.92,0.28,0.82,0.8
-65.94852,6.31527,17.76,257.39,0.16,28.26,0.12,3.82,0.15,271.43,0.14,23.52,0.16,0.84,0.82
-65.95623,6.25919,6.45,33,0.57,7.13,0.32,4.32,0.18,50.07,0.41,16.59,0.22,0.89,0.83
-65.95646,6.25763,13.46,179.86,0.27,23.76,0.14,4.81,0.13,207.17,0.19,28.12,0.27,0.92,0.89
-66.15944,4.7791,8.87,51.71,0.57,8.87,0.27,4.67,0.1,66.53,0.43,16.07,0.1,0.88,0.84
-66.16269,4.75424,13.01,108.9,0.38,19.86,0.16,6.24,0.12,157.21,0.22,38.02,0.13,0.93,0.89
-66.1629,4.75269,6.84,48.99,0.82,8.15,0.47,4.19,0.12,62.43,0.65,14.81,0.22,0.94,0.89
-66.16312,4.75113,15.05,111.78,0.24,21.27,0.11,6.08,0.08,171.64,0.15,44.13,0.1,0.91,0.88
-66.16913,4.70748,6.17,17.98,1.38,1.93,1.29,2.15,0.12,18.82,1.36,6.31,0.26,0.91,0.84
-66.16954,4.70437,7.53,49.46,0.67,8.9,0.35,4.69,0.12,66.25,0.5,17.05,0.16,0.94,0.89
-66.16974,4.70282,9.32,53.26,0.36,11.46,0.22,5.9,0.12,81.51,0.27,24.36,0.14,0.92,0.9
-66.16995,4.70126,12.56,111.03,0.45,19.3,0.2,6.18,0.15,153.31,0.27,34.74,0.17,0.95,0.91
-66.17059,4.69659,8.37,52.56,0.7,9.01,0.37,4.69,0.11,67.39,0.54,16.02,0.14,0.95,0.92
-66.17081,4.69503,11.86,118.12,0.71,18.28,0.41,5.7,0.16,147.38,0.52,27.62,0.21,0.94,0.86
-66.18846,4.56722,19.03,265.55,0.18,30.24,0.12,3.89,0.16,283.57,0.15,25.45,0.19,0.9,0.87
-66.20318,4.45974,10.9,66.56,0.31,13.94,0.14,6.52,0.08,101.23,0.22,28.21,0.1,0.84,0.81
-66.2034,4.45818,11.09,67.3,0.36,13.99,0.19,6.28,0.11,102.66,0.25,28.71,0.14,0.94,0.91
-66.20445,4.45038,8.41,43.7,0.41,8.66,0.18,5.01,0.08,61.03,0.29,16.98,0.11,0.95,0.91
-66.20465,4.44883,9.05,29.9,0.07,7.72,0.05,5.32,0.03,47.87,0.06,16.93,0.04,0.73,0.71
-66.20485,4.44727,11.06,61.99,0.34,13.23,0.19,6.33,0.1,95.09,0.25,27.16,0.13,0.9,0.84
-66.20505,4.44572,12.55,100.55,0.28,18.43,0.12,6.24,0.12,144.26,0.17,34.53,0.16,0.94,0.9
-66.20545,4.44262,15.27,184.97,0.3,24.17,0.15,4.43,0.13,217.63,0.19,29.73,0.29,0.92,0.9
-66.20585,4.43951,13.42,123.14,0.37,20.62,0.15,5.41,0.1,168.77,0.21,35.7,0.24,0.93,0.9
-66.20605,4.43795,9.57,65.6,0.34,13.9,0.2,6.27,0.12,101.98,0.25,29.23,0.17,0.84,0.81
-66.20646,4.43484,6.13,45.82,0.51,9.58,0.26,5.11,0.11,69.42,0.37,20.63,0.12,0.85,0.81
-66.2102,4.40834,10.54,60.76,0.26,12.88,0.13,6.36,0.08,91.86,0.18,25.94,0.08,0.83,0.79
-66.21064,4.40522,12.72,75.87,0.31,15.77,0.14,6.83,0.09,116.24,0.21,32.1,0.1,0.9,0.86
-66.21107,4.4021,6.21,40.71,0.5,7.78,0.26,4.57,0.12,55.39,0.37,15.29,0.17,0.91,0.85
-66.21128,4.40054,13,92.02,0.27,17.94,0.14,6.53,0.09,138.51,0.19,35.87,0.12,0.89,0.86
-66.21149,4.39898,12.1,84.88,0.29,17.1,0.16,6.66,0.09,129.7,0.21,34.77,0.13,0.81,0.79
-66.21311,4.38653,9.86,63.75,0.43,12.68,0.18,6.1,0.09,93.22,0.29,25.11,0.09,0.92,0.91
-66.21372,4.38187,6.1,15.85,1.59,2.09,1.42,2.93,0.14,18.52,1.56,8.86,0.28,0.92,0.87
-66.21413,4.37877,15.62,158.49,0.29,23.47,0.13,5.1,0.1,200.64,0.16,34.4,0.28,0.94,0.9
-66.21478,4.37411,14.24,67.76,0.06,15.89,0.05,7.51,0.05,111.8,0.06,34.08,0.05,0.55,0.54
-66.21589,4.36633,13.42,101.55,0.24,19.68,0.11,6.26,0.09,154.92,0.14,39.76,0.13,0.92,0.86
-66.22246,4.31802,5.62,13.58,1.52,1.77,1.37,2.57,0.14,16.09,1.5,8.04,0.35,0.86,0.81
-66.22471,4.30244,5.55,14.18,1.55,1.82,1.42,2.69,0.13,16.25,1.53,8.14,0.31,0.92,0.88
-66.22493,4.30087,17.38,152.21,0.32,23.36,0.13,4.75,0.12,202.64,0.15,38.28,0.26,0.91,0.86
-66.22516,4.29931,15.52,126.85,0.28,22.32,0.11,5.6,0.08,184.51,0.14,42.23,0.18,0.93,0.9
-66.22538,4.29774,12.98,96.74,0.23,18.72,0.12,6.51,0.09,145.58,0.16,37.28,0.12,0.91,0.85
-66.22559,4.29618,5.73,8.99,1.52,1.04,1.4,2.85,0.1,9.69,1.46,7.98,0.12,0.94,0.9
-66.22785,4.27904,7.23,41.3,0.55,7.58,0.3,4.46,0.13,54.93,0.42,14.74,0.16,0.94,0.88
-66.22826,4.27593,6.13,8.5,1.59,1.03,1.32,2.9,0.07,9.47,1.52,8.19,0.14,0.93,0.89
-66.23016,4.26196,15.35,199.75,0.19,24.73,0.12,4.55,0.1,219.55,0.15,23.92,0.21,0.92,0.89
-66.23061,4.25884,16.09,108.92,0.12,20.24,0.12,4.23,0.1,175.38,0.11,44.58,0.12,0.71,0.7
-66.23105,4.25572,13.34,193.31,0.28,23.86,0.19,4.09,0.19,218.01,0.22,25.25,0.29,0.88,0.84
-66.23285,4.24324,6.39,11.6,1.72,1.35,1.64,2.87,0.12,12.68,1.75,8.16,0.22,0.91,0.85
-66.3441,3.43003,10.22,73.94,0.24,15.15,0.16,6.75,0.1,110.98,0.19,30.19,0.13,0.9,0.83
-66.34455,3.42691,7.5,45.71,0.72,9.45,0.31,5.2,0.1,67.83,0.48,19.6,0.1,0.93,0.89
-66.34477,3.42536,9.13,47.33,0.55,10.23,0.32,5.51,0.14,72.86,0.4,21.95,0.17,0.92,0.88
-66.34641,3.41292,7.39,45.51,0.55,9.47,0.29,4.94,0.07,69.02,0.4,20.25,0.15,0.88,0.82
-66.35154,3.37551,12.35,110.38,0.54,19.3,0.26,6.69,0.12,149.94,0.34,33.08,0.15,0.91,0.88
-66.35218,3.37084,15.71,221.11,0.23,28.39,0.14,4.78,0.13,248.07,0.16,28.56,0.27,0.94,0.9
-66.35303,3.36462,5.65,26.96,1.3,2.81,1.26,2.54,0.24,28.19,1.27,7.71,0.33,0.93,0.85
-66.35324,3.36306,7.96,41.82,0.5,9.04,0.24,5.06,0.08,64.05,0.33,19.61,0.08,0.92,0.88
-66.35344,3.36151,11.89,93.77,0.63,16.94,0.32,6.54,0.12,129.26,0.41,30.12,0.16,0.85,0.81
-66.36484,3.27738,14.45,219.71,0.21,26.09,0.12,4.41,0.16,237.93,0.16,23.89,0.22,0.89,0.87
-66.3776,3.18394,5.88,47.66,0.75,7.67,0.56,3.69,0.21,62.45,0.64,14.94,0.41,0.88,0.8
-66.37823,3.17926,21.82,193.21,0.29,24.71,0.15,3.97,0.14,228.82,0.17,30.88,0.34,0.83,0.76
-66.38067,3.16208,9.64,74.34,0.55,14.01,0.33,5.67,0.14,107.08,0.4,27.04,0.22,0.91,0.87
-66.38089,3.16052,10.39,73.4,0.13,15.34,0.11,6.55,0.04,114.61,0.12,31.64,0.1,0.63,0.62
-66.38134,3.1574,17.08,214.95,0.19,25.99,0.11,4.55,0.12,234.52,0.15,24.21,0.2,0.93,0.88
-66.38156,3.15584,6.93,79.07,0.8,12.01,0.49,4.23,0.19,100.51,0.63,19.71,0.27,0.89,0.81
-66.38177,3.15428,16.3,212.31,0.2,25.07,0.14,4.35,0.14,228.12,0.17,22.35,0.19,0.93,0.91
-66.38199,3.15273,5.33,2.4,3.65,0.29,3.44,1.35,0.24,2.63,3.5,3.59,0.31,0.83,0.81
-66.3822,3.15118,8.38,110.29,0.59,15.51,0.42,3.86,0.28,137.13,0.49,23.18,0.38,0.85,0.79
-66.38303,3.14496,17.01,215.3,0.19,26.14,0.11,4.61,0.12,234.84,0.14,24.37,0.22,0.92,0.89
-66.38323,3.1434,7.06,79.61,0.81,11.25,0.63,3.46,0.29,99.17,0.71,18.27,0.52,0.92,0.78
-66.38632,3.12004,8.06,131.38,0.43,18.35,0.3,4.05,0.28,161.12,0.33,25.65,0.34,0.82,0.78
-66.38654,3.11847,10.8,153.38,0.33,21.14,0.18,4.07,0.17,188.82,0.22,29.37,0.25,0.87,0.82
-66.38812,3.10755,16.22,153.65,0.29,23.46,0.12,4.51,0.09,205.6,0.14,38.54,0.28,0.83,0.8
-66.38967,3.09664,5.68,45.49,0.68,5.6,0.67,1.97,0.64,50.51,0.67,7.74,0.61,0.76,0.73
-66.39311,3.0702,7.82,42.04,0.57,9.06,0.3,4.99,0.15,64.66,0.39,19.75,0.17,0.92,0.89
-66.39333,3.06864,13.89,101.32,0.22,19.85,0.12,6.07,0.08,157.1,0.14,40.63,0.1,0.92,0.89
-66.39356,3.06707,16.61,112.05,0.29,21.12,0.14,5.84,0.1,170.84,0.17,42.22,0.14,0.81,0.75
-66.39379,3.06551,16.41,120.34,0.27,21.84,0.12,5.68,0.11,178.97,0.15,42.2,0.17,0.78,0.74
-66.39402,3.06394,5.49,6.71,1.82,0.95,1.57,2.09,0.33,8.38,1.68,6.18,0.42,0.87,0.83
-66.39448,3.06082,14.5,160.63,0.34,23.37,0.15,5.04,0.12,200.66,0.2,33.31,0.29,0.93,0.9
-66.39515,3.05613,7.54,44.04,0.52,9.3,0.26,5.02,0.12,66.34,0.36,19.54,0.14,0.91,0.87
-66.39537,3.05457,15.97,209.09,0.21,25.67,0.12,4.35,0.13,234.64,0.16,26.47,0.27,0.93,0.9
-66.3969,3.04366,19.34,246.62,0.15,27.82,0.1,4.08,0.12,263.79,0.13,23.72,0.15,0.9,0.86
-66.39732,3.04055,16.08,124.68,0.26,22.22,0.12,5.43,0.1,184.38,0.14,42.67,0.18,0.85,0.79
-66.39752,3.03899,16.38,215.76,0.18,25.71,0.12,4.2,0.14,236.48,0.15,24.18,0.2,0.91,0.89
-66.39813,3.03433,10.7,107.4,0.45,17.7,0.21,5.52,0.14,142.94,0.29,29.64,0.2,0.93,0.88
-66.40352,2.99537,5.47,10.8,1.4,1.34,1.14,2.52,0.21,12.35,1.27,7.37,0.24,0.87,0.84
-66.40373,2.99381,6.61,27.44,0.76,4.52,0.56,3.35,0.19,34.62,0.65,10.44,0.19,0.92,0.87
-66.40394,2.99225,5.95,16.51,1.23,1.88,1.13,2.45,0.18,18.04,1.18,7.25,0.23,0.91,0.85
-66.40416,2.9907,14,136.86,0.4,20.93,0.19,5.73,0.16,172.23,0.27,30.48,0.19,0.85,0.8
-66.40478,2.98603,22.59,240.12,0.17,27.39,0.11,3.97,0.11,259.18,0.13,24.39,0.18,0.9,0.84
-66.4052,2.98291,9.03,145.28,0.33,20.14,0.16,4.28,0.16,176.64,0.21,27.18,0.26,0.86,0.83
-66.40637,2.97359,12.9,187.98,0.24,23.81,0.13,4.37,0.12,212.8,0.17,25.72,0.26,0.9,0.88
-66.40657,2.97204,5.79,29.19,0.71,4.67,0.56,3.31,0.21,36.85,0.62,10.66,0.23,0.91,0.85
-66.40677,2.97048,16.58,170.15,0.26,24.24,0.12,5.08,0.11,207.52,0.15,32.27,0.34,0.89,0.83
-66.4074,2.96581,5.68,81.31,0.82,11.8,0.54,3.9,0.26,101.03,0.67,18.64,0.35,0.82,0.74
-66.40963,2.95021,18.12,211.01,0.18,25.55,0.11,4.29,0.11,231.87,0.13,24.54,0.23,0.91,0.9
-66.41009,2.94709,5.07,77.42,0.75,10.87,0.55,3.51,0.3,93.46,0.64,16.22,0.41,0.78,0.72
-66.41465,2.91285,11.74,133.49,0.36,20.36,0.17,4.96,0.14,172.43,0.23,31.46,0.23,0.92,0.87
-66.41662,2.89881,6.48,54.99,0.82,9.85,0.42,4.62,0.17,75.99,0.59,18.91,0.2,0.86,0.81
-66.41707,2.89568,6.86,69,0.83,11.46,0.49,4.41,0.26,91.89,0.63,20.34,0.31,0.85,0.78
-66.41729,2.89412,6.62,38.3,0.47,8.52,0.21,4.91,0.14,60.04,0.3,19.02,0.15,0.86,0.83
-66.41774,2.891,13.03,180.1,0.22,22.8,0.12,4.45,0.11,201.62,0.16,23.89,0.23,0.93,0.9
-66.41841,2.88632,6.61,55.09,0.72,9,0.54,3.82,0.21,73.97,0.64,17.28,0.44,0.85,0.79
-66.41968,2.87698,11.13,134.15,0.29,20.75,0.14,4.82,0.15,175.93,0.18,33.02,0.26,0.89,0.85
-66.42275,2.85364,6.72,20.42,1.08,3.09,0.87,3.02,0.18,25.13,0.97,9.3,0.21,0.89,0.83
-66.4234,2.84897,13.37,157.41,0.31,21.88,0.14,4.46,0.12,190.75,0.19,29.2,0.33,0.91,0.89
-66.42565,2.83337,17.71,223.34,0.18,26.26,0.12,4.41,0.13,240.12,0.16,23.19,0.17,0.93,0.9
-66.42673,2.82556,8.11,44.18,0.47,9.04,0.27,4.94,0.13,64.81,0.35,18.54,0.18,0.92,0.88
-66.42693,2.82401,5.93,64.71,0.75,10.67,0.45,4.31,0.18,86.5,0.59,19.43,0.29,0.87,0.78
-66.42713,2.82245,14.45,175.27,0.29,22.39,0.15,3.85,0.14,205.79,0.18,27.58,0.32,0.92,0.88
-66.42795,2.81623,8.22,111.06,0.44,17.84,0.2,5.04,0.18,147.6,0.28,29.8,0.21,0.84,0.81
-66.42855,2.81157,5.54,81.04,0.81,11.86,0.52,3.9,0.29,101.09,0.65,18.76,0.35,0.8,0.73
-66.42895,2.80846,6.28,51.51,0.61,9.36,0.35,4.46,0.19,72.05,0.47,18.39,0.24,0.83,0.78
-66.42978,2.80224,12.16,155.34,0.34,21.79,0.16,4.83,0.12,186.82,0.21,28.57,0.27,0.9,0.88
-66.43,2.80069,7.58,36.63,0.67,6.02,0.47,3.62,0.18,46.58,0.57,12.07,0.27,0.85,0.8
-66.43021,2.79913,6.53,100.33,0.72,14.16,0.47,3.92,0.27,124.34,0.58,21.43,0.35,0.83,0.76
-66.43043,2.79757,14.07,93.95,0.37,18.14,0.17,6.61,0.08,139.64,0.23,35.35,0.13,0.84,0.79
-66.43065,2.79601,15.75,125.84,0.34,21.75,0.13,5.83,0.12,177.65,0.18,39.02,0.19,0.84,0.8
-66.43088,2.79445,7.98,85.19,0.74,13.63,0.45,4.72,0.2,111.01,0.57,22.91,0.31,0.9,0.84
-66.4311,2.79289,19.51,187.59,0.27,24.62,0.12,4.24,0.12,223.26,0.15,31.05,0.36,0.89,0.84
-66.43132,2.79133,6.58,45.81,0.61,9.22,0.31,4.77,0.16,67.99,0.45,19.3,0.19,0.85,0.82
-66.43155,2.78977,16.36,214.72,0.2,25.98,0.12,4.44,0.13,236.01,0.15,24.87,0.22,0.94,0.91
-66.43177,2.7882,8.64,88.44,0.57,14.76,0.34,5.19,0.18,117.71,0.43,25.22,0.26,0.9,0.85
-66.43222,2.78508,5.62,45.76,0.54,9.05,0.28,4.73,0.15,66.88,0.38,18.74,0.19,0.79,0.76
-66.43244,2.78352,7.71,40.31,0.56,8.81,0.27,4.94,0.13,62.57,0.37,19.46,0.15,0.91,0.88
-66.43288,2.78039,7,96.11,0.67,14.37,0.42,4.22,0.27,122.75,0.53,22.97,0.33,0.81,0.78
-66.4331,2.77883,21.35,203.59,0.3,25.57,0.14,4.03,0.09,236.41,0.18,29.97,0.37,0.75,0.72
-66.43354,2.77571,19.71,209.33,0.18,25.68,0.1,4.43,0.12,231.76,0.13,25.46,0.3,0.88,0.82
-66.43396,2.77259,19.68,226.48,0.15,26.67,0.09,4.43,0.13,243.99,0.11,23.65,0.19,0.82,0.78
-66.43417,2.77103,5.6,12.93,1.43,1.65,1.33,1.95,0.33,14.89,1.33,5.95,0.44,0.86,0.82
-66.43438,2.76948,7.33,44.1,0.55,9.31,0.27,5.07,0.11,66.35,0.38,19.56,0.13,0.89,0.87
-66.43459,2.76792,5.51,16.12,1.19,2.12,1.05,2.78,0.14,18.84,1.11,8.45,0.19,0.92,0.88
-66.43681,2.75081,7.19,72.59,0.61,12.93,0.38,5.05,0.22,101.08,0.47,24.18,0.31,0.84,0.78
-66.43702,2.74926,12.68,192.17,0.27,23.99,0.14,4.34,0.14,216.46,0.19,25.7,0.29,0.87,0.84
-66.43766,2.74458,18.17,223.78,0.16,26.65,0.1,4.36,0.12,242.76,0.13,23.98,0.19,0.92,0.88
-66.43788,2.74303,8.84,50.59,0.67,10.12,0.37,5,0.15,74.17,0.48,20.68,0.19,0.95,0.9
-66.43809,2.74147,6.62,51.47,0.74,9.92,0.39,4.77,0.13,74.67,0.54,20.02,0.21,0.87,0.81
-66.44142,2.71807,12.59,90.4,0.26,17.5,0.12,6.47,0.1,134.17,0.16,34.08,0.12,0.94,0.91
-66.44183,2.71495,6.09,47.18,0.57,8.88,0.35,4.43,0.16,67.59,0.47,18.25,0.29,0.86,0.8
-66.44283,2.70716,6.49,40.27,0.57,6.81,0.36,3.89,0.16,52.29,0.47,13.33,0.25,0.93,0.86
-66.44303,2.70561,12.85,183.8,0.24,23.74,0.13,4.73,0.13,208.1,0.16,25.62,0.25,0.92,0.89
-66.44343,2.7025,11.67,164.99,0.33,22.23,0.15,3.97,0.16,201.22,0.19,30.29,0.3,0.85,0.82
-66.4451,2.69007,6.17,42.54,0.56,8.58,0.26,4.52,0.22,63.18,0.38,18.21,0.21,0.77,0.72
-66.448,2.66978,6.39,46.87,0.68,8.82,0.33,4.46,0.18,66.62,0.46,18,0.23,0.81,0.76
-66.44822,2.66822,7.39,78.47,0.78,12.5,0.44,4.49,0.22,103.17,0.59,21.61,0.27,0.83,0.78
-66.44927,2.66042,6.1,45.08,0.55,8.71,0.28,4.49,0.18,65.14,0.39,18.07,0.23,0.76,0.72
-66.44968,2.65731,6.49,40.45,0.55,8.52,0.26,4.66,0.19,61.5,0.36,18.52,0.18,0.79,0.73
-66.44988,2.65575,6.02,44.21,0.49,8.52,0.27,4.26,0.28,63.75,0.35,17.35,0.27,0.76,0.71
-66.45007,2.6542,6.43,44.57,0.77,8.87,0.35,4.64,0.19,65.5,0.51,18.56,0.19,0.79,0.72
-66.45027,2.65264,7.65,40.57,0.47,9.09,0.26,5.14,0.15,63.97,0.33,20.23,0.17,0.83,0.8
-66.45128,2.64487,6.44,42.61,0.59,8.58,0.27,4.53,0.23,62.94,0.39,18.1,0.22,0.8,0.74
-66.45149,2.64332,8.54,84.14,0.37,15.79,0.22,5.69,0.2,122.96,0.27,30.63,0.23,0.8,0.76
-66.45276,2.63397,8.16,40.04,0.47,8.98,0.25,5.09,0.14,63.17,0.32,20.07,0.15,0.84,0.81
-66.45432,2.62306,6.08,45.2,0.82,6.85,0.63,3.5,0.23,56,0.71,12.65,0.36,0.84,0.79
-66.45455,2.6215,8.47,60.84,0.81,11,0.44,4.75,0.18,85.8,0.6,21.33,0.25,0.89,0.84
-66.45522,2.61682,7.6,46.53,0.49,8.96,0.27,4.83,0.15,65.36,0.36,17.66,0.19,0.91,0.87
-66.45544,2.61526,8.04,44.65,0.48,9.55,0.25,5.17,0.12,67.65,0.34,19.99,0.14,0.92,0.9
-66.45609,2.61058,7.32,40.03,0.52,8.89,0.26,5.05,0.1,62.43,0.35,19.48,0.12,0.9,0.87
-66.4563,2.60902,6.98,45.25,0.48,8.64,0.26,4.63,0.12,63.73,0.35,17.31,0.18,0.92,0.87
-66.45934,2.58567,15.84,136.87,0.37,22.16,0.16,5.32,0.11,184.51,0.2,36.84,0.25,0.94,0.9
-66.45998,2.581,18.4,156.97,0.27,23.8,0.11,4.45,0.09,209.44,0.14,38.92,0.28,0.9,0.85
-66.46043,2.57789,13.52,90.57,0.25,17.97,0.13,6.64,0.07,137.22,0.17,35.75,0.12,0.84,0.82
-66.46065,2.57634,14.61,168.71,0.33,23.53,0.16,5.24,0.12,200.85,0.22,29.77,0.31,0.92,0.88
-66.46111,2.57322,7.11,45.98,0.74,7.89,0.41,4.14,0.15,60.96,0.57,15.24,0.27,0.95,0.86
-66.46475,2.54671,5.4,19.92,1.01,2.93,0.85,2.88,0.2,24.4,0.92,9.03,0.24,0.94,0.83
-66.46495,2.54515,15.71,124.63,0.33,21.63,0.15,5.49,0.12,178.35,0.19,39.7,0.21,0.92,0.88
-66.46535,2.54204,20.05,177.59,0.29,24.4,0.11,4.03,0.12,222.05,0.13,35.06,0.38,0.84,0.81
-66.46576,2.53893,16.28,143.45,0.32,23.33,0.13,4.78,0.1,200.74,0.16,41.36,0.23,0.91,0.87
-66.46596,2.53738,8.43,47.55,0.51,8.64,0.3,4.67,0.13,63.5,0.4,15.85,0.18,0.97,0.93
-66.46617,2.53582,20.46,176.4,0.32,23.58,0.15,3.66,0.13,221.13,0.17,34.31,0.3,0.88,0.83
-66.46637,2.53427,20.89,148.31,0.29,23.27,0.11,3.95,0.09,209.65,0.14,42.42,0.25,0.82,0.77
-66.467,2.5296,6.31,33.66,0.66,5.63,0.39,3.64,0.15,42.79,0.53,11.46,0.14,0.94,0.89
-66.46722,2.52805,7.08,42.67,0.53,7.85,0.33,4.35,0.13,57.83,0.43,15.16,0.24,0.94,0.9
-66.46743,2.52649,14.02,108.39,0.35,19.7,0.15,5.9,0.1,157.12,0.2,37.04,0.19,0.94,0.9
-66.46765,2.52493,14.96,107.52,0.33,20.51,0.15,6.12,0.08,163.4,0.19,40.91,0.12,0.92,0.87
-66.46787,2.52337,6.93,15.38,1.14,2.14,0.98,2.87,0.16,18.22,1.05,8.54,0.19,0.88,0.79
-66.46809,2.52181,7.34,36.84,0.65,6.47,0.36,3.94,0.09,47.48,0.51,12.39,0.14,0.95,0.92
-66.46832,2.52025,9.78,57,0.33,11.83,0.19,5.98,0.1,84.53,0.25,23.54,0.13,0.93,0.89
-66.46854,2.51869,8.26,45.21,0.52,9.79,0.27,5.32,0.13,69.63,0.36,21.08,0.16,0.92,0.89
-66.47221,2.49218,15.07,189.53,0.28,24.06,0.16,4.1,0.16,221.88,0.18,29.24,0.33,0.81,0.8
-66.47261,2.48906,12.16,84.14,0.29,16.48,0.16,6.48,0.1,124.74,0.2,32.21,0.13,0.92,0.89
-66.4734,2.48284,17.46,124.19,0.26,22.34,0.12,5.47,0.1,184.83,0.14,43.11,0.18,0.83,0.77
-66.47361,2.48129,7.46,44.13,0.5,8.3,0.28,4.51,0.13,61.35,0.38,16.54,0.21,0.95,0.9
-66.47423,2.47662,18.57,216.19,0.2,26.19,0.1,4.5,0.12,237.87,0.15,25.25,0.23,0.86,0.84
-66.4751,2.47039,6.35,55.31,0.69,9.71,0.4,4.42,0.17,75.57,0.53,18.4,0.24,0.85,0.78
-66.47532,2.46884,7.59,38.66,0.54,8.6,0.24,4.95,0.08,60.59,0.35,19.24,0.09,0.92,0.88
-66.47554,2.46728,8.79,50.81,0.36,10.49,0.18,5.6,0.09,74.63,0.25,21.01,0.09,0.93,0.9
-66.47577,2.46573,15.57,116.62,0.4,20.9,0.18,5.83,0.1,169.04,0.23,39.19,0.16,0.92,0.88
-66.476,2.46417,16.05,122.99,0.38,21.59,0.16,5.72,0.12,176.77,0.21,39.96,0.19,0.92,0.87
-66.47623,2.46261,8.54,48.96,0.44,9.85,0.23,5.31,0.1,70.13,0.32,19.2,0.12,0.96,0.92
-66.47669,2.4595,6.65,20.74,1.12,2.99,0.96,3.07,0.16,24.8,1.04,9.25,0.22,0.91,0.85
-66.47691,2.45794,5.7,15.98,1.2,2.12,1.05,2.81,0.13,18.69,1.12,8.51,0.19,0.93,0.88
-66.47714,2.45637,6.43,14.06,1.2,1.77,1.02,2.69,0.14,16.27,1.12,8.04,0.18,0.92,0.84
-66.47758,2.45325,16.39,115.45,0.35,21.33,0.16,5.83,0.1,173.2,0.2,41.82,0.15,0.86,0.81
-66.47823,2.44856,14.21,188.3,0.26,24.01,0.15,4.65,0.13,211.27,0.19,25.11,0.26,0.9,0.87
-66.47844,2.447,7.83,48.32,0.45,9.78,0.25,5.26,0.13,69.5,0.32,19.23,0.14,0.94,0.9
-66.47865,2.44544,7.19,20.91,1.09,3.12,0.9,3.09,0.17,25.36,1,9.36,0.21,0.91,0.84
-66.47885,2.44389,16.03,207.71,0.22,25.28,0.11,4.23,0.14,231.44,0.15,25.82,0.32,0.92,0.89
-66.47925,2.44077,17.57,203.41,0.2,25.66,0.1,4.61,0.12,228.42,0.13,26.45,0.26,0.93,0.89
-66.47945,2.43922,6.71,47.82,0.55,9,0.3,4.66,0.12,66.96,0.41,17.75,0.18,0.89,0.86
-66.47985,2.4361,15.83,127.62,0.29,22.26,0.12,5.18,0.09,187.19,0.15,42.47,0.19,0.92,0.88
-66.48005,2.43455,16.71,187.38,0.26,24.09,0.14,4.52,0.13,214.69,0.18,26.97,0.29,0.92,0.9
-66.48025,2.43299,13.9,180.48,0.23,23.08,0.12,4.45,0.11,204.42,0.16,25.05,0.27,0.92,0.9
-66.48065,2.42988,18.24,219.07,0.17,26.3,0.1,4.52,0.13,238.73,0.13,24.4,0.18,0.95,0.9
-66.48106,2.42677,15.6,209.46,0.24,25.33,0.14,4.12,0.15,234.1,0.17,26.2,0.27,0.86,0.84
-66.48127,2.42521,5.57,25.09,0.88,3.76,0.73,3.04,0.22,30.86,0.79,9.75,0.26,0.94,0.84
-66.48148,2.42366,5.69,40.32,0.64,6.65,0.4,3.77,0.14,51.21,0.53,12.6,0.24,0.9,0.84
-66.4819,2.42055,10.96,92.74,0.41,16.8,0.2,6.13,0.13,129.66,0.26,30.17,0.15,0.92,0.89
-66.48212,2.41899,12.7,78.84,0.26,15.84,0.14,6.54,0.09,118.81,0.18,31.68,0.12,0.89,0.84
-66.48234,2.41743,18.05,236.84,0.16,26.39,0.13,3.77,0.13,252.49,0.15,22.24,0.22,0.87,0.85
-66.48278,2.41431,15.83,218.66,0.19,25.94,0.11,4.47,0.1,236.01,0.14,23.41,0.21,0.9,0.86
-66.48523,2.39716,14.98,175.57,0.29,24.01,0.14,4.87,0.12,208.46,0.18,29.82,0.29,0.93,0.9
-66.48544,2.3956,7.51,45.49,0.54,8.93,0.3,4.71,0.14,65.6,0.4,18.27,0.2,0.93,0.88
-66.48587,2.39248,8.61,46.55,0.4,9.97,0.22,5.37,0.13,70.54,0.29,20.83,0.14,0.93,0.9
-66.48628,2.38936,5.77,13.87,1.24,1.85,1.06,2.63,0.18,16.28,1.15,7.93,0.23,0.94,0.87
-66.48649,2.3878,7.33,59.93,0.86,10.07,0.47,4.33,0.19,80.2,0.64,18.6,0.24,0.87,0.79
-66.48912,2.36756,7.28,59.22,0.8,9.25,0.59,3.78,0.23,77.67,0.69,17.28,0.46,0.88,0.79
-66.48977,2.3629,12.12,77.38,0.43,15.13,0.21,6.3,0.1,113.4,0.28,29.32,0.12,0.88,0.83
-66.49044,2.35822,10.9,91.95,0.35,16.82,0.16,5.89,0.14,131.54,0.22,31.42,0.16,0.93,0.9
-66.49066,2.35666,7.22,51.24,0.61,9.11,0.37,4.39,0.18,70.5,0.48,17.7,0.26,0.86,0.78
-66.49311,2.3395,6.09,15.62,1.11,2.3,0.93,2.91,0.16,18.98,1,8.7,0.18,0.85,0.82
-66.49473,2.32703,11.29,95.82,0.22,18.46,0.12,6.39,0.08,143.59,0.16,36.4,0.11,0.87,0.85
-66.49573,2.31925,10.55,73.15,0.41,14.89,0.19,6.38,0.1,110.5,0.25,29.92,0.13,0.86,0.82
-66.49593,2.3177,9.47,70.25,0.41,14.35,0.19,6.34,0.1,106.14,0.25,29.03,0.13,0.83,0.8
-66.49614,2.31614,8.17,57.35,0.44,11.79,0.25,5.89,0.11,85.3,0.32,23.73,0.14,0.82,0.79
-66.49635,2.31458,10.95,76.97,0.38,15.51,0.17,6.51,0.09,115.51,0.23,30.86,0.12,0.84,0.8
-66.49656,2.31303,9.43,66.2,0.3,13.75,0.18,6.3,0.1,100.57,0.22,28.01,0.14,0.83,0.79
-66.49677,2.31147,10.85,74.26,0.42,14.93,0.2,6.35,0.1,111.1,0.26,29.7,0.13,0.87,0.81
-66.50053,2.28498,7.3,27.11,1.02,3.37,0.94,2.51,0.27,30.33,0.98,7.67,0.41,0.83,0.76
-66.50157,2.27719,10.72,70.13,0.68,13.03,0.39,5.49,0.14,98.88,0.5,24.17,0.22,0.94,0.88
-66.50217,2.27252,6.63,18.57,1.21,2.06,1.09,2.04,0.23,20.12,1.16,6.01,0.37,0.85,0.81
-66.50237,2.27096,6.1,37.04,0.97,5.93,0.77,3.15,0.39,47.45,0.87,11.46,0.59,0.91,0.79
-66.50337,2.26317,9.09,43.37,0.75,9.42,0.32,5.15,0.12,67.52,0.48,20.45,0.14,0.9,0.86
-66.50357,2.26161,6.46,43.38,0.6,9.22,0.3,4.94,0.12,66.55,0.42,19.74,0.16,0.85,0.8
-66.5053,2.24915,10.35,61.04,0.6,11.88,0.32,5.68,0.14,87.49,0.42,22.67,0.15,0.94,0.89
-66.50553,2.2476,11.55,99.65,0.23,19.27,0.11,6.39,0.08,150.01,0.14,37.28,0.12,0.91,0.87
-66.50576,2.24604,8.51,39.97,0.5,7.93,0.25,4.73,0.12,55.35,0.36,15.21,0.13,0.89,0.81
-66.5082,2.22889,7.13,40.05,0.56,9.08,0.26,5.14,0.1,63.41,0.37,19.87,0.12,0.87,0.84
-66.5084,2.22733,16.02,158.58,0.36,23.96,0.15,5.25,0.13,203.32,0.19,35.44,0.3,0.87,0.83
-66.50861,2.22577,11.52,113,0.39,19.5,0.16,5.91,0.12,156.58,0.22,33.73,0.17,0.92,0.9
-66.50881,2.22421,5.37,31.11,0.92,5.21,0.77,3.14,0.35,40.75,0.88,10.92,0.57,0.89,0.8
-66.50901,2.22265,14.34,99.27,0.13,20.05,0.07,6.56,0.08,155.73,0.09,40.53,0.09,0.9,0.86
-66.50921,2.22109,10.58,106.19,0.31,17.83,0.18,5.28,0.16,144.26,0.21,30.23,0.25,0.9,0.86
-66.51081,2.20865,8.15,52.41,0.78,9.83,0.43,4.69,0.21,74.84,0.58,19.42,0.25,0.89,0.82
-66.51102,2.2071,12.95,116.8,0.43,19.69,0.19,5.37,0.12,160.4,0.26,33.64,0.18,0.95,0.91
-66.51123,2.20554,15.85,119.48,0.28,21.23,0.13,5.77,0.1,173.57,0.16,39.51,0.15,0.84,0.76
-66.51144,2.20398,14.42,191.45,0.23,24.55,0.13,4.71,0.12,215.13,0.17,25.07,0.22,0.92,0.89
-66.51563,2.17437,11.86,63.96,0.45,12.89,0.26,6.01,0.12,94.86,0.33,25.47,0.16,0.78,0.73
-66.51584,2.17281,12.34,81.8,0.37,15.61,0.18,6.59,0.03,115.71,0.25,28.28,0.03,0.72,0.7
-66.51625,2.16969,12.8,100.63,0.4,18.13,0.2,6.03,0.14,142.23,0.26,32.5,0.22,0.79,0.73
-66.51645,2.16814,10.87,95.02,0.5,16.23,0.27,5.45,0.15,128.91,0.34,27.89,0.26,0.93,0.89
-66.51666,2.16658,16.73,119.08,0.14,22.16,0.06,6.13,0.09,179.35,0.07,42.91,0.1,0.74,0.72
-66.51686,2.16502,16.19,119.75,0.28,21.22,0.12,5.96,0.11,171.76,0.15,38.58,0.18,0.83,0.76
-66.51706,2.16347,13.93,99.3,0.15,20.01,0.07,6.51,0.07,155.38,0.09,40.32,0.09,0.84,0.8
-66.51726,2.16191,11.34,82.51,0.73,13.9,0.41,5.4,0.12,108.75,0.54,23.35,0.19,0.91,0.87
-66.51911,2.14789,8.66,56.34,0.75,10.94,0.39,5.21,0.13,81.31,0.52,21.44,0.19,0.87,0.84
-66.51976,2.14322,18.24,147.38,0.29,24.14,0.09,5.02,0.08,206.98,0.11,42.11,0.27,0.75,0.72
-66.51997,2.14166,6.41,48.85,0.44,9.48,0.24,5.01,0.14,69.31,0.34,18.48,0.18,0.89,0.85
-66.5202,2.1401,17.16,175.49,0.35,23.78,0.18,4.3,0.1,212.26,0.22,30.8,0.29,0.93,0.9
-66.52133,2.13231,12.48,104.17,0.36,19.08,0.15,5.84,0.13,151.56,0.2,35.55,0.16,0.92,0.89
-66.52156,2.13075,16.17,181.4,0.3,24.55,0.15,4.72,0.11,215.13,0.19,29.98,0.3,0.89,0.86
-66.52179,2.12919,6.49,46.53,0.45,9.12,0.25,4.93,0.14,66.46,0.35,18.07,0.19,0.9,0.86
-66.52201,2.12763,18.74,208.65,0.21,26.34,0.12,4.75,0.11,233.72,0.16,26.37,0.27,0.85,0.79
-66.52223,2.12608,19.54,175.16,0.29,24.8,0.11,4.31,0.1,223.24,0.14,36.23,0.3,0.77,0.72
-66.52245,2.12452,19.24,166.89,0.31,24.78,0.11,4.52,0.09,219.23,0.14,38.66,0.29,0.86,0.74
-66.52267,2.12296,18.86,205.45,0.24,25.84,0.13,4.46,0.13,233.28,0.15,27.58,0.32,0.91,0.87
-66.52288,2.1214,17.12,204.04,0.23,25.81,0.12,4.57,0.11,230.37,0.16,26.72,0.27,0.86,0.83
-66.5233,2.11829,20.43,196.41,0.31,25.01,0.17,3.97,0.13,232.66,0.19,30.74,0.34,0.92,0.87
-66.52351,2.11673,18.8,187.8,0.26,25.27,0.12,4.69,0.11,222.51,0.15,30.67,0.37,0.81,0.76
-66.52391,2.11362,18.09,169.46,0.33,24.61,0.13,4.7,0.1,215.63,0.16,35.89,0.31,0.89,0.83
-66.52411,2.11206,6.01,24.93,1.26,3.54,1.1,2.4,0.31,29.62,1.22,7.8,0.63,0.89,0.78
-66.52431,2.1105,17.38,220.49,0.19,26.93,0.12,4.67,0.12,241.9,0.16,24.95,0.19,0.9,0.85
-66.52451,2.10895,8.19,50.15,0.4,10.19,0.21,5.43,0.1,72.98,0.28,20.17,0.11,0.89,0.86
-66.5249,2.10583,17.23,231.85,0.17,27.5,0.11,4.62,0.12,249.41,0.15,23.62,0.17,0.91,0.88
-66.5251,2.10427,8.83,50.74,0.77,9.49,0.4,4.72,0.15,71.18,0.57,18.43,0.24,0.91,0.85
-66.52591,2.09803,16.75,192.77,0.29,25.32,0.15,4.74,0.09,223.27,0.19,28.77,0.29,0.93,0.88
-66.52633,2.09492,8.09,51.85,0.84,9.95,0.4,4.87,0.13,74.15,0.58,19.6,0.17,0.93,0.87
-66.52655,2.09336,5.15,25.15,1.36,3.41,1.18,2.32,0.31,29.58,1.31,7.67,0.64,0.94,0.82
-66.52699,2.09025,7.33,55.58,0.99,10.34,0.47,4.85,0.14,78.72,0.68,20.05,0.16,0.88,0.83
-66.52721,2.08869,5.97,51,0.67,9.35,0.4,4.67,0.2,70.92,0.52,18.15,0.27,0.84,0.79
-66.52743,2.08714,16.55,142.58,0.31,23.44,0.11,5.03,0.11,199.28,0.14,40.77,0.26,0.94,0.85
-66.52766,2.08558,8.09,46.64,0.43,9.38,0.24,5.04,0.14,67.83,0.32,18.89,0.18,0.93,0.89
-66.52789,2.08403,8.41,45.42,0.74,9.69,0.32,5.24,0.1,69.16,0.48,20.35,0.12,0.92,0.89
-66.52857,2.07935,5.98,52.71,0.64,9.65,0.37,4.67,0.2,73.85,0.48,18.85,0.25,0.83,0.77
-66.52924,2.07467,5.9,36.24,0.68,6.43,0.5,3.71,0.29,48.29,0.59,12.67,0.39,0.93,0.83
-66.52946,2.07312,19.81,243.57,0.15,27.18,0.11,3.82,0.12,259.16,0.14,22.55,0.14,0.88,0.86
-66.52968,2.07156,13.88,193.05,0.23,24.47,0.13,4.46,0.15,218.8,0.17,25.64,0.24,0.89,0.88
-66.5299,2.07,9.96,140.93,0.33,20.08,0.18,3.75,0.17,181.83,0.22,31.09,0.29,0.76,0.73
-66.53033,2.06689,20.25,240.67,0.19,27.73,0.13,4.11,0.13,258.35,0.17,23.6,0.19,0.9,0.86
-66.53054,2.06533,17.84,259.52,0.13,28.46,0.1,3.84,0.1,274.07,0.13,22.8,0.12,0.76,0.74
-66.53175,2.05598,20.28,260.07,0.15,28.32,0.12,3.66,0.17,275.87,0.13,22.99,0.18,0.89,0.86
-66.53275,2.04819,10.01,44.25,0.54,9.69,0.3,5.21,0.12,69.04,0.39,20.78,0.15,0.91,0.89
-66.53295,2.04663,17.65,221.84,0.21,27,0.12,4.58,0.11,244.54,0.16,25.51,0.21,0.93,0.9
-66.53316,2.04507,6.63,43.39,0.6,9.2,0.3,4.92,0.12,66.37,0.42,19.63,0.16,0.89,0.84
-66.53336,2.04351,5.56,39.74,0.75,6.75,0.58,3.63,0.3,52.42,0.69,13.03,0.46,0.94,0.82
-66.53357,2.04196,6.94,46.36,0.36,9.3,0.22,5.1,0.15,66.65,0.29,18.32,0.19,0.92,0.88
-66.53378,2.0404,5.42,18.16,1.34,2.23,1.15,2.14,0.25,20.22,1.26,6.34,0.4,0.9,0.84
-66.53399,2.03884,15.42,140.01,0.31,23.1,0.12,5.01,0.11,196.36,0.15,40.46,0.25,0.91,0.83
-66.53421,2.03728,15.25,198.51,0.28,25.48,0.16,4.62,0.12,227.65,0.19,28.2,0.28,0.9,0.86
-66.53465,2.03417,15.88,191.06,0.25,24.68,0.13,4.44,0.11,220.33,0.16,27.71,0.31,0.93,0.89
-66.53488,2.03261,7.12,23.93,1.15,3.01,1.03,2.46,0.3,26.73,1.1,7.34,0.42,0.82,0.74
-66.53578,2.02637,15.25,204.47,0.25,25.71,0.13,4.56,0.13,231.07,0.17,26.97,0.27,0.89,0.86
-66.536,2.02481,9.4,160.75,0.32,20.67,0.18,3.97,0.14,186.97,0.21,24.75,0.31,0.87,0.83
-66.53623,2.02325,11.51,174.71,0.26,22.48,0.13,4.67,0.16,197.77,0.18,24.41,0.25,0.93,0.89
-66.5369,2.01859,11.83,147.58,0.44,20.6,0.22,4.82,0.14,175.88,0.29,26.47,0.25,0.91,0.87
-66.53734,2.01547,8.87,55.46,0.49,11.13,0.27,5.6,0.11,80.53,0.34,21.69,0.13,0.93,0.9
-66.53756,2.01392,9.02,70.89,0.78,12.32,0.43,5.18,0.12,94.8,0.58,21.28,0.16,0.89,0.86
-66.53799,2.0108,18.38,159.61,0.32,24.41,0.11,4.84,0.09,211.65,0.15,38.52,0.3,0.81,0.74
-66.53841,2.00769,16.49,232.23,0.17,27.19,0.11,4.26,0.13,250.26,0.14,23.52,0.2,0.9,0.88
-66.54022,1.99367,6.09,41.46,0.69,7.47,0.52,3.95,0.3,57.24,0.62,14.93,0.44,0.88,0.82
-66.54062,1.99055,7.35,44.24,0.6,8.36,0.41,4.43,0.23,62.33,0.52,16.64,0.34,0.91,0.84
-66.54082,1.98899,20.59,235.25,0.15,27.63,0.1,4.3,0.11,254.99,0.13,24.43,0.21,0.84,0.81
-66.54124,1.98587,5.91,38.35,0.76,6.52,0.57,3.56,0.31,50.31,0.68,12.67,0.47,0.86,0.8
-66.54145,1.98431,6.55,43.68,0.69,8.07,0.49,4.18,0.24,61.16,0.62,16.07,0.4,0.88,0.83
-66.54188,1.9812,6.85,51.4,0.82,8.83,0.54,4.15,0.25,69.53,0.7,16.66,0.4,0.88,0.83
-66.54209,1.97964,24.78,262.54,0.13,28.39,0.1,3.52,0.11,276.45,0.12,22.23,0.18,0.89,0.86
-66.54368,1.96874,11.99,192.49,0.25,23.68,0.17,4.07,0.18,214.01,0.19,23.52,0.25,0.78,0.76
-66.54435,1.96406,6.99,21.89,1.18,2.42,1.09,2.26,0.21,23.34,1.15,6.56,0.31,0.82,0.77
-66.54458,1.9625,8.45,42.84,0.33,9.14,0.18,5.33,0.12,63.19,0.25,18.46,0.15,0.93,0.9
-66.54501,1.95939,7.52,50.11,0.39,9.91,0.2,5.3,0.11,71.77,0.28,19.42,0.12,0.94,0.91
-66.54522,1.95783,14.4,98.07,0.11,20.01,0.06,6.55,0.07,154.83,0.08,40.65,0.08,0.88,0.82
-66.54645,1.94849,16.07,164.67,0.32,24.16,0.13,4.36,0.1,215.58,0.16,37.63,0.29,0.85,0.8
-66.54665,1.94694,16.76,158.64,0.33,23.98,0.13,4.4,0.1,212.03,0.16,38.74,0.28,0.81,0.74
-66.54684,1.94538,17.35,171.39,0.3,25.01,0.12,4.51,0.1,222.47,0.14,38.02,0.29,0.87,0.8
-66.54704,1.94382,18.93,145.72,0.28,23.8,0.09,4.79,0.11,204.95,0.1,41.65,0.27,0.76,0.73
-66.54724,1.94226,18.72,182.09,0.22,24.81,0.04,4.46,0.13,222.74,0.05,33.66,0.44,0.62,0.61
-66.54744,1.94071,15.76,126.04,0.3,21.91,0.11,5.79,0.12,179.86,0.14,39.58,0.21,0.75,0.72
-66.54764,1.93915,13.43,108.2,0.22,20.69,0.1,6.25,0.1,164.23,0.13,40.35,0.13,0.82,0.76
-66.54784,1.93759,13.45,90.99,0.28,18.17,0.19,6.37,0.05,140.09,0.23,36.31,0.15,0.73,0.71
-66.54804,1.93603,10.11,54.72,0.5,10.91,0.21,5.84,0.09,77.89,0.35,20.66,0.1,0.81,0.76
-66.54825,1.93447,7.76,32.44,0.39,5.91,0.27,3.76,0.22,42.45,0.32,11.5,0.24,0.75,0.72
-66.54846,1.93292,5.73,16.84,1.53,1.68,1.49,1.37,0.17,17.52,1.54,3.87,0.49,0.8,0.76
-66.54911,1.92824,5.74,21.04,1.18,2.22,1.09,2.16,0.15,22.06,1.16,6.28,0.27,0.88,0.85
-66.54933,1.92668,8.09,45.01,0.55,9.91,0.34,5.23,0.1,71.06,0.42,21.58,0.21,0.82,0.79
-66.54955,1.92513,5.61,17.96,1.44,1.77,1.42,1.4,0.18,18.68,1.46,4.02,0.48,0.82,0.78
-66.55201,1.90798,6.29,32.59,1.02,5.08,0.84,2.94,0.37,41.1,0.96,10.35,0.61,0.91,0.81
-66.55469,1.88775,6.17,43.18,0.85,6.98,0.7,3.32,0.43,56.03,0.78,13.03,0.6,0.9,0.76
-66.55509,1.88463,9.32,40.73,0.34,8.85,0.17,5.34,0.1,59.85,0.25,17.54,0.14,0.74,0.71
-66.55529,1.88307,8.58,70.35,0.59,12.85,0.27,6.01,0.08,94.83,0.41,22.21,0.01,0.64,0.63
-66.5559,1.8784,5.19,18.41,1.42,1.8,1.4,1.38,0.17,19.15,1.43,3.98,0.48,0.9,0.86
-66.55611,1.87683,9.51,41.27,0.38,8.34,0.16,4.98,0.07,58.19,0.27,16.13,0.07,0.78,0.75
-66.55675,1.87216,12.46,135.2,0.31,21.41,0.16,4.53,0.14,185.22,0.19,36.22,0.23,0.92,0.85
-66.55697,1.8706,9.71,34.38,0.25,8.38,0.14,5.03,0.07,57.37,0.18,19.4,0.09,0.94,0.91
-66.55719,1.86904,17.97,150.01,0.32,23.82,0.12,4.65,0.1,206.63,0.15,40.47,0.26,0.84,0.79
-66.55809,1.86281,15.32,114.49,0.25,21.03,0.11,6.09,0.11,169.12,0.14,39.8,0.16,0.9,0.83
-66.55832,1.86125,15.5,120.23,0.26,21.36,0.11,5.91,0.11,173.72,0.14,39.36,0.17,0.91,0.85
-66.55854,1.85969,15.78,181.22,0.31,24.75,0.14,5.04,0.12,213.58,0.19,29.79,0.34,0.95,0.89
-66.55877,1.85814,6.44,22.2,1.18,2.36,1.11,2.22,0.17,23.24,1.16,6.44,0.28,0.86,0.79
-66.55899,1.85658,15.27,101.99,0.15,20.24,0.07,6.44,0.09,158.53,0.09,40.6,0.09,0.84,0.8
-66.55922,1.85502,14.8,125.09,0.35,21.2,0.15,5.65,0.11,174.14,0.2,37.02,0.2,0.95,0.9
-66.55944,1.85346,7.11,54.12,0.59,9.76,0.34,4.82,0.16,74.31,0.46,18.49,0.23,0.85,0.8
-66.55966,1.85191,14.03,100.59,0.14,20.09,0.07,6.42,0.09,157.05,0.09,40.51,0.1,0.9,0.84
-66.56071,1.84412,5.84,17.15,1.4,2.03,1.22,2.03,0.27,18.87,1.32,5.99,0.41,0.87,0.83
-66.56091,1.84256,5.49,11.63,1.75,1.57,1.4,1.87,0.33,13.51,1.59,5.41,0.48,0.85,0.78
-66.56485,1.81296,9.16,44.27,0.35,9.23,0.18,5.35,0.11,64.14,0.26,18.12,0.14,0.94,0.91
-66.56507,1.8114,9.42,81.57,0.46,15.14,0.3,5.63,0.14,117.07,0.35,28.29,0.26,0.87,0.83
-66.5653,1.80984,9.88,58.17,0.7,11.64,0.37,5.51,0.14,86.33,0.49,23.44,0.21,0.89,0.86
-66.56993,1.77558,8.86,55.32,0.44,11.29,0.26,5.67,0.12,81.75,0.33,22.38,0.14,0.85,0.83
-66.57034,1.77247,10.24,44.43,0.68,9.44,0.34,4.98,0.08,67.49,0.45,19.73,0.12,0.95,0.92
-66.57055,1.77091,13.33,118.77,0.28,21.23,0.12,5.87,0.11,172.88,0.16,39.6,0.15,0.8,0.75
-66.57119,1.76624,12.7,101.31,0.15,20.24,0.07,6.49,0.07,158.04,0.09,40.71,0.09,0.89,0.84
-66.5714,1.76468,12.9,77.86,0.43,15.06,0.21,6.48,0.02,111.1,0.29,27.58,0.06,0.62,0.61
-66.57184,1.76156,7.11,36.46,0.75,6.33,0.6,3.58,0.32,48.68,0.7,12.78,0.48,0.86,0.8
-66.57317,1.7522,17.78,214.07,0.04,26.38,0.05,4.99,0.06,235.47,0.05,24.46,0.08,0.73,0.71
-66.57339,1.75064,17.36,152.21,0.31,23.79,0.12,4.68,0.1,206.82,0.15,39.54,0.26,0.89,0.82
-66.57383,1.74752,19.5,132.88,0.34,21.26,0.08,4.19,0.11,185.27,0.12,37.25,0.28,0.75,0.72
-66.57554,1.73507,6.45,35.55,0.7,6.22,0.52,3.72,0.29,46.4,0.59,12.12,0.34,0.89,0.8
-66.57575,1.73351,16.63,156.05,0.34,23.77,0.13,4.85,0.1,204.64,0.17,36.87,0.31,0.93,0.83
-66.57595,1.73195,13.21,88.98,0.1,18.3,0.08,6.2,0.09,140.52,0.08,37.63,0.05,0.7,0.7
-66.57737,1.72106,9.73,61.39,0.59,11.8,0.31,5.61,0.14,87.65,0.42,22.52,0.15,0.93,0.91
-66.57863,1.71171,10.65,54.63,0.43,11.1,0.16,5.95,0.08,78.83,0.28,21.31,0.07,0.82,0.76
-66.58852,1.64,11.97,97.46,0.45,17.37,0.24,5.93,0.14,135.76,0.3,30.59,0.23,0.86,0.78
-66.58874,1.63844,10.11,67.83,0.34,13.04,0.17,6.19,0.08,96.01,0.24,24.13,0.1,0.83,0.79
-66.58937,1.63378,11.92,100.94,0.18,19.65,0.08,6.32,0.09,154.17,0.11,38.78,0.12,0.83,0.81
-66.58978,1.63068,13.51,99.95,0.16,20.04,0.08,6.52,0.09,155.97,0.1,40.32,0.09,0.87,0.84
-66.58998,1.62913,13.67,94.25,0.19,19.24,0.13,6.47,0.07,148.11,0.15,38.99,0.13,0.78,0.72
-66.59019,1.62757,13.1,100.86,0.15,20.1,0.07,6.49,0.07,156.87,0.09,40.35,0.09,0.85,0.79
-66.59039,1.62602,13.99,120.16,0.38,20.66,0.18,5.49,0.1,169.17,0.22,36.84,0.18,0.92,0.89
-66.5906,1.62446,10.23,90.86,0.41,16.56,0.24,5.89,0.13,128.79,0.29,30.1,0.25,0.92,0.86
-66.59595,1.5855,14.6,154.82,0.32,21.45,0.18,3.78,0.16,195.75,0.2,31.25,0.32,0.88,0.84
-66.59617,1.58394,17.83,234.23,0.15,27.27,0.1,4.21,0.12,251.71,0.13,23.27,0.15,0.9,0.87
-66.59639,1.58238,12.52,126.82,0.46,20.28,0.19,5.58,0.17,167.56,0.28,32.44,0.21,0.95,0.9
-66.59682,1.57927,15.89,117.77,0.25,21.12,0.11,5.9,0.11,171.16,0.14,39.21,0.17,0.9,0.83
-66.59806,1.56993,6.61,19.4,1.25,2.26,1.08,2.23,0.21,21.12,1.19,6.44,0.31,0.84,0.79
-66.59826,1.56837,14.76,97.96,0.15,19.9,0.09,6.5,0.08,154.12,0.11,40.31,0.1,0.8,0.74
-66.60205,1.54033,5.37,19.37,1.39,2.47,1.26,1.79,0.35,21.81,1.31,5.54,0.54,0.83,0.75
-66.61273,1.46243,12.33,126.75,0.44,19.98,0.19,5.38,0.12,165.05,0.26,31.38,0.22,0.93,0.89
-66.61293,1.46087,7.28,59.39,0.79,10.5,0.53,4.41,0.26,82.42,0.64,19.96,0.36,0.85,0.8
-66.61314,1.45932,14.32,153.64,0.32,21.84,0.17,4.16,0.17,193.6,0.2,31.83,0.33,0.9,0.87
-66.61334,1.45776,13.24,184.61,0.22,23.93,0.11,4.5,0.11,213.48,0.15,27.27,0.26,0.89,0.85
-66.61355,1.45621,14.1,141.06,0.42,21.93,0.17,5.39,0.13,183.91,0.24,34.4,0.27,0.92,0.87
-66.61417,1.45154,13.31,73.18,0.28,14.97,0.15,6.46,0.08,111.57,0.2,30.25,0.1,0.83,0.79
-66.61437,1.44998,7.35,30.74,0.61,5.63,0.39,3.68,0.12,41.86,0.49,12.33,0.22,0.89,0.85
-66.61458,1.44842,5.89,32.01,0.58,6.27,0.41,3.87,0.19,45.83,0.48,13.75,0.3,0.86,0.8
-66.61479,1.44687,10.14,60.66,0.23,12.85,0.13,6.15,0.09,93.13,0.17,26.35,0.1,0.9,0.87
-66.615,1.44531,15.44,106.93,0.19,20.44,0.08,5.78,0.08,165.1,0.11,41.47,0.1,0.81,0.77
-66.61521,1.44375,11.62,83.77,0.65,14.65,0.31,5.66,0.14,113.68,0.44,25.56,0.16,0.94,0.9
-66.61542,1.4422,8.02,34,0.48,7.27,0.28,4.34,0.13,51.6,0.38,15.8,0.22,0.92,0.9
-66.61718,1.42973,5.92,14.24,1.39,1.77,1.17,2.71,0.1,16.28,1.33,8.02,0.21,0.86,0.84
-66.61741,1.42817,5.91,13.85,1.03,2.35,0.91,2.77,0.18,18.28,1,8.55,0.33,0.87,0.81
-66.61763,1.42661,6.04,16.8,1.13,2.59,1.09,2.72,0.17,21.96,1.2,9.04,0.5,0.89,0.82
-66.61785,1.42505,12.07,154.43,0.28,21.28,0.14,4.5,0.14,186.33,0.19,27.63,0.27,0.92,0.89
-66.61807,1.42349,9.69,51.46,0.44,10.93,0.23,5.59,0.1,78.56,0.31,22.6,0.12,0.92,0.91
-66.61829,1.42193,17.96,216.63,0.16,26.16,0.1,4.52,0.12,237.87,0.13,24.59,0.2,0.95,0.89
-66.62038,1.40636,17.15,150.13,0.34,21.36,0.17,3.61,0.14,196.7,0.19,34.05,0.25,0.91,0.89
-66.62059,1.4048,15.38,145.02,0.37,22.34,0.16,4.38,0.11,196.02,0.2,37.33,0.26,0.84,0.82
-66.62079,1.40325,17.51,145.77,0.32,22.29,0.14,3.78,0.13,202.18,0.16,39.28,0.28,0.89,0.86
-66.62099,1.40169,7.83,79.86,0.32,15.48,0.19,5.7,0.16,120.15,0.23,30.98,0.19,0.83,0.79
-66.62119,1.40013,8.37,50.7,0.52,10.44,0.26,5.34,0.1,76.13,0.37,21.59,0.14,0.92,0.89
-66.62377,1.38144,15.67,116.03,0.31,21.12,0.13,5.68,0.08,172.34,0.17,40.71,0.14,0.93,0.9
-66.62421,1.37832,8.75,122.11,0.43,17.89,0.26,4.71,0.23,151.62,0.33,25.62,0.28,0.87,0.84
-66.62885,1.34405,16.89,117.03,0.21,21.43,0.1,5.38,0.09,177.59,0.13,42.56,0.13,0.89,0.84
-66.62906,1.34249,15.05,106.91,0.19,20.48,0.07,6.09,0.07,163.86,0.11,40.99,0.09,0.84,0.79
-66.62949,1.33938,11.7,60.03,0.24,12.81,0.13,6.29,0.07,91.61,0.18,25.87,0.1,0.79,0.73
-66.62971,1.33782,10.76,52.77,0.31,11.48,0.16,6.03,0.08,80.37,0.22,23.22,0.11,0.84,0.76
-66.62993,1.33626,9.04,38.01,0.42,7.94,0.26,4.75,0.12,55.43,0.34,16.23,0.18,0.93,0.88
-66.63036,1.33315,12.4,73.92,0.32,14.92,0.14,6.58,0.08,110.96,0.22,29.55,0.08,0.76,0.72
-66.63058,1.33159,14.1,83.04,0.3,16.57,0.18,6.48,0.08,126.1,0.23,33.11,0.15,0.78,0.73
-66.6308,1.33004,13.85,72.22,0.29,15.05,0.16,6.5,0.09,111.79,0.21,30.91,0.12,0.81,0.75
-66.63102,1.32848,12.11,69.78,0.29,14.42,0.14,6.44,0.1,106,0.2,28.92,0.1,0.89,0.85
-66.63124,1.32692,9.91,52.38,0.5,10.63,0.26,5.38,0.12,76.53,0.35,21.05,0.15,0.94,0.9
-66.63146,1.32536,8.1,42.4,0.67,8.07,0.4,4.28,0.15,60.83,0.54,16.62,0.29,0.94,0.89
-66.6319,1.32223,7.44,42.44,0.58,8.34,0.38,4.39,0.17,62.4,0.5,17.56,0.32,0.9,0.85
-66.63234,1.31911,5.91,14.93,1.01,2.04,0.87,2.52,0.13,18.57,1.02,8.29,0.35,0.89,0.85
-66.63256,1.31755,17.1,135.02,0.29,22.77,0.12,4.7,0.1,195.2,0.14,42.07,0.2,0.9,0.85
-66.63299,1.31442,16.31,198.34,0.24,24.45,0.15,4.17,0.15,222.12,0.17,25.25,0.28,0.9,0.88
-66.63384,1.30818,16.78,100.07,0.03,20.13,0.01,5.91,0.02,159.4,0.01,42,0,0.65,0.65
-66.63405,1.30663,5.98,57.55,0.78,10,0.51,4.21,0.3,79.58,0.62,19.02,0.36,0.86,0.75
-66.63426,1.30507,10.54,123.48,0.37,18.37,0.27,3.66,0.17,164.67,0.29,30.54,0.38,0.82,0.78
-66.63446,1.30352,16.11,147.79,0.33,21.63,0.15,3.94,0.13,193,0.18,33.94,0.29,0.94,0.92
-66.63507,1.29886,13.66,147.55,0.26,21.51,0.12,4.15,0.13,190.55,0.14,32.58,0.26,0.92,0.89
-66.63527,1.2973,16.02,126.71,0.33,21.69,0.14,5.36,0.09,180.43,0.18,39.37,0.19,0.9,0.87
-66.63548,1.29574,6.62,46.82,0.75,8.45,0.51,4.03,0.27,65.95,0.63,16.92,0.39,0.78,0.73
-66.63569,1.29419,11.49,97.81,0.17,19.31,0.09,5.95,0.08,152.71,0.12,39.62,0.12,0.84,0.82
-66.63589,1.29263,16.1,132.41,0.31,19.74,0.18,3.44,0.15,181.29,0.2,34.24,0.24,0.91,0.88
-66.6361,1.29107,21.47,140.01,0.15,23.01,0.07,3.56,0.12,215.38,0.07,47.5,0.11,0.6,0.59
-66.63631,1.28952,18.46,145.82,0.27,22.14,0.13,3.5,0.11,205.64,0.14,40.32,0.24,0.88,0.85
-66.63652,1.28797,20.23,131.28,0.19,22.5,0.12,3.92,0.1,201.8,0.13,46.09,0.16,0.79,0.72
-66.63673,1.28641,18.24,126.47,0.23,22.14,0.12,4.21,0.09,193.8,0.14,44.88,0.15,0.87,0.79
-66.63694,1.28486,14.63,107.53,0.17,20.49,0.08,5.79,0.08,165.82,0.11,41.56,0.09,0.75,0.72
-66.63716,1.2833,12.6,70.8,0.29,14.59,0.14,6.52,0.08,107.67,0.19,29.43,0.08,0.87,0.81
-66.63737,1.28175,11.65,59.03,0.26,12.5,0.14,6.18,0.08,89.64,0.19,25.26,0.1,0.87,0.8
-66.64744,1.20854,21.63,237.49,0.16,27.01,0.1,3.91,0.17,254.52,0.13,23.15,0.22,0.91,0.88
-66.64787,1.20541,18.23,174.21,0.31,24.46,0.13,4.6,0.1,215.59,0.16,33.49,0.3,0.9,0.83
-66.64808,1.20385,20.75,226.95,0.16,26.75,0.11,4.38,0.12,246.21,0.14,24.11,0.21,0.89,0.84
-66.64829,1.20229,6.2,13.33,1.05,1.9,0.93,2.58,0.14,16.57,1.08,8.09,0.35,0.86,0.83
-66.6485,1.20073,7.31,44.99,0.54,9.01,0.35,4.57,0.17,67.31,0.46,18.98,0.28,0.93,0.85
-66.64953,1.19293,9.22,52.9,0.61,10.77,0.35,5.14,0.13,79.18,0.47,21.89,0.18,0.91,0.89
-66.65095,1.18204,7.71,44.11,0.44,9.15,0.23,4.87,0.12,67.08,0.33,19.48,0.17,0.94,0.91
-66.65116,1.18049,7.17,14.87,1.17,1.89,1.02,2.77,0.12,17.38,1.13,8.4,0.27,0.84,0.79
-66.65138,1.17893,5.64,33.44,0.89,6.06,0.78,3.44,0.32,47.48,0.86,13.8,0.54,0.83,0.77
-66.6516,1.17737,7.01,17.6,1.04,2.25,1.15,2.36,0.17,21.34,1.19,7.96,0.57,0.85,0.8
-66.65203,1.17426,7.44,46.1,0.45,9.71,0.25,5.17,0.09,70.38,0.33,20.67,0.13,0.91,0.86
-66.65246,1.17115,9.65,141.52,0.38,19.42,0.21,4.27,0.19,171.72,0.27,26.15,0.22,0.9,0.86
-66.65268,1.16959,6.56,32.05,1.07,5.34,0.97,2.99,0.37,43.31,1.04,12.04,0.65,0.84,0.79
-66.65312,1.16648,10.36,72.98,0.08,15.99,0.06,5.98,0.04,121.63,0.1,35.46,0.1,0.62,0.61
-66.65335,1.16493,20.18,215.01,0.21,26.52,0.11,4.46,0.12,240.7,0.14,26.88,0.26,0.87,0.81
-66.65357,1.16337,7.57,29.08,0.45,5.95,0.22,3.89,0.1,41.96,0.34,13.01,0.18,0.92,0.9
-66.65401,1.16026,19.73,233.25,0.19,27.16,0.1,4.2,0.15,252.49,0.15,24.38,0.24,0.89,0.86
-66.65444,1.15713,20.53,226.87,0.14,26.62,0.1,4.19,0.15,246.07,0.13,23.87,0.19,0.89,0.87
-66.65466,1.15557,7.14,61.18,0.68,11.31,0.43,4.77,0.22,87.7,0.55,22.04,0.29,0.84,0.8
-66.65488,1.154,20.56,237.04,0.13,27.19,0.1,4.04,0.14,256.36,0.12,24,0.16,0.93,0.88
-66.65532,1.15088,21.76,248.78,0.15,27.79,0.11,3.91,0.13,264.02,0.13,22.87,0.15,0.9,0.87
-66.65575,1.14776,7.4,105.43,0.54,15.81,0.37,4.33,0.29,134.78,0.43,24.69,0.35,0.82,0.78
-66.65596,1.1462,9.55,130.85,0.36,19.08,0.22,4.32,0.19,165.35,0.26,28.04,0.28,0.86,0.82
-66.65637,1.14309,11.77,151.52,0.33,20.82,0.16,4.06,0.15,185.72,0.2,28.7,0.29,0.88,0.86
-66.65679,1.13997,23.8,243.58,0.13,27.78,0.09,4.07,0.16,261.73,0.11,23.88,0.19,0.83,0.77
-66.65699,1.13841,9.51,66.8,0.64,12.46,0.31,5.34,0.15,94.95,0.44,23.64,0.19,0.92,0.89
-66.6572,1.13685,9.37,96.19,0.05,20.26,0.03,6.41,0.01,156.21,0.02,42.6,0.01,0.24,0.23
-66.65761,1.13375,5.5,25.8,1.28,3.99,1.13,2.64,0.31,34.06,1.23,10.27,0.65,0.84,0.76
-66.65822,1.12908,11.3,136.45,0.28,19.92,0.17,4.15,0.16,175.33,0.2,30.19,0.32,0.91,0.88
-66.65883,1.12441,20.13,136.67,0.3,23,0.13,4.26,0.1,201.87,0.15,44.06,0.21,0.79,0.73
-66.65904,1.12285,16.12,192.59,0.2,24.35,0.11,4.8,0.13,213.96,0.15,24.14,0.18,0.91,0.88
-66.65947,1.11974,6.11,20.79,0.85,3.42,0.68,3.02,0.19,27.27,0.78,9.84,0.31,0.87,0.82
-66.66099,1.10883,5.63,52.73,0.68,9.93,0.39,4.59,0.26,75.62,0.52,19.62,0.28,0.81,0.73
-66.66121,1.10727,11.51,169.08,0.26,22.45,0.14,4.52,0.14,198.91,0.19,26.83,0.21,0.89,0.86
-66.66166,1.10416,23.44,236.35,0.15,27.22,0.11,4.11,0.13,255.73,0.13,24.15,0.15,0.84,0.8
-66.66211,1.10105,7.44,76.4,0.75,12.09,0.54,4.19,0.28,100.16,0.63,20.64,0.4,0.92,0.82
-66.6632,1.09325,6.17,17.19,1.01,2.54,0.85,2.84,0.17,21.24,0.95,8.76,0.3,0.89,0.85
-66.66341,1.09169,18.22,215.16,0.18,26.05,0.11,4.29,0.13,237.92,0.14,25.2,0.22,0.93,0.9
-66.66362,1.09013,20,140.05,0.31,23.06,0.14,4.28,0.1,202.65,0.16,42.91,0.24,0.79,0.74
-66.66383,1.08857,18.76,212.61,0.18,25.99,0.11,4.29,0.12,238.91,0.13,26.52,0.25,0.91,0.88
-66.66404,1.08702,7.13,99.61,0.61,14.74,0.47,4.05,0.29,126.18,0.52,22.72,0.41,0.83,0.79
-66.66445,1.0839,5.05,2.41,3.35,0.24,2.99,1.35,0.15,2.69,3.24,3.6,0.28,0.89,0.87
-66.66465,1.08235,19.35,234.03,0.13,26.68,0.1,3.95,0.11,252.23,0.12,23.36,0.15,0.91,0.89
-66.66484,1.08079,21.61,161.96,0.28,23.67,0.12,3.91,0.12,216.33,0.13,38.62,0.3,0.81,0.76
-66.66625,1.0699,7.59,37.06,0.67,7.42,0.36,4.27,0.14,54.06,0.51,15.6,0.25,0.9,0.86
-66.66667,1.06678,5.07,33.87,1.15,4.93,1.11,2.27,0.41,43.23,1.16,10.07,0.74,0.81,0.74
-66.66732,1.06211,19.82,180.25,0.34,24.74,0.16,4.33,0.13,222.51,0.19,33.8,0.31,0.8,0.77
-66.66776,1.059,12.7,209.14,0.2,23.68,0.15,3.49,0.18,226.6,0.17,21.6,0.24,0.75,0.73
-66.66888,1.05122,17.33,216.68,0.16,26.03,0.1,4.36,0.12,238.47,0.13,24.64,0.19,0.92,0.9
-66.6691,1.04966,18.77,242.55,0.15,27.6,0.09,4.03,0.13,259.31,0.13,23.27,0.21,0.9,0.88
-66.66932,1.04809,6.79,42.23,0.65,8.25,0.35,4.39,0.14,61.7,0.5,17.12,0.26,0.93,0.89
-66.66953,1.04653,7.08,46.97,0.5,10.08,0.26,5.29,0.11,72.52,0.35,21.53,0.15,0.85,0.8
-66.66997,1.04341,7.45,53.88,1.18,6.75,1.11,2.72,0.3,61.54,1.16,11.12,0.67,0.88,0.8
-66.67018,1.04185,23.36,246.12,0.16,27.53,0.1,3.88,0.18,263.67,0.13,23.45,0.15,0.93,0.88
-66.67039,1.04029,22.41,247.27,0.17,27.56,0.11,3.91,0.17,262.55,0.14,22.82,0.14,0.91,0.87
-66.67102,1.03561,21.24,255.23,0.13,27.67,0.1,3.49,0.15,270.45,0.12,22.39,0.14,0.85,0.83
-66.67123,1.03406,6.49,76.28,0.67,12.69,0.46,4.43,0.29,103.04,0.54,22.37,0.36,0.82,0.76
-66.67164,1.03095,5.63,58.89,0.93,7.6,0.74,2.15,0.59,68.46,0.81,10.34,0.63,0.75,0.73
-66.67185,1.02939,8.6,96.48,0.48,16.49,0.24,5.28,0.22,132.88,0.31,29,0.25,0.86,0.83
-66.67226,1.02628,29.82,268.34,0.16,28.31,0.11,3.4,0.14,282.11,0.14,22.28,0.11,0.84,0.79
-66.67267,1.02316,22.74,242.87,0.16,27.25,0.12,3.77,0.14,261.21,0.14,23.64,0.14,0.9,0.86
-66.67287,1.02161,13.31,172.32,0.26,23.33,0.13,4.78,0.14,204.56,0.18,28.42,0.21,0.9,0.88
-66.67308,1.02005,9.31,44.67,0.52,9.74,0.29,5.19,0.09,69.74,0.39,21.1,0.17,0.92,0.89
-66.67455,1.00914,20.31,227.96,0.14,26.74,0.1,4.21,0.13,247.05,0.13,23.96,0.21,0.89,0.85
-66.6752,1.00446,19.33,245.39,0.13,27.47,0.09,3.85,0.16,261.28,0.11,22.87,0.18,0.86,0.82
-66.67564,1.00135,19.56,233.75,0.13,26.67,0.09,3.95,0.12,252.22,0.12,23.42,0.18,0.9,0.88
-66.67587,0.99979,22.95,247.92,0.17,27.28,0.12,3.56,0.13,265.9,0.14,23.69,0.22,0.8,0.75
-66.67698,0.992,21.11,248.1,0.13,28.04,0.09,4.05,0.14,265.46,0.11,23.8,0.19,0.91,0.88
-66.67742,0.98888,17.96,224.98,0.18,25.76,0.13,3.79,0.13,244.13,0.15,23.57,0.29,0.83,0.81
-66.67828,0.98265,6.94,18.46,0.85,2.73,0.78,2.94,0.17,22.85,0.83,9.14,0.28,0.84,0.8
-66.6787,0.97953,9.91,51.12,0.38,10.85,0.18,5.78,0.09,76.27,0.26,21.71,0.11,0.91,0.85
-66.67891,0.97798,23.42,251.28,0.12,28.03,0.09,3.94,0.17,266.91,0.11,23.01,0.15,0.89,0.85
-66.67911,0.97642,21.55,237.66,0.17,27.1,0.13,3.96,0.12,255.99,0.15,23.68,0.19,0.9,0.89
-66.67932,0.97486,6.97,97.21,0.58,14.48,0.44,4.05,0.27,123.87,0.5,22.55,0.37,0.86,0.78
-66.67952,0.97331,19.6,226.82,0.18,26.44,0.11,4.04,0.12,246.14,0.14,24.03,0.22,0.92,0.89
-66.68013,0.96864,6.54,52.63,0.83,9.3,0.54,4.3,0.3,72.46,0.66,17.98,0.36,0.85,0.76
-66.68034,0.96708,15.21,234.96,0.14,26.99,0.08,4.21,0.12,251.31,0.11,23.02,0.17,0.88,0.85
-66.68075,0.96396,18.11,240.02,0.17,26.37,0.13,3.69,0.15,252.57,0.16,21.03,0.13,0.9,0.86
-66.68095,0.96241,10.41,145.15,0.39,20.21,0.22,4.61,0.16,174.33,0.28,26.53,0.25,0.89,0.87
-66.68116,0.96085,23.61,247.17,0.15,27.94,0.1,3.86,0.12,266.8,0.12,24.69,0.19,0.89,0.85
-66.68265,0.94996,25,254.62,0.14,27.59,0.1,3.61,0.14,269.45,0.12,22.26,0.13,0.9,0.85
-66.68286,0.9484,19.19,142.91,0.29,23.14,0.13,4.11,0.11,206.19,0.15,43.1,0.23,0.76,0.73
-66.68308,0.94684,7.44,99.93,0.5,15.56,0.31,4.66,0.28,129.82,0.37,25.04,0.31,0.84,0.76
-66.68353,0.94372,8.35,127.34,0.39,18.45,0.24,4.3,0.23,160.2,0.29,27.19,0.31,0.86,0.8
-66.6851,0.93281,18.51,216.79,0.18,26.32,0.12,4.56,0.12,239.48,0.15,25.37,0.22,0.9,0.87
-66.68531,0.93125,18.42,142.47,0.32,23.13,0.12,4.85,0.11,197.76,0.15,39.98,0.23,0.83,0.76
-66.68637,0.92346,5.82,25.91,1.55,3.25,1.46,1.86,0.37,29.82,1.54,6.67,0.76,0.9,0.76
-66.68657,0.92191,20.91,161.59,0.29,23.71,0.11,3.98,0.12,215.29,0.13,38.48,0.31,0.79,0.74
-66.68816,0.90944,5.95,15.25,1.09,2.51,0.99,2.64,0.2,20.67,1.1,8.87,0.42,0.85,0.78
-66.68923,0.90167,21.88,238.84,0.14,27.21,0.09,4.01,0.17,256.56,0.12,23.4,0.15,0.86,0.83
-66.68944,0.90012,21.13,244.98,0.14,27.51,0.1,3.83,0.14,260.72,0.12,22.67,0.17,0.92,0.88
-66.72034,0.67422,5.03,49.01,0.79,8.85,0.5,4.13,0.27,69.1,0.65,17.48,0.38,0.79,0.73
-66.72056,0.67266,13.3,135.58,0.31,21.02,0.12,4.29,0.1,182.55,0.15,35.05,0.26,0.91,0.89
-66.72078,0.6711,16.04,190.79,0.23,24.59,0.12,4.8,0.12,216.66,0.16,26.25,0.27,0.92,0.88
-66.721,0.66954,15.57,178.49,0.29,24.29,0.13,4.58,0.13,214.88,0.16,30.97,0.29,0.91,0.88
-66.72122,0.66798,17.8,208.64,0.2,25.08,0.13,4.16,0.13,229.78,0.15,24.26,0.23,0.91,0.89
-66.72144,0.66642,6.49,51.93,0.82,9.21,0.58,4.1,0.29,72.66,0.69,18.15,0.42,0.85,0.8
-66.72165,0.66486,21.85,240.59,0.14,27.51,0.08,4.1,0.16,259.18,0.11,23.9,0.16,0.91,0.87
-66.7223,0.66019,7.93,36.16,0.49,7.47,0.37,4.27,0.17,54.26,0.45,16.29,0.29,0.89,0.84
-66.72252,0.65863,6.66,36.71,0.7,6.93,0.4,4.01,0.18,51.74,0.54,14.47,0.26,0.88,0.82
-66.72273,0.65708,6.23,50.34,0.83,8.89,0.59,4.1,0.3,70.05,0.7,17.67,0.42,0.85,0.8
-66.72316,0.65396,15.37,153.37,0.32,23.11,0.13,4.95,0.11,198.72,0.17,35.39,0.29,0.87,0.84
-66.72337,0.6524,13.73,156.44,0.38,22.7,0.18,5.14,0.15,192.97,0.24,31.29,0.31,0.91,0.88
-66.72358,0.65084,13.43,170.78,0.28,23.38,0.14,4.95,0.13,202.08,0.18,28.72,0.26,0.9,0.88
-66.72379,0.64929,14.68,115.59,0.35,20.77,0.15,5.81,0.09,167.91,0.2,38.57,0.16,0.93,0.89
-66.724,0.64773,16.24,105.52,0.14,20.56,0.08,5.9,0.07,165.42,0.1,42.39,0.08,0.8,0.75
-66.7242,0.64618,18.35,182.4,0.32,24.71,0.15,4.46,0.11,220.15,0.19,31.99,0.32,0.91,0.88
-66.72441,0.64462,5.1,18,1.12,2.33,1.02,2.3,0.18,21.9,1.11,7.92,0.42,0.87,0.8
-66.72503,0.63995,22.62,230.93,0.16,27.11,0.11,4.13,0.11,253.93,0.13,25.49,0.17,0.81,0.77
-66.72524,0.63839,19.67,220.72,0.19,26.41,0.11,4.23,0.12,242.6,0.14,25.02,0.21,0.93,0.89
-66.72545,0.63684,20.65,237.24,0.16,27.27,0.1,4.08,0.15,255.14,0.13,23.65,0.2,0.95,0.88
-66.72565,0.63528,21.08,222.87,0.19,26.19,0.12,4.06,0.11,245.32,0.15,25.1,0.26,0.9,0.86
-66.72586,0.63372,8,49.45,0.58,10.23,0.34,5.1,0.11,74.93,0.44,21.41,0.17,0.92,0.88
-66.72608,0.63216,19.26,228.92,0.17,26.95,0.1,4.35,0.13,248.6,0.13,24.38,0.22,0.93,0.9
-66.72629,0.63061,6.54,16.67,1.18,2.46,0.98,2.77,0.16,20.83,1.12,8.69,0.32,0.88,0.84
-66.72651,0.62905,17.13,211.93,0.2,25.98,0.13,4.59,0.13,234.33,0.17,25.01,0.23,0.91,0.88
-66.72672,0.6275,5.28,26.42,1.21,4.37,1.13,2.93,0.29,36.16,1.22,11.43,0.63,0.86,0.78
-66.72716,0.62438,6.76,56.13,0.77,10.02,0.48,4.52,0.25,77.95,0.59,19.25,0.3,0.9,0.82
-66.72935,0.60879,8.4,20.57,0.49,4.23,0.65,2.72,0.6,28.88,0.65,9.24,0.77,0.67,0.67
-66.72956,0.60723,20.77,228.91,0.18,26.69,0.12,4.06,0.13,247.76,0.14,24.01,0.26,0.92,0.89
-66.72978,0.60567,15.43,206.11,0.21,25.18,0.12,4.46,0.14,227.4,0.15,24.36,0.2,0.92,0.89
-66.72999,0.60411,17.92,186.44,0.31,24.96,0.14,4.52,0.12,222.19,0.18,31.04,0.31,0.87,0.83
-66.73021,0.60255,16.35,213.53,0.22,26.49,0.12,4.76,0.13,238.45,0.15,26.65,0.24,0.89,0.85
-66.73042,0.60099,15.15,178.57,0.21,23.55,0.12,4.49,0.14,207.97,0.15,27.22,0.27,0.91,0.89
-66.73064,0.59943,16.57,189.39,0.26,24.88,0.12,4.51,0.12,222.26,0.16,29.65,0.32,0.91,0.88
-66.73085,0.59787,14.17,176.92,0.29,23.91,0.14,4.89,0.13,208.42,0.19,28.9,0.27,0.91,0.87
-66.73127,0.59476,9.34,57.91,0.2,12.54,0.09,6.24,0.07,88.8,0.13,25.35,0.07,0.9,0.87
-66.73148,0.5932,10.75,80.67,0.41,15.57,0.2,6.03,0.13,119.93,0.27,30.55,0.14,0.9,0.88
-66.73354,0.57764,5.82,12.27,1.39,1.4,1.31,1.71,0.23,13.61,1.32,5.15,0.36,0.87,0.83
-66.73397,0.57452,12.07,70.97,0.29,14.73,0.14,6.56,0.09,108.47,0.19,29.75,0.08,0.91,0.84
-66.73483,0.5683,18.32,213.2,0.18,26.05,0.11,4.46,0.11,236.46,0.14,25.38,0.2,0.93,0.89
-66.73505,0.56674,20.15,203.15,0.25,25.75,0.13,4.28,0.13,234.59,0.15,29.19,0.34,0.83,0.8
-66.73527,0.56518,16.69,193.79,0.25,25.25,0.12,4.64,0.11,223.72,0.15,28.51,0.3,0.93,0.89
-66.73549,0.56362,5.66,15.7,1.06,2.52,0.98,2.37,0.28,21.35,1.08,8.41,0.48,0.79,0.73
-66.73572,0.56206,10.16,56.96,0.29,12.13,0.16,6.05,0.09,86.29,0.21,24.39,0.11,0.93,0.9
-66.74017,0.52935,17.5,230.35,0.18,28.28,0.11,4.56,0.11,253.83,0.13,26.38,0.25,0.94,0.91
-66.74058,0.52624,16.98,192.96,0.28,26.38,0.13,4.9,0.1,229.12,0.15,32,0.32,0.93,0.89
-66.74143,0.52001,16.63,213.9,0.21,26.99,0.11,4.85,0.13,235.87,0.15,25.66,0.21,0.92,0.89
-66.74208,0.51534,6.62,32.86,0.74,5.92,0.51,3.6,0.24,45.04,0.62,12.82,0.36,0.86,0.79
-66.74273,0.51066,18.07,123.69,0.1,22.62,0.06,5.46,0.07,189.48,0.07,45.66,0.08,0.77,0.72
-66.74596,0.48729,10.59,66.77,0.78,11.87,0.41,5.19,0.08,89.82,0.53,21.29,0.14,0.9,0.84
-66.74616,0.48573,5.64,20.95,1.07,2.13,0.95,2.27,0.23,22.54,1.05,6.99,0.35,0.89,0.84
-66.7472,0.47794,9.08,55.59,0.86,10.62,0.42,5.1,0.09,79.44,0.58,21.08,0.14,0.95,0.89
-66.7474,0.47639,6.15,51.6,0.98,7.35,0.92,2.83,0.36,66.94,0.98,14.82,0.75,0.79,0.72
-66.74976,0.45924,17.61,230.91,0.16,26.91,0.1,4.25,0.13,249.97,0.13,24.32,0.16,0.91,0.88
-66.74997,0.45768,18.23,229.9,0.17,26.92,0.11,4.36,0.15,248.91,0.14,24.35,0.17,0.9,0.86
-66.75041,0.45457,17.83,145.6,0.35,23.27,0.13,4.44,0.11,203.31,0.16,41.21,0.24,0.9,0.84
-66.75063,0.45301,14.34,184.13,0.26,24.37,0.13,4.81,0.12,213.7,0.17,28.37,0.29,0.88,0.86
-66.75259,0.43898,6.61,24,0.95,3.18,0.85,2.9,0.2,28.15,0.9,9.32,0.33,0.93,0.85
-66.75344,0.43275,5.45,22,1.02,2.64,0.89,2.69,0.11,24.78,0.97,8.55,0.24,0.9,0.86
-66.75386,0.42964,21.83,234.41,0.15,27.19,0.1,4.12,0.13,255.59,0.12,25.23,0.2,0.86,0.82
-66.75406,0.42809,8.26,51.85,0.62,10.29,0.31,5.18,0.09,76.49,0.43,21.32,0.14,0.92,0.89
-66.75427,0.42654,10.36,104.77,0.58,16.17,0.32,5.37,0.17,130.65,0.42,24.38,0.18,0.92,0.88
-66.75447,0.42498,7.93,45.49,0.56,9.1,0.29,4.96,0.12,65.66,0.41,18.45,0.16,0.93,0.87
-66.75529,0.41876,11.7,166.46,0.24,22.04,0.14,4.48,0.12,194.5,0.17,26.26,0.2,0.92,0.87
-66.7557,0.41564,20.26,228.86,0.17,26.72,0.1,4.19,0.14,248.16,0.13,24.35,0.23,0.92,0.89
-66.75591,0.41408,18.47,145.95,0.38,23.49,0.14,4.93,0.13,202.17,0.19,41.07,0.25,0.81,0.73
-66.75612,0.41252,22.41,238.8,0.13,27.18,0.08,3.97,0.11,256.19,0.11,23.55,0.19,0.9,0.86
-66.75833,0.39694,21.59,254.6,0.14,28.63,0.09,4.18,0.13,269.78,0.12,23.44,0.15,0.83,0.79
-66.75898,0.39225,6.46,76.61,0.75,11.02,0.69,3.35,0.3,97.68,0.71,19.03,0.55,0.83,0.75
-66.75962,0.38758,16.24,229.59,0.18,26.45,0.11,4.06,0.12,248.33,0.14,24.04,0.19,0.75,0.73
-66.76026,0.38291,21.35,239.76,0.16,27.34,0.1,4.04,0.12,257.71,0.12,24,0.18,0.91,0.88
-66.76068,0.3798,20.77,240.16,0.14,27.41,0.1,3.99,0.15,258.01,0.12,23.91,0.19,0.91,0.88
-66.76273,0.36425,15.34,192.55,0.21,24.78,0.11,4.78,0.11,219.19,0.15,26.86,0.27,0.92,0.88
-66.76294,0.36269,18.04,211.86,0.2,25.65,0.13,4.31,0.16,232.13,0.16,24.2,0.22,0.91,0.88
-66.76316,0.36113,8.64,41.95,0.48,9.29,0.25,5.07,0.09,66.02,0.35,20.49,0.13,0.96,0.92
-66.7638,0.35646,16.11,132.51,0.32,22.47,0.13,5.6,0.09,186.88,0.17,40.41,0.21,0.88,0.85
-66.76402,0.35491,6.62,17.56,1.01,2.28,0.85,2.88,0.11,20.08,0.95,8.63,0.19,0.91,0.85
-66.76445,0.3518,7.13,42.59,0.6,8.11,0.33,4.65,0.15,59.15,0.46,16.31,0.21,0.92,0.86
-66.76511,0.34712,17.43,201.4,0.22,25.13,0.13,4.43,0.12,227.25,0.15,26.37,0.28,0.94,0.9
-66.76555,0.34401,9.36,126.92,0.32,19.89,0.14,4.09,0.12,173.33,0.18,34.3,0.25,0.8,0.76
-66.76577,0.34245,19.59,246.19,0.16,28.04,0.11,4.19,0.14,263.72,0.14,23.84,0.2,0.9,0.84
-66.76598,0.34089,6.9,105.49,0.6,14.74,0.53,3.4,0.27,133.87,0.56,23.52,0.47,0.82,0.74
-66.76663,0.33621,8.27,63.51,0.71,11.56,0.39,4.98,0.12,89.33,0.53,22.09,0.19,0.89,0.85
-66.76767,0.32841,8.45,63.34,0.74,11.08,0.42,4.66,0.16,87.25,0.56,20.97,0.23,0.9,0.86
-66.76788,0.32685,7.31,54.29,0.45,10.85,0.2,5.66,0.09,77.74,0.31,21.03,0.08,0.85,0.83
-66.76976,0.31286,20.39,238.11,0.19,26.55,0.14,3.77,0.13,255.59,0.16,23.39,0.21,0.81,0.77
-66.76997,0.3113,11.12,140.27,0.38,19.54,0.23,5.02,0.15,163.89,0.29,24.03,0.2,0.91,0.87
-66.77212,0.29571,11.55,164.98,0.29,22.26,0.15,4.34,0.11,198.11,0.18,28.87,0.3,0.88,0.86
-66.77343,0.28637,10.27,122.39,0.39,18.8,0.19,4.83,0.16,157.98,0.26,29.14,0.21,0.91,0.88
-66.77514,0.27389,11.4,179.33,0.26,22.17,0.18,3.8,0.15,204.98,0.2,24.66,0.28,0.82,0.78
-66.7766,0.26298,9.88,147.68,0.3,20.67,0.18,4.45,0.15,180.27,0.21,28.03,0.3,0.86,0.82
-66.77934,0.24274,11.35,164.35,0.24,22.05,0.13,4.58,0.13,192.56,0.17,26.5,0.23,0.89,0.85
-66.78043,0.23495,16.84,242.4,0.16,27.07,0.1,3.88,0.11,259.95,0.13,23.6,0.17,0.88,0.86
-66.78108,0.23026,11.85,161.76,0.3,22.18,0.15,4.16,0.15,197.78,0.18,30.1,0.31,0.79,0.77
-66.7813,0.22871,7.56,107.46,0.52,15.67,0.46,3.48,0.25,141.17,0.48,26.52,0.47,0.84,0.73
-66.78151,0.22715,19.2,258.54,0.13,27.11,0.11,3.3,0.14,271.52,0.12,21.52,0.14,0.8,0.78
-66.78384,0.21001,20.28,254.06,0.16,27.5,0.13,3.62,0.18,267.86,0.15,21.99,0.19,0.88,0.86
-66.78548,0.19755,6.33,47.65,0.54,9.22,0.34,4.74,0.18,69.66,0.43,19.44,0.24,0.85,0.79
-66.79003,0.16483,17.92,208.82,0.2,25.47,0.13,4.41,0.14,229.62,0.16,24.38,0.23,0.91,0.88
-66.79148,0.15394,11.98,143.66,0.3,21.3,0.14,4.78,0.12,181.68,0.18,31.12,0.23,0.9,0.88
-66.79169,0.15238,5.26,17.77,0.91,2.37,0.74,2.79,0.11,20.87,0.85,8.6,0.2,0.88,0.85
-66.7919,0.15082,21.34,234.84,0.15,27.04,0.1,4.13,0.13,252.54,0.13,23.96,0.18,0.91,0.88
-66.79232,0.1477,26.74,259.63,0.12,27.74,0.09,3.56,0.13,273.84,0.11,22.64,0.16,0.87,0.81
-66.79252,0.14614,20.15,222.11,0.18,26.23,0.13,4.15,0.13,242.66,0.15,24.56,0.21,0.91,0.88
-66.79424,0.13369,19.73,224.27,0.44,23.32,0.44,2.85,0.45,233.87,0.43,18.06,0.42,0.75,0.71
-66.79511,0.12746,18.84,241.23,0.17,26.55,0.12,3.51,0.14,259.07,0.13,23.55,0.22,0.79,0.78
-66.79618,0.11965,7.82,51.42,0.49,10.42,0.27,5.24,0.09,76.64,0.36,21.7,0.14,0.89,0.86
-66.79849,0.10251,7.63,110.06,0.48,15.91,0.38,3.89,0.21,142.01,0.42,25.86,0.33,0.86,0.8
-66.79891,0.0994,6.27,20.79,0.99,2.31,0.88,2.07,0.28,22.85,0.96,6.52,0.4,0.86,0.8
-66.79932,0.09629,21.73,215.29,0.24,25.6,0.14,3.87,0.13,241.86,0.16,26.9,0.31,0.92,0.88
-66.80405,0.06201,18.29,233.35,0.14,26.34,0.11,3.88,0.13,247.23,0.13,21.83,0.16,0.9,0.87
-66.80427,0.06045,20.14,242.88,0.13,27.33,0.08,4.02,0.13,258.11,0.11,22.89,0.19,0.92,0.89
-66.80553,0.05108,5.38,18.54,1.23,2.25,1.11,2.15,0.35,21.68,1.18,7.05,0.51,0.9,0.84
-66.81855,-0.04395,5.71,94.16,0.51,14.1,0.39,3.97,0.3,123.12,0.46,23.75,0.37,0.81,0.73
-66.81982,-0.05331,17.23,156.71,0.28,24.47,0.1,3.88,0.05,219.63,0.13,42.62,0.3,0.57,0.57
-66.82425,-0.086,9.4,100.52,0.52,15.93,0.29,5.02,0.17,130.28,0.38,25.72,0.22,0.91,0.87
-66.82599,-0.09846,5.04,32.8,0.92,4.28,0.68,2.2,0.43,38,0.78,8.04,0.45,0.8,0.73
-66.83211,-0.14364,10.78,162.03,0.33,21.85,0.19,4.42,0.13,192.06,0.23,27.19,0.22,0.85,0.83
-66.83342,-0.15301,11.07,68.94,0.35,13.59,0.2,5.99,0.11,101.27,0.25,26.73,0.15,0.94,0.91
-66.83408,-0.1577,14.74,179.31,0.25,23.8,0.12,4.89,0.11,207.38,0.16,27.44,0.26,0.93,0.89
-66.83429,-0.15926,5.01,15.75,0.91,2.25,0.79,2.75,0.16,18.95,0.86,8.43,0.26,0.93,0.83
-66.83451,-0.16082,13.39,111.76,0.41,19.67,0.17,6.14,0.1,157.14,0.24,35.56,0.18,0.93,0.87
-66.83472,-0.16237,17.78,207.83,0.2,26.09,0.11,4.86,0.12,231.29,0.15,26.07,0.23,0.87,0.83
-66.84022,-0.20287,5.25,11.81,1.53,1.34,1.27,1,0.29,13.01,1.43,3.18,0.53,0.83,0.74
-66.84317,-0.22467,7.77,35.81,0.51,7.61,0.28,4.53,0.13,53.54,0.38,16.29,0.19,0.88,0.85
-66.84418,-0.23246,9.18,157.48,0.27,20,0.16,3.87,0.14,183.75,0.2,24.52,0.28,0.82,0.79
-66.84677,-0.25115,14.72,187.88,0.21,23.24,0.15,4.11,0.15,212.46,0.18,24.85,0.21,0.9,0.88
-66.84765,-0.25737,7.43,80.87,0.73,10.86,0.72,2.91,0.32,100.54,0.72,17.84,0.69,0.84,0.77
-66.84853,-0.26361,8.71,44.67,0.59,9.64,0.27,5.18,0.11,68.28,0.38,20.42,0.13,0.92,0.9
-66.84916,-0.26829,7.58,26.29,0.81,5.27,0.45,3.53,0.15,37.13,0.61,11.6,0.21,0.92,0.88
-66.84936,-0.26986,7.96,36.14,0.77,6.68,0.42,3.93,0.15,48.82,0.59,13.24,0.2,0.79,0.74
-66.84997,-0.27453,7.78,37.72,0.73,6.89,0.4,3.97,0.15,50.7,0.57,13.5,0.19,0.82,0.76
-66.85017,-0.27608,8.44,41.51,0.61,7.92,0.32,4.49,0.13,57.39,0.46,15.44,0.16,0.93,0.89
-66.86776,-0.40537,18.07,200.28,0.18,24.5,0.12,4.54,0.11,221.91,0.15,24.51,0.21,0.91,0.87
-66.86798,-0.40693,17.63,203.02,0.19,24.05,0.12,4.06,0.14,224.97,0.16,24.19,0.18,0.9,0.88
-66.86975,-0.41939,5.11,56.46,0.77,7.05,0.8,2.42,0.4,62.02,0.78,9.47,0.62,0.75,0.72
-66.87019,-0.4225,21.77,222.61,0.16,25.25,0.12,3.77,0.14,242.57,0.14,23.56,0.2,0.9,0.86
-66.87149,-0.43185,11.06,78.5,0.41,14.98,0.21,5.89,0.13,114.42,0.28,28.92,0.15,0.91,0.88
-66.87232,-0.43809,25.16,237.23,0.13,26.49,0.09,3.74,0.12,257.92,0.12,24.38,0.18,0.9,0.86
-66.87273,-0.44121,23.23,218.23,0.14,25.31,0.1,4.06,0.13,239.03,0.12,24.09,0.17,0.91,0.84
-66.87313,-0.44433,16.65,105.93,0.13,20.7,0.08,5.68,0.08,168.01,0.1,43.72,0.09,0.86,0.81
-66.87333,-0.44589,14.72,101.01,0.24,19.55,0.11,5.95,0.08,156.43,0.15,40.36,0.09,0.89,0.83
-66.87394,-0.45056,16.06,104.61,0.22,20.01,0.09,5.86,0.09,160.85,0.12,40.79,0.13,0.83,0.78
-66.87477,-0.45679,16.12,100.49,0.12,20.02,0.08,5.92,0.07,159.41,0.09,42.15,0.11,0.76,0.72
-66.87499,-0.45835,6.6,15.89,0.8,2.09,0.68,2.81,0.1,18.52,0.74,8.37,0.15,0.93,0.87
-66.87542,-0.46146,12.8,85.31,0.23,17.21,0.12,6.21,0.09,132.84,0.16,35.81,0.11,0.91,0.87
-66.87564,-0.46302,12.42,80.75,0.39,15.36,0.17,6.28,0.11,116.87,0.25,29.34,0.1,0.88,0.84
-66.87586,-0.46458,5.53,24.31,1.12,3.22,0.87,2.76,0.2,28.93,1.02,9.14,0.3,0.9,0.84
-66.87956,-0.49105,12.91,197.59,0.35,21.34,0.31,3.05,0.22,211.65,0.33,18.95,0.21,0.72,0.72
-66.87976,-0.49261,14.17,150.37,0.35,21.44,0.17,5.04,0.15,183.79,0.23,29.32,0.26,0.95,0.89
-66.88098,-0.50196,15.42,105.08,0.23,19.85,0.1,5.92,0.08,159.69,0.14,39.99,0.12,0.79,0.74
-66.88139,-0.50508,6.52,96.87,0.57,14.52,0.37,4.3,0.22,124.14,0.46,23.31,0.3,0.79,0.75
-66.88487,-0.53001,15.79,131.64,0.38,21.18,0.15,5.47,0.11,176.33,0.21,35.32,0.25,0.88,0.84
-66.88509,-0.53156,17.6,116.22,0.21,21.27,0.07,5.37,0.09,176.23,0.1,42.63,0.13,0.83,0.77
-66.88595,-0.53779,17.32,196.47,0.19,24.16,0.11,4.44,0.11,219.47,0.15,25,0.24,0.9,0.88
-66.8923,-0.58452,12.09,72.01,0.46,14.19,0.21,6.23,0.11,106.05,0.3,27.95,0.12,0.87,0.81
-66.89252,-0.58608,11.56,72.19,0.52,14.01,0.25,6.12,0.12,104.81,0.34,27.22,0.15,0.95,0.91
-66.89295,-0.5892,11.91,73.24,0.44,14.65,0.18,6.41,0.09,109.33,0.27,29.19,0.09,0.95,0.86
-66.8936,-0.59387,6.57,26.43,0.85,4.96,0.49,3.4,0.14,35.86,0.65,11.01,0.19,0.95,0.89
-66.89381,-0.59542,11.03,57.66,0.3,12.24,0.15,6.08,0.08,87.69,0.21,24.93,0.1,0.9,0.84
-66.89402,-0.59698,10.63,51.17,0.38,11.07,0.2,5.79,0.11,78.57,0.27,23.11,0.13,0.89,0.86
-66.89444,-0.6001,12.74,159.86,0.28,21,0.16,4.84,0.17,181.96,0.2,23.93,0.23,0.92,0.88
-66.89608,-0.61257,10.97,80.62,0.54,14.73,0.28,5.76,0.14,113.6,0.37,27.35,0.17,0.93,0.9
-66.89628,-0.61413,11.53,72.61,0.24,14.85,0.1,6.35,0.08,111.02,0.15,30.36,0.08,0.92,0.89
-66.8967,-0.61725,5.66,40.72,1.13,5.8,0.84,3.07,0.24,49.61,0.99,11.43,0.41,0.84,0.75
-66.89733,-0.62193,20.01,199.37,0.23,24.82,0.13,4.23,0.13,228.66,0.15,27.94,0.29,0.92,0.87
-66.89864,-0.63128,5.76,100.71,0.55,14.57,0.36,4.15,0.23,126.41,0.45,22.6,0.31,0.77,0.73
-66.89886,-0.63284,20.22,220.34,0.16,25.69,0.1,4.18,0.15,241.67,0.14,24.43,0.16,0.92,0.87
-66.8993,-0.63595,13.66,178.2,0.25,22.79,0.15,4.34,0.14,205.32,0.18,25.92,0.18,0.9,0.87
-66.89997,-0.64062,11.11,60.71,0.42,12.19,0.19,5.93,0.09,89.18,0.29,24.08,0.11,0.86,0.79
-66.90064,-0.64528,12.46,74.02,0.25,14.88,0.1,6.48,0.08,111.56,0.16,30.03,0.07,0.93,0.89
-66.90107,-0.64839,10.33,58.72,0.58,11.2,0.26,5.63,0.1,82.07,0.4,21.11,0.11,0.77,0.73
-66.90128,-0.64995,9.45,49.08,0.55,10.41,0.29,5.4,0.13,75.32,0.39,22.25,0.17,0.9,0.88
-66.90149,-0.6515,9,37.18,0.32,8.85,0.21,5.16,0.1,61.15,0.25,20.46,0.14,0.92,0.9
-66.9017,-0.65306,16.2,194.79,0.19,23.96,0.11,4.27,0.12,218.64,0.15,25.14,0.18,0.93,0.89
-66.90191,-0.65462,14.38,99.37,0.27,19.02,0.11,6.02,0.09,151.51,0.16,38.56,0.12,0.81,0.75
-66.90252,-0.65929,12.6,72.36,0.26,14.6,0.12,6.4,0.08,109.12,0.17,29.52,0.08,0.9,0.85
-66.90458,-0.67487,15.21,215.97,0.15,24.28,0.1,3.68,0.13,235.04,0.13,22.79,0.15,0.84,0.82
-66.90566,-0.68266,5.68,15,0.84,2,0.72,2.78,0.1,17.48,0.78,8.26,0.16,0.92,0.87
-66.90588,-0.68422,12.58,74.1,0.24,14.97,0.1,6.37,0.08,112.48,0.16,30.4,0.08,0.9,0.86
-66.9061,-0.68577,11.95,91.27,0.27,17.69,0.13,5.86,0.09,139.44,0.17,36.13,0.11,0.86,0.85
-66.907,-0.692,14.38,180.03,0.23,22.47,0.14,4.23,0.13,204.2,0.18,24.72,0.18,0.92,0.89
-66.90809,-0.69978,14.92,199.6,0.17,23.98,0.12,4.11,0.12,222.46,0.14,24.37,0.18,0.88,0.85
-66.90831,-0.70134,18.63,228.94,0.13,25.75,0.1,3.85,0.16,247.35,0.12,23.18,0.15,0.89,0.87
-66.90895,-0.70601,22.53,224.83,0.17,25.8,0.1,4,0.17,248.84,0.13,25.38,0.19,0.89,0.86
-66.90915,-0.70756,18.07,149.68,0.28,23.12,0.1,4.65,0.09,202.56,0.12,38.98,0.3,0.85,0.8
-66.90936,-0.70912,13.93,152.86,0.28,21.6,0.12,4.85,0.12,186.72,0.17,29.3,0.27,0.91,0.89
-66.90957,-0.71068,17.09,145.3,0.33,22.47,0.12,5.22,0.11,191.1,0.18,35.8,0.27,0.84,0.79
-66.90977,-0.71223,16.05,103.73,0.12,20.48,0.08,5.81,0.08,165.15,0.1,43.41,0.09,0.84,0.77
-66.90997,-0.71379,10.81,56.91,0.29,12.21,0.16,6.08,0.08,87.18,0.22,25.07,0.1,0.89,0.86
-66.91017,-0.71535,13.07,80.18,0.25,15.97,0.12,6.37,0.08,121.04,0.16,32.03,0.11,0.88,0.83
-66.91037,-0.71691,12.83,136.29,0.38,19.5,0.19,5.13,0.16,164.76,0.26,26.41,0.22,0.92,0.88
-66.91057,-0.71848,5.95,25.88,0.75,5.07,0.47,3.47,0.17,36.02,0.58,11.36,0.25,0.89,0.83
-66.91077,-0.72003,10.98,59.28,0.3,12.34,0.13,6.07,0.08,89.06,0.2,24.86,0.08,0.84,0.81
-66.912,-0.72938,6.64,21.84,1.16,2.83,0.89,2.79,0.1,25.66,1.07,8.92,0.24,0.91,0.84
-66.91222,-0.73094,12.03,73.03,0.45,14.41,0.2,6.29,0.1,107.68,0.29,28.36,0.11,0.89,0.84
-66.91243,-0.7325,10.9,50.99,0.32,11.29,0.19,5.9,0.11,79.61,0.25,23.78,0.14,0.9,0.87
-66.92054,-0.79171,5.52,13.96,1.69,1.61,1.62,1.62,0.27,15.37,1.62,4.87,0.42,0.87,0.78
-66.92099,-0.79483,5.44,20.52,1.49,2.25,1.44,1.3,0.33,21.98,1.44,4.28,0.54,0.77,0.73
-66.92253,-0.80573,10.17,105.88,0.45,16.68,0.24,4.99,0.16,137.81,0.32,27.03,0.23,0.94,0.88
-66.93064,-0.8649,6.38,54.97,0.59,10.46,0.37,4.67,0.19,80.71,0.48,21.52,0.26,0.84,0.78
-66.93149,-0.87112,5.75,21.99,1.04,2.2,0.93,2.3,0.22,23.61,1.02,7.15,0.32,0.93,0.88
-66.9319,-0.87423,5.13,29.68,0.71,4.05,0.52,2.29,0.42,35.53,0.6,8.51,0.49,0.79,0.74
-66.93211,-0.87579,5.23,48.4,0.6,8.94,0.39,4.49,0.21,68.4,0.48,18.26,0.3,0.77,0.73
-66.93252,-0.8789,7.89,42.78,0.47,8.68,0.24,4.98,0.13,61.21,0.34,17.38,0.16,0.95,0.89
-66.93565,-0.90229,6.27,48.74,0.72,8.34,0.58,3.77,0.35,67.97,0.66,17.37,0.49,0.85,0.73
-66.93587,-0.90384,8.43,120.52,0.41,17.97,0.23,4.62,0.23,152.98,0.3,27.19,0.24,0.85,0.81
-66.93609,-0.9054,10.06,118.56,0.43,18.23,0.23,4.93,0.18,151.54,0.3,27.83,0.24,0.9,0.88
-66.93631,-0.90696,7.08,47.46,0.55,9.37,0.28,5.09,0.13,67.26,0.39,18.41,0.16,0.91,0.87
-66.93676,-0.91008,13.93,104.84,0.3,19.9,0.12,6.22,0.09,157.97,0.17,39.47,0.13,0.92,0.86
-66.93786,-0.91786,11.8,70.1,0.21,14.35,0.13,6.41,0.1,105.43,0.15,28.77,0.11,0.9,0.84
-66.9383,-0.92097,7.34,46.77,0.59,9.32,0.28,4.99,0.1,67.95,0.41,19.1,0.14,0.92,0.88
-66.93995,-0.93341,13.53,100.25,0.22,19.41,0.11,6.29,0.09,152.74,0.15,39,0.12,0.85,0.78
-66.94015,-0.93497,9.06,54.46,0.39,11.37,0.25,5.58,0.11,82.86,0.3,23.79,0.16,0.91,0.88
-66.94117,-0.94277,14.47,113.94,0.34,20.37,0.13,5.93,0.1,165.09,0.2,38.51,0.14,0.93,0.88
-66.94158,-0.94589,20.67,241.03,0.15,27.5,0.1,4.08,0.13,259.11,0.12,24.13,0.21,0.92,0.89
-66.95821,-1.06737,13.83,94.3,0.42,17.71,0.2,6.49,0.09,137.05,0.26,34.03,0.15,0.89,0.82
-66.95843,-1.06893,15.33,118.26,0.24,21.07,0.11,5.79,0.11,171.29,0.13,39.53,0.19,0.9,0.87
-66.9593,-1.07517,8.66,51.99,0.5,10.09,0.24,5.36,0.13,73.38,0.36,19.68,0.13,0.95,0.92
-66.95951,-1.07673,13.66,102.24,0.38,19.12,0.17,6.41,0.08,150,0.23,36.95,0.16,0.92,0.83
-66.95973,-1.07829,14.36,102.72,0.38,19.18,0.17,6.41,0.09,150.65,0.23,37.03,0.17,0.89,0.79
-66.95994,-1.07985,12.23,61.24,0.19,14.09,0.14,6.94,0.05,97.43,0.17,29.15,0.13,0.71,0.7
-66.96016,-1.0814,6.34,28.16,0.69,5.03,0.41,3.43,0.18,37.42,0.56,11.2,0.22,0.93,0.89
-66.96037,-1.08296,11.84,77.72,0.4,14.91,0.19,6.21,0.12,113.24,0.27,29.25,0.13,0.93,0.87
-66.96059,-1.08451,12.72,91.93,0.37,17.41,0.17,6.39,0.12,133.86,0.23,33.36,0.14,0.95,0.91
-66.9608,-1.08607,15.59,114.86,0.26,21.42,0.12,6.09,0.1,173.33,0.15,42.77,0.14,0.84,0.79
-66.96101,-1.08762,5.57,26.59,1.08,4.72,0.77,2.99,0.3,36.47,0.94,10.82,0.51,0.85,0.78
-66.96122,-1.08918,8.79,114.24,0.43,17.18,0.24,4.53,0.21,147.25,0.32,27.29,0.22,0.88,0.85
-66.96227,-1.09696,9.86,143.74,0.33,20.21,0.18,4.64,0.15,175.39,0.24,27.77,0.22,0.9,0.87
-66.96248,-1.09851,5.44,26.37,1.43,3.55,1.02,2.53,0.18,31.39,1.22,8.61,0.31,0.9,0.83
-66.96269,-1.10007,15.96,127.89,0.34,22.35,0.14,5.43,0.08,186.74,0.18,42.83,0.18,0.88,0.83
-66.9629,-1.10163,5.22,9.16,1.43,1.04,1.28,1.97,0.28,10.06,1.38,5.6,0.37,0.92,0.89
-66.96311,-1.10319,16.07,110.17,0.27,20.84,0.12,6.13,0.09,167.25,0.16,41.89,0.13,0.79,0.73
-66.96332,-1.10474,15.63,110,0.27,20.66,0.12,6.17,0.1,165.52,0.16,41.15,0.14,0.77,0.73
-66.96353,-1.1063,13.6,100.39,0.4,18.56,0.18,6.4,0.09,145.5,0.24,35.49,0.16,0.92,0.85
-66.96395,-1.10941,15.99,163.79,0.3,23.67,0.14,5.04,0.1,203.5,0.18,33.21,0.3,0.95,0.91
-66.96416,-1.11097,15.35,101.78,0.06,21.38,0.06,6.98,0.03,164.91,0.06,45.52,0.05,0.61,0.6
-66.96437,-1.11253,6.76,16.15,1.16,1.89,1.07,2.71,0.18,17.4,1.14,7.87,0.24,0.89,0.81
-66.96458,-1.11408,17.07,138.08,0.35,22.75,0.14,5.25,0.1,191.93,0.18,40.15,0.22,0.9,0.86
-66.96479,-1.11564,17.81,180.82,0.3,25.14,0.13,5.06,0.12,219.47,0.18,33.28,0.32,0.8,0.76
-66.965,-1.1172,7.42,29.18,0.66,6.39,0.45,4,0.21,44.49,0.56,14.51,0.32,0.9,0.87
-66.96521,-1.11876,18.67,212.2,0.18,26.11,0.11,4.45,0.12,237.14,0.14,26.49,0.22,0.92,0.89
-66.96543,-1.12033,6.74,22.54,0.71,5.05,0.41,3.59,0.16,34.09,0.55,11.94,0.23,0.92,0.88
-66.96565,-1.12189,5.44,56.52,0.87,8.69,0.73,3.14,0.26,74.36,0.81,16.2,0.6,0.86,0.74
-66.96608,-1.12501,12.18,148.8,0.33,21.18,0.17,4.97,0.15,180.06,0.23,28.31,0.21,0.92,0.89
-66.9663,-1.12657,7.95,45.32,0.49,9.39,0.23,5.05,0.11,67.49,0.33,19.81,0.12,0.93,0.9
-66.96652,-1.12813,6.17,23.65,0.96,3.2,0.79,2.75,0.17,28.31,0.89,9.15,0.3,0.88,0.84
-66.96994,-1.15304,13.31,95.29,0.42,17.6,0.21,6.43,0.09,136.81,0.27,33.4,0.16,0.89,0.79
-66.97015,-1.15459,5.61,15.39,1.22,1.76,1.13,2.6,0.18,16.46,1.21,7.51,0.25,0.94,0.87
-66.9753,-1.19201,19.42,215.76,0.11,26.49,0.08,4.5,0.1,239.73,0.09,25.89,0.13,0.93,0.88
-66.97699,-1.20444,23.75,239.48,0.17,27.87,0.1,4.21,0.13,260.61,0.14,25.66,0.18,0.86,0.81
-66.97741,-1.20755,29.45,268.22,0.17,28.42,0.14,3.3,0.19,281.78,0.16,22.45,0.18,0.81,0.77
-66.97761,-1.20911,7.48,120.75,0.41,17.41,0.28,3.88,0.24,154.56,0.32,27.27,0.3,0.84,0.77
-66.97782,-1.21066,27.23,265.7,0.14,28.83,0.1,3.67,0.16,280.68,0.12,23.3,0.14,0.87,0.84
-66.97948,-1.22314,8.17,43.86,0.54,9.58,0.31,5.02,0.1,68.59,0.41,21.04,0.17,0.93,0.91
-66.97991,-1.22626,21.23,243.74,0.15,27.22,0.1,3.72,0.13,258.66,0.12,22.74,0.19,0.88,0.86
-66.98123,-1.23562,11.69,127.03,0.31,20.37,0.14,4.41,0.1,174.56,0.17,35.63,0.25,0.9,0.89
-66.98145,-1.23718,8.35,78.36,0.54,14.35,0.3,5.4,0.14,112.37,0.38,27.82,0.22,0.87,0.85
-66.9821,-1.24185,6.61,36.21,0.65,7.28,0.5,4.09,0.27,53.38,0.58,16.01,0.39,0.88,0.83
-66.98232,-1.24341,11.39,125.77,0.36,20.24,0.17,4.31,0.12,174.06,0.21,35.91,0.24,0.89,0.86
-66.98587,-1.26985,5.05,21.12,0.89,3.11,0.58,2.56,0.19,26.2,0.74,8.45,0.28,0.86,0.81
-66.98738,-1.28076,6.45,27.36,1.43,4.06,0.99,2.61,0.18,34.23,1.22,9.3,0.46,0.89,0.83
-66.9876,-1.28232,19.93,228.82,0.15,27.25,0.09,4.31,0.13,253.54,0.11,26.39,0.19,0.9,0.87
-66.99142,-1.31036,7.98,33.74,0.7,6.98,0.38,4.26,0.17,49.22,0.52,14.99,0.23,0.94,0.9
-66.99204,-1.31502,17.23,201.88,0.23,25.2,0.16,4.63,0.13,225.99,0.19,25.98,0.28,0.91,0.88
-66.99331,-1.32437,7.57,40.2,0.64,8.21,0.45,4.4,0.2,59.4,0.55,17.44,0.33,0.93,0.86
-66.99352,-1.32593,6.29,23.36,0.99,2.85,0.93,2.75,0.13,26.47,0.98,8.94,0.28,0.9,0.85
-66.99373,-1.32749,5.22,6.8,1.99,0.88,1.74,1.69,0.34,7.93,1.86,4.87,0.47,0.86,0.84
-66.99438,-1.33216,17.83,190.72,0.25,24.96,0.13,4.56,0.11,222.62,0.17,29.41,0.32,0.92,0.89
-66.99526,-1.3384,13.69,179.23,0.3,23.18,0.18,4.49,0.12,205.21,0.22,26.48,0.32,0.91,0.88
-66.99698,-1.35088,7.76,35.03,0.64,7.29,0.44,4.2,0.2,52.1,0.55,15.88,0.32,0.94,0.87
-66.99739,-1.354,17.25,212.85,0.18,26.13,0.12,4.51,0.12,235.82,0.14,25.66,0.19,0.91,0.89
-66.99823,-1.36023,8.36,52.49,0.45,11.07,0.27,5.55,0.11,79.79,0.33,23.28,0.16,0.91,0.88
-66.99865,-1.36334,18.19,185,0.26,25.04,0.11,4.74,0.1,220.67,0.14,31.66,0.36,0.9,0.85
-66.99886,-1.3649,5.94,14.04,1.06,1.48,0.94,1.96,0.22,14.65,1.05,5.5,0.27,0.88,0.81
-66.99907,-1.36645,5.64,23.56,0.97,3.16,0.77,2.6,0.16,28.17,0.89,8.76,0.32,0.9,0.86
-66.99928,-1.36801,16.98,144.55,0.31,23.14,0.12,5.09,0.1,197.94,0.15,39.97,0.23,0.92,0.88
-66.99949,-1.36956,8.94,48.24,0.5,9.71,0.25,5.35,0.14,68.94,0.36,19.19,0.16,0.94,0.9
-66.9997,-1.37112,7.53,42.78,0.65,8.27,0.36,4.56,0.16,60.39,0.48,16.81,0.22,0.93,0.9
-66.99991,-1.37267,17.34,124.77,0.32,22.12,0.13,5.56,0.07,183.42,0.17,42.86,0.15,0.77,0.72
-67.00012,-1.37423,6.24,29.67,0.58,5.3,0.32,3.63,0.16,39.05,0.45,11.54,0.18,0.93,0.88
-67.00396,-1.40228,5.19,19.49,1.11,2.47,0.91,2.5,0.2,22.7,1.04,8.04,0.32,0.92,0.86
-67.00841,-1.43497,21.67,252.79,0.15,28.3,0.1,4,0.11,269.59,0.13,23.88,0.14,0.92,0.88
-67.00906,-1.43964,5.94,73.11,0.78,10.7,0.7,3.08,0.34,95.21,0.74,18.8,0.62,0.82,0.73
-67.00927,-1.44119,9.48,135.53,0.44,18.2,0.28,3.93,0.19,163,0.34,24.97,0.31,0.92,0.83
-67.00949,-1.44275,22.42,247.8,0.16,28.05,0.12,4.08,0.15,264.26,0.15,23.65,0.17,0.9,0.86
-67.01035,-1.44899,16.81,138.1,0.38,22.73,0.16,5.39,0.1,190.74,0.21,39.8,0.22,0.92,0.83
-67.01077,-1.45211,6.5,26.4,0.76,4.76,0.47,3.32,0.2,35.39,0.62,10.75,0.25,0.92,0.87
-67.01099,-1.45367,12.1,89.04,0.37,16.83,0.17,6.28,0.13,129.06,0.23,32.11,0.14,0.94,0.91
-67.0112,-1.45523,7.47,31.73,0.57,5.73,0.3,3.77,0.12,42.19,0.46,12.15,0.17,0.92,0.88
-67.01142,-1.4568,5.52,16.62,1.21,1.92,1.04,2.41,0.22,18.39,1.16,7.33,0.31,0.93,0.87
-67.01228,-1.46304,6.74,42.06,0.61,9.13,0.32,4.86,0.16,65.52,0.42,20.18,0.23,0.86,0.81
-67.01584,-1.48949,13.56,175.53,0.26,22.88,0.15,4.53,0.15,201.46,0.2,25.69,0.16,0.91,0.88
-67.01605,-1.49104,5.02,25.06,1.13,4.58,0.73,3.01,0.3,34.59,0.91,10.5,0.42,0.84,0.74
-67.01627,-1.4926,5.09,16.77,1.3,1.66,1.23,1.38,0.17,17.42,1.28,4.06,0.34,0.89,0.85
-67.01668,-1.49571,24.91,267.53,0.14,28.4,0.12,3.32,0.15,280.15,0.13,21.85,0.14,0.92,0.87
-67.01733,-1.50038,26.55,259.81,0.14,28.1,0.1,3.53,0.16,274.66,0.13,22.86,0.16,0.88,0.82
-67.01798,-1.50505,21.14,231.31,0.15,27.35,0.09,4.34,0.14,253.14,0.11,25.64,0.22,0.93,0.87
-67.01907,-1.51286,6.01,104.06,0.58,14.31,0.43,3.38,0.35,125.97,0.47,20.17,0.43,0.87,0.73
-67.01929,-1.51442,11.26,150.36,0.34,21.18,0.16,4.64,0.14,182.68,0.22,28.68,0.27,0.91,0.87
-67.01972,-1.51754,6.42,26.01,0.96,5.28,0.58,3.45,0.25,37.43,0.74,11.9,0.35,0.85,0.8
-67.01994,-1.5191,8.37,33.91,0.71,7,0.35,4.33,0.16,49,0.51,14.83,0.21,0.93,0.9
-67.02015,-1.52066,7.97,36.14,0.72,6.46,0.35,3.98,0.11,47.36,0.55,12.7,0.14,0.93,0.91
-67.02036,-1.52222,6.15,80.83,0.63,13.04,0.41,4.16,0.27,107.87,0.5,22.78,0.34,0.83,0.73
-67.02057,-1.52377,12.67,135.22,0.39,20.69,0.2,4.14,0.15,180.44,0.24,34.39,0.31,0.88,0.86
-67.02099,-1.52689,15.73,145.72,0.32,23.26,0.14,5.34,0.1,196.36,0.17,38.84,0.25,0.9,0.86
-67.0214,-1.53,6.56,27.03,1.16,4.5,0.92,2.8,0.2,36.87,1.13,10.84,0.64,0.88,0.83
-67.02202,-1.53467,7.37,30.57,0.72,6.22,0.53,3.76,0.25,45.18,0.64,14.07,0.4,0.91,0.85
-67.02223,-1.53622,8.29,36.1,0.65,7.26,0.33,4.4,0.16,51.46,0.48,15.14,0.21,0.94,0.91
-67.02243,-1.53778,5.42,16.96,1.19,1.93,1.07,2.4,0.21,18.44,1.16,7.18,0.31,0.91,0.86
-67.02264,-1.53933,6.32,22.7,0.74,4.7,0.45,3.39,0.19,32.89,0.6,11.09,0.26,0.92,0.89
-67.02285,-1.54089,6.58,24.87,0.72,5.28,0.46,3.62,0.2,36.62,0.58,12.21,0.28,0.93,0.9
-67.02327,-1.544,17.12,215.92,0.19,26.12,0.12,4.49,0.15,236.49,0.14,24.83,0.22,0.91,0.89
-67.02348,-1.54555,18.71,205.14,0.22,26.04,0.11,4.45,0.15,235.26,0.13,28.8,0.3,0.83,0.79
-67.02369,-1.54711,5.52,17.8,1.17,2.25,0.95,2.43,0.22,20.65,1.1,7.72,0.35,0.9,0.86
-67.02391,-1.54866,8.74,53.7,0.64,10.9,0.35,5.35,0.12,79.71,0.46,22.44,0.17,0.91,0.88
-67.02412,-1.55022,5.13,11.19,1.65,1.16,1.57,1.61,0.26,11.72,1.64,4.58,0.38,0.9,0.86
-67.02434,-1.55178,5.67,22.45,1.04,2.84,0.82,2.6,0.15,26.15,0.95,8.59,0.29,0.89,0.84
-67.02478,-1.5549,9.35,47.9,0.59,10.34,0.32,5.43,0.13,73.8,0.42,22.27,0.16,0.95,0.92
-67.025,-1.55646,5.76,25.19,1.55,3.42,1.16,2.34,0.24,30.29,1.35,8.26,0.44,0.88,0.82
-67.02522,-1.55802,6.38,15.99,1.22,1.79,1.13,2.54,0.19,17.19,1.21,7.4,0.28,0.86,0.82
-67.02544,-1.55958,6.22,23.28,1,2.86,0.94,2.77,0.13,26.73,0.99,9.12,0.3,0.89,0.85
-67.02566,-1.56114,8.99,42.79,0.54,9.42,0.32,5.01,0.11,66.83,0.41,20.7,0.18,0.94,0.91
-67.02588,-1.5627,19.22,214.66,0.21,26.02,0.12,4.35,0.12,239.23,0.15,26.42,0.24,0.93,0.9
-67.0261,-1.56426,8.07,55.91,0.57,11.21,0.29,5.59,0.12,82.29,0.39,22.93,0.14,0.9,0.86
-67.02632,-1.56582,22.83,237.86,0.18,26.83,0.12,3.69,0.15,254.86,0.14,23.37,0.22,0.9,0.89
-67.02654,-1.56738,8.01,39.28,0.6,7.71,0.3,4.52,0.14,54.99,0.44,15.51,0.18,0.89,0.87
-67.02675,-1.56894,8.26,39.13,0.61,7.73,0.33,4.44,0.15,55.55,0.45,15.88,0.21,0.94,0.91
-67.02696,-1.5705,19.7,151.76,0.3,23.58,0.07,4.17,0.02,208.83,0.1,41.26,0.32,0.74,0.73
-67.02717,-1.57206,17.83,204.59,0.2,25.84,0.12,4.66,0.12,231.01,0.15,26.95,0.24,0.93,0.9
-67.02738,-1.57362,20.6,212.34,0.23,26.08,0.14,4.25,0.15,240.02,0.15,27.69,0.27,0.91,0.86
-67.02759,-1.57518,6.49,29.29,0.73,6.08,0.51,3.82,0.23,43.15,0.63,13.68,0.36,0.92,0.86
-67.0278,-1.57674,20.49,218.11,0.21,25.63,0.13,3.97,0.14,239.7,0.16,24.85,0.26,0.91,0.89
-67.02801,-1.5783,6.28,83.87,0.66,13.32,0.42,4.16,0.27,111.13,0.51,23.06,0.35,0.83,0.75
-67.02842,-1.58142,24.73,252.16,0.11,28.33,0.07,4.01,0.14,269.15,0.09,24.01,0.15,0.87,0.84
-67.02863,-1.58298,20.42,246.53,0.15,27.41,0.1,3.69,0.16,265.07,0.13,23.99,0.21,0.89,0.86
-67.02883,-1.58453,6.79,54.43,0.65,10.51,0.35,5.14,0.16,78.32,0.46,21.11,0.2,0.83,0.79
-67.02903,-1.58609,7.42,50.47,0.51,9.47,0.28,4.86,0.15,70.49,0.38,18.54,0.19,0.89,0.85
-67.02924,-1.58765,26.61,238.03,0.24,25.46,0.25,3.24,0.27,248.55,0.25,19.97,0.28,0.78,0.73
-67.02944,-1.5892,24.75,261.75,0.14,28.65,0.11,3.66,0.14,277.72,0.13,23.6,0.15,0.9,0.86
-67.03225,-1.60945,6.71,27.56,0.78,5.77,0.54,3.7,0.23,40.83,0.67,13.19,0.37,0.92,0.87
-67.03269,-1.61256,15.76,114.98,0.27,21.3,0.13,5.98,0.1,172.8,0.16,42.35,0.14,0.89,0.83
-67.03335,-1.61724,17.97,125.83,0.27,22.21,0.08,5.59,0.1,182.27,0.1,41.79,0.21,0.74,0.71
-67.03399,-1.62192,16.21,168.52,0.3,24.25,0.14,5.29,0.11,208.21,0.18,33.51,0.29,0.89,0.86
-67.0342,-1.62348,17.83,155.13,0.34,23.74,0.13,5.09,0.1,203.97,0.17,37.8,0.27,0.88,0.83
-67.03441,-1.62503,8.23,48.6,0.73,9.91,0.38,4.9,0.12,72.66,0.52,20.82,0.19,0.94,0.89
-67.03482,-1.62815,18.51,219.6,0.19,26.43,0.12,4.35,0.13,243.25,0.14,26.09,0.2,0.93,0.9
-67.03524,-1.63128,9.34,95.52,0.44,16.71,0.21,5.44,0.14,133.83,0.28,30.71,0.18,0.89,0.86
-67.03545,-1.63284,9.64,93.83,0.58,16.09,0.29,5.39,0.17,128.74,0.39,28.65,0.16,0.93,0.89
-67.03839,-1.65461,23.34,249.08,0.16,28.06,0.11,4.05,0.14,265.44,0.14,23.58,0.15,0.91,0.86
-67.03927,-1.66084,9.31,87.47,0.52,15.07,0.29,5.06,0.18,121.52,0.38,27.43,0.18,0.9,0.86
-67.03949,-1.6624,6.53,89.42,0.54,14.35,0.35,4.33,0.32,119.78,0.41,25.16,0.36,0.87,0.74
-67.03971,-1.66395,8.72,46.02,0.68,9.34,0.34,4.93,0.12,67.61,0.47,19.4,0.19,0.91,0.88
-67.03993,-1.66551,24.75,261.42,0.14,28.68,0.1,3.68,0.12,277,0.12,23.34,0.17,0.89,0.86
-67.04014,-1.66707,17.46,241.16,0.16,27.61,0.11,4.07,0.17,259.75,0.14,24.37,0.19,0.75,0.72
-67.04036,-1.66863,5.55,55.47,0.54,7.54,0.42,1.88,0.31,69.56,0.57,11.78,0.55,0.82,0.75
-67.04079,-1.67176,21.7,247.06,0.16,27.99,0.11,4.08,0.12,262.07,0.14,23.14,0.17,0.91,0.87
-67.04184,-1.67955,24.54,247.83,0.14,28.06,0.09,4.08,0.15,265.68,0.12,24.49,0.2,0.84,0.8
-67.04204,-1.68111,7.11,23.6,0.89,4.96,0.61,3.36,0.24,35.19,0.77,11.79,0.39,0.88,0.84
-67.04307,-1.6889,8.55,121.43,0.4,18.24,0.25,4.52,0.24,155.53,0.3,28.3,0.3,0.85,0.82
-67.04328,-1.69045,5.84,78.33,0.68,12.31,0.47,3.95,0.24,103.99,0.57,21.71,0.4,0.87,0.76
-67.04349,-1.69201,14.52,202.47,0.2,25.02,0.12,4.45,0.11,225.77,0.16,25.4,0.2,0.92,0.89
-67.0437,-1.69357,7.91,121.15,0.32,18.07,0.26,3.49,0.22,162.88,0.27,31.09,0.38,0.83,0.76
-67.04391,-1.69513,23.01,265.44,0.12,28.36,0.09,3.71,0.12,278.76,0.11,22.59,0.14,0.84,0.8
-67.04412,-1.69669,24.62,265.59,0.14,28.36,0.1,3.6,0.17,282.32,0.12,23.77,0.16,0.84,0.8
-67.04454,-1.69979,21.71,231.57,0.16,27.14,0.1,4.16,0.14,252.14,0.14,24.99,0.2,0.83,0.8
-67.0465,-1.71379,6.72,44.58,0.69,8.95,0.45,4.48,0.2,66.33,0.59,18.94,0.33,0.88,0.83
-67.04672,-1.71536,23.61,244.3,0.14,27.9,0.11,4.04,0.15,264.31,0.13,25.01,0.2,0.9,0.83
-67.04694,-1.71692,5.83,96.88,0.56,14.33,0.41,3.71,0.25,125.29,0.47,23.49,0.4,0.85,0.73
-67.04715,-1.71848,21.25,246.31,0.16,27.74,0.11,3.86,0.13,264.2,0.13,23.98,0.17,0.91,0.88
-67.04758,-1.72159,22.34,232.07,0.16,27.48,0.1,4.33,0.12,255.44,0.12,26.33,0.22,0.76,0.72
-67.04779,-1.72315,22.2,244.44,0.14,27.46,0.1,3.91,0.13,261.19,0.13,23.57,0.18,0.92,0.89
-67.048,-1.72471,21.14,248.14,0.12,27.68,0.09,3.86,0.12,264.7,0.11,23.52,0.13,0.9,0.88
-67.04821,-1.72627,5.89,61.14,0.78,9.62,0.58,3.64,0.26,78.94,0.69,16.59,0.49,0.83,0.72
-67.04884,-1.73094,25.19,255.54,0.14,28.53,0.09,3.95,0.13,273.41,0.12,24.47,0.17,0.88,0.85
-67.04905,-1.7325,5.89,45.31,0.96,7.49,0.76,3.38,0.27,61.27,0.89,15.05,0.6,0.89,0.79
-67.04926,-1.73406,5.62,47.91,0.94,6.88,0.74,2.75,0.39,59.06,0.81,12,0.54,0.87,0.73
-67.04947,-1.73562,24.07,254.32,0.12,28.57,0.08,3.93,0.12,270.17,0.1,23.65,0.14,0.93,0.88
-67.04967,-1.73718,9.52,85.76,0.38,16.24,0.2,5.66,0.11,127.58,0.27,32.52,0.16,0.9,0.87
-67.05009,-1.7403,19.93,229.89,0.15,27.19,0.09,4.33,0.13,252.5,0.12,25.92,0.22,0.88,0.82
-67.0503,-1.74186,9.47,81.11,0.52,15.05,0.26,5.63,0.14,116.46,0.34,28.73,0.16,0.9,0.88
-67.05051,-1.74342,23.34,270.36,0.12,28.84,0.1,3.49,0.14,285.14,0.12,23.24,0.17,0.89,0.86
-67.05072,-1.74498,19.25,229.27,0.16,26.6,0.1,4.07,0.16,247.17,0.13,23.61,0.19,0.91,0.88
-67.05093,-1.74653,6.97,65.27,0.7,11.53,0.44,4.51,0.21,91.59,0.56,22.11,0.29,0.87,0.81
-67.05157,-1.7512,9.5,138.45,0.34,19.84,0.2,4.56,0.18,171.49,0.25,28.27,0.23,0.86,0.84
-67.05221,-1.75586,25.06,246.58,0.13,27.75,0.09,3.87,0.15,265.12,0.1,24.39,0.19,0.86,0.82
-67.05286,-1.76053,23.07,244.32,0.16,27.95,0.12,4.02,0.16,264.83,0.14,25.1,0.19,0.88,0.85
-67.05329,-1.76364,6.03,77.51,0.6,10.93,0.52,2.56,0.36,98.14,0.56,17.3,0.56,0.78,0.72
-67.05394,-1.76831,28.7,254.68,0.17,27.45,0.14,3.53,0.17,270.2,0.16,22.99,0.18,0.75,0.72
-67.05416,-1.76987,19.87,223.28,0.17,26.88,0.11,4.39,0.14,247.37,0.14,26.17,0.15,0.9,0.86
-67.05459,-1.77299,9.45,145.31,0.34,20.25,0.19,4.6,0.17,176.24,0.24,27.51,0.25,0.88,0.86
-67.0548,-1.77455,11.04,147.58,0.36,20.51,0.19,4.68,0.15,178.23,0.26,27.56,0.22,0.92,0.89
-67.05523,-1.77766,5.49,54.97,0.69,6.82,0.6,1.76,0.33,61.87,0.67,8.56,0.63,0.83,0.75
-67.05544,-1.77922,5.06,24.41,1.6,3.56,1.09,2.33,0.25,30.22,1.33,8.17,0.43,0.85,0.75
-67.05586,-1.78234,5.54,22.63,1.4,2.67,1.16,1.84,0.29,25.01,1.3,5.91,0.43,0.83,0.78
-67.05671,-1.78858,17.65,144.57,0.67,16.78,0.64,2.55,0.64,156.35,0.65,15.23,0.65,0.64,0.59
-67.05692,-1.79014,21.22,242.33,0.15,27.5,0.1,4.03,0.16,260.18,0.13,23.89,0.17,0.88,0.85
-67.05797,-1.79793,14.64,178.2,0.26,24.16,0.13,4.88,0.15,211.76,0.17,30.23,0.31,0.93,0.9
-67.05819,-1.79949,22.69,248.47,0.15,27.89,0.1,3.94,0.15,264.38,0.13,23.43,0.19,0.88,0.85
-67.0584,-1.80105,6.19,20.02,1.09,2.33,1,2.77,0.13,22.28,1.08,8.58,0.26,0.92,0.87
-67.05966,-1.81038,21.53,228.6,0.16,27.22,0.11,4.28,0.14,252.09,0.12,26.21,0.22,0.9,0.85
-67.0603,-1.81505,14.64,116.18,0.27,20.75,0.13,5.73,0.1,168.18,0.16,38.95,0.17,0.9,0.88
-67.06073,-1.81816,13.31,142.73,0.36,21,0.18,5.24,0.14,175.57,0.23,29.16,0.22,0.9,0.86
-67.06094,-1.81971,6.87,48.95,0.7,9.86,0.4,4.79,0.18,73.34,0.53,20.77,0.27,0.85,0.81
-67.06116,-1.82127,15.08,111.42,0.31,20.02,0.15,5.66,0.11,161.56,0.18,37.78,0.18,0.88,0.85
-67.06137,-1.82283,14.03,184.05,0.2,23.59,0.13,4.57,0.13,207.61,0.16,24.99,0.16,0.91,0.89
-67.06158,-1.82439,13.84,164.52,0.32,22.84,0.16,4.64,0.13,200.07,0.21,30.81,0.27,0.93,0.9
-67.0618,-1.82595,7.9,68.23,0.52,12.96,0.32,5.18,0.15,100.26,0.41,25.91,0.22,0.89,0.83
-67.06479,-1.84777,15.67,188.52,0.24,24.96,0.12,4.97,0.15,218.21,0.16,28.69,0.28,0.95,0.9
-67.065,-1.84933,5.74,20.79,0.87,3.89,0.57,2.94,0.21,28.68,0.72,9.59,0.3,0.9,0.85
-67.06542,-1.85245,17.04,200.24,0.2,25.37,0.12,4.72,0.11,225.79,0.15,26.78,0.28,0.92,0.89
-67.07056,-1.88983,12.16,152.08,0.29,22.34,0.15,4.67,0.12,192.98,0.17,33.09,0.27,0.81,0.79
-67.07164,-1.89762,7.04,43.66,0.72,9.37,0.34,5.02,0.14,67.46,0.47,20.61,0.19,0.88,0.8
-67.07185,-1.89918,7.69,45.86,0.72,9.52,0.35,5.05,0.15,69.06,0.48,20.36,0.18,0.88,0.83
-67.07368,-1.9132,8.01,57.81,0.48,12.48,0.46,4.98,0.31,93.68,0.49,27.12,0.45,0.68,0.66
-67.07623,-1.93187,6.18,23.42,1.01,2.97,0.91,2.78,0.16,26.93,0.98,9.01,0.3,0.91,0.88
-67.07646,-1.93343,18.03,217.13,0.2,25.58,0.13,4.09,0.15,236.96,0.17,24.1,0.19,0.94,0.9
-67.07801,-1.94433,6.51,49.31,0.73,9.41,0.47,4.35,0.21,71.79,0.6,19.37,0.37,0.92,0.81
-67.07823,-1.94589,5.43,28.68,1.42,4.4,1.04,2.68,0.32,36.49,1.24,9.87,0.58,0.87,0.76
-67.07844,-1.94745,18.9,212.56,0.15,26.5,0.1,4.81,0.12,235.94,0.13,25.87,0.18,0.87,0.83
-67.07969,-1.95682,5.31,26.56,1.57,3.59,1.16,2.28,0.25,31.42,1.37,7.88,0.46,0.87,0.76
-67.08551,-1.99887,10.22,52.65,0.3,11.26,0.16,5.88,0.06,78.71,0.22,22.61,0.11,0.75,0.72
-67.08572,-2.00042,6.91,28.74,0.51,5.37,0.28,3.69,0.15,38.65,0.39,11.67,0.16,0.95,0.91
-67.08594,-2.00198,6.82,27.83,0.71,5.6,0.38,3.75,0.14,39.22,0.54,12.14,0.19,0.91,0.89
-67.08615,-2.00354,7.94,28.98,0.59,5.4,0.31,3.75,0.14,38.94,0.46,11.83,0.16,0.86,0.81
-67.08697,-2.00979,9.64,68.1,0.67,12.62,0.38,5.41,0.15,95.63,0.49,23.85,0.2,0.93,0.9
-67.08737,-2.01291,13.67,87.13,0.38,16.84,0.17,6.59,0.09,128.25,0.24,32.92,0.14,0.86,0.79
-67.08776,-2.01603,21.62,208.3,0.24,25.99,0.12,4.16,0.12,240.33,0.13,29.96,0.34,0.79,0.73
-67.09051,-2.03627,6.21,29.91,1.44,4.25,1.03,2.59,0.19,36.67,1.24,9.35,0.47,0.87,0.81
-67.09096,-2.03938,9.37,132.34,0.33,19.04,0.19,4.34,0.18,166.71,0.24,28.21,0.21,0.88,0.84
-67.11462,-2.21223,7.94,52.13,0.59,10.54,0.35,4.9,0.14,78.74,0.47,22.15,0.21,0.92,0.87
-67.11964,-2.24964,19.18,221.58,0.15,26.09,0.11,4.19,0.13,239.41,0.13,23.36,0.15,0.93,0.9
-67.11987,-2.2512,20.7,235.01,0.14,26.69,0.11,3.85,0.13,251.95,0.13,23.03,0.16,0.89,0.87
-67.12009,-2.25275,21.25,230.22,0.16,26.97,0.1,4.16,0.13,250.75,0.13,24.82,0.21,0.91,0.88
-67.12031,-2.25431,9.13,45.4,0.57,9.82,0.31,5.07,0.1,70.56,0.41,21.42,0.15,0.93,0.9
-67.12053,-2.25586,6.65,45.77,0.74,9.41,0.37,4.95,0.15,68.54,0.5,20.05,0.2,0.89,0.82
-67.12075,-2.25742,7.27,80.01,0.6,13.29,0.37,4.56,0.2,108.13,0.47,23.6,0.25,0.86,0.82
-67.12208,-2.26676,7.73,30.11,0.5,6.59,0.35,4.18,0.18,45.38,0.41,14.71,0.25,0.94,0.9
-67.12251,-2.26987,23.39,260.64,0.17,27.82,0.11,3.53,0.15,277.11,0.14,23.56,0.19,0.82,0.78
-67.12272,-2.27143,28.46,279.09,0.15,29.44,0.11,3.37,0.2,295.76,0.13,24.25,0.17,0.88,0.84
-67.12439,-2.2839,20.43,237.79,0.16,27.13,0.1,4.01,0.14,255.48,0.13,23.77,0.2,0.9,0.87
-67.12459,-2.28546,5.94,86.21,0.58,13.34,0.42,3.94,0.24,114.26,0.51,23.07,0.38,0.87,0.75
-67.12479,-2.28702,21.5,242.95,0.18,27.61,0.12,4.07,0.12,259.2,0.15,23.59,0.16,0.94,0.88
-67.12499,-2.28858,5.54,14.09,1.4,1.61,1.27,1.94,0.35,15.31,1.34,5.77,0.43,0.82,0.8
-67.12519,-2.29014,20.73,235.3,0.17,26.99,0.11,4,0.15,252.93,0.14,23.73,0.23,0.92,0.89
-67.1256,-2.29325,23.74,261.81,0.15,28.04,0.11,3.59,0.13,276.07,0.14,22.73,0.15,0.88,0.83
-67.1295,-2.32127,13.35,169.57,0.31,22.04,0.18,3.99,0.17,201.26,0.2,28.28,0.3,0.83,0.81
-67.12994,-2.32438,21.2,250.16,0.14,27.46,0.1,3.72,0.14,264.74,0.13,22.58,0.21,0.86,0.83
-67.13016,-2.32594,7.01,61.88,0.75,11.22,0.43,4.73,0.16,87.28,0.57,21.81,0.25,0.88,0.84
-67.13038,-2.3275,7.13,62.37,0.75,11.16,0.48,4.5,0.19,88.39,0.63,21.78,0.36,0.89,0.82
-67.13123,-2.33374,7.52,29.15,0.61,6.31,0.41,4.05,0.17,43.64,0.51,14.09,0.27,0.92,0.9
-67.13164,-2.33685,14.25,173.41,0.21,23.44,0.12,4.77,0.09,202.04,0.15,27.6,0.26,0.94,0.91
-67.13185,-2.3384,20.52,244.29,0.15,27.8,0.09,3.99,0.14,261.46,0.12,23.75,0.2,0.89,0.86
-67.13326,-2.34929,6.99,74.25,0.65,12.75,0.4,4.64,0.23,103.05,0.5,23.81,0.29,0.88,0.79
-67.1356,-2.36643,20.47,270.32,0.12,28.38,0.09,3.26,0.15,283.11,0.11,22.29,0.15,0.82,0.79
-67.13605,-2.36955,15.63,174.7,0.25,22.99,0.15,4.26,0.14,203.74,0.18,26.95,0.19,0.93,0.89
-67.13805,-2.38358,8.45,62.07,0.74,11.59,0.39,5.05,0.15,89.35,0.53,23.16,0.21,0.93,0.84
-67.14217,-2.41473,5.62,32.33,1.08,3.43,1.02,1.38,0.33,34.7,1.06,5.06,0.56,0.84,0.78
-67.14443,-2.43032,10.49,120.67,0.27,19.35,0.15,4.07,0.18,169.27,0.17,35.48,0.26,0.88,0.81
-67.15383,-2.49883,5.11,18.7,1.05,1.85,0.78,0.49,0.43,20.11,0.97,2.18,0.5,0.7,0.69
-67.15441,-2.50351,8.33,87.61,0.63,9.61,0.51,1.54,0.18,93.96,0.55,9.38,0.17,0.69,0.67
-67.1554,-2.51129,12.38,204.26,0.2,24.27,0.13,3.89,0.16,226.57,0.16,24.32,0.23,0.8,0.78
-67.15642,-2.51908,10.23,139.35,0.36,19.64,0.22,3.94,0.18,174.6,0.26,28.65,0.27,0.84,0.8
-67.15798,-2.53002,11.87,133.51,0.29,19.97,0.19,3.95,0.18,178.07,0.21,33.29,0.3,0.81,0.79
-67.16104,-2.55178,10.13,122.44,0.28,19.03,0.19,3.67,0.21,168.97,0.19,34.18,0.35,0.76,0.71
-67.16413,-2.57518,16.1,223.17,0.15,26.47,0.11,4.33,0.12,243.16,0.13,24.33,0.16,0.91,0.88
-67.16435,-2.57674,16.62,228.92,0.19,26.25,0.12,3.93,0.14,247.54,0.15,23.77,0.17,0.88,0.86
-67.16458,-2.5783,5.51,51.89,0.74,9.25,0.47,4.19,0.22,71.77,0.6,17.91,0.36,0.89,0.76
-67.16571,-2.58608,15.69,217.84,0.18,25.47,0.11,4.12,0.16,236.07,0.15,23.19,0.22,0.9,0.87
-67.16594,-2.58763,16.3,199.13,0.23,25,0.14,4.69,0.1,221.72,0.18,25.39,0.17,0.93,0.87
-67.16706,-2.59541,7.57,11.52,0.55,1.43,0.5,0.28,0.55,12.54,0.54,1.29,0.59,0.16,0.16
-67.17266,-2.63747,8.96,53.52,0.55,6.17,0.49,1.09,0.52,61.08,0.5,7.87,0.7,0.62,0.6
-67.17289,-2.63902,15.5,202.31,0.23,24.03,0.19,3.8,0.18,224.83,0.2,24.2,0.25,0.79,0.76
-67.17357,-2.6437,15.7,236.09,0.2,26.28,0.16,3.68,0.17,251.81,0.18,22.54,0.22,0.78,0.76
-67.18101,-2.69819,9.27,138.79,0.38,14.44,0.37,2.24,0.16,143.91,0.38,11.79,0.29,0.74,0.72
-67.18145,-2.70131,9.48,92.04,0.6,9.59,0.57,1.49,0.57,94.78,0.6,7.59,0.57,0.67,0.66
-67.18374,-2.71843,13.96,149.87,0.35,22.07,0.17,5.21,0.1,186.92,0.22,31.64,0.23,0.93,0.9
-67.18713,-2.74338,6.73,69.34,0.74,11.41,0.46,4.22,0.25,93.25,0.58,20.84,0.36,0.84,0.76
-67.18735,-2.74493,5.85,49.08,0.73,5.94,0.7,1.16,0.56,51.85,0.74,4.87,0.73,0.76,0.72
-67.1878,-2.74805,14.61,141.34,0.36,21.52,0.16,4.36,0.1,187.26,0.2,35.34,0.29,0.89,0.88
-67.18824,-2.75117,12.14,153.21,0.32,20.9,0.18,3.61,0.23,191.08,0.2,30.29,0.32,0.81,0.76
-67.18996,-2.76361,9.3,119.38,0.43,16.81,0.34,3.37,0.23,151.52,0.37,26,0.44,0.83,0.77
-67.19038,-2.76673,13.3,148.87,0.34,20.84,0.16,3.97,0.14,186.92,0.2,30.6,0.29,0.93,0.9
-67.19059,-2.76828,7.16,116.94,0.53,16.15,0.41,3.5,0.25,145.06,0.45,24.25,0.48,0.78,0.73
-67.19439,-2.79632,6.78,34.76,1.26,5.57,0.9,3,0.34,45.56,1.08,11.77,0.58,0.83,0.75
-67.19867,-2.82746,9.34,130.81,0.37,18.35,0.21,4.11,0.19,163.05,0.27,26.89,0.22,0.88,0.83
-67.20207,-2.85239,5.69,19.14,1.16,2.11,1.14,1.39,0.21,20.63,1.14,4.42,0.46,0.81,0.76
-67.20315,-2.86019,6.62,24.33,0.99,3.23,0.81,2.43,0.26,28.78,0.89,8.44,0.4,0.88,0.78
-67.20337,-2.86175,6,13.2,1.4,2.1,1.01,2.31,0.24,17.16,1.19,7.52,0.4,0.89,0.81
-67.20358,-2.86331,7.5,44.61,0.44,9.11,0.23,4.88,0.13,66.34,0.31,19.23,0.16,0.92,0.84
-67.20379,-2.86486,9.11,44.05,0.55,9.29,0.25,5.17,0.1,66.02,0.36,19.57,0.12,0.93,0.91
-67.2059,-2.88042,13.92,166.8,0.28,23.37,0.15,4.41,0.13,205.05,0.17,31.82,0.29,0.9,0.88
-67.20718,-2.88975,22.91,266.95,0.16,29.09,0.12,3.76,0.15,281.21,0.15,23.31,0.18,0.78,0.75
-67.20739,-2.89131,8.72,38.81,0.47,8.17,0.25,4.78,0.11,57.36,0.36,17.15,0.17,0.91,0.88
-67.20782,-2.89441,22.1,238.88,0.2,27.43,0.12,4,0.12,259.05,0.16,25.26,0.23,0.94,0.89
-67.20825,-2.89753,18.28,230.85,0.17,27.83,0.1,4.64,0.11,251.29,0.12,25.72,0.24,0.9,0.87
-67.20846,-2.89908,5.79,15.74,1.2,1.8,1.1,2.75,0.16,17.42,1.18,8.11,0.23,0.83,0.81
-67.20867,-2.90065,6.62,63.28,0.7,10.94,0.52,4.09,0.3,87.71,0.6,20.65,0.39,0.83,0.77
-67.20909,-2.90378,6.52,48.46,0.71,9.04,0.46,4.28,0.24,69.15,0.58,18.31,0.31,0.89,0.8
-67.20952,-2.90692,6.64,14.77,1.02,1.71,0.84,2.94,0.07,16.29,0.98,8.61,0.14,0.9,0.87
-67.20994,-2.91004,18.81,221.95,0.18,27.01,0.11,4.47,0.11,245.75,0.14,26.62,0.27,0.92,0.9
-67.21037,-2.91316,19.77,232.37,0.17,27.85,0.11,4.62,0.1,253.48,0.13,25.86,0.17,0.85,0.82
-67.21164,-2.9225,6.86,78.98,0.6,12.59,0.48,3.87,0.28,106.05,0.53,22.31,0.4,0.85,0.78
-67.21185,-2.92406,5.99,17.46,1.01,3.38,0.74,2.61,0.29,25.03,0.86,9.27,0.43,0.85,0.79
-67.21206,-2.92562,21.14,249.67,0.12,28.56,0.08,4.28,0.11,265.9,0.11,23.88,0.13,0.9,0.87
-67.21228,-2.92718,9.04,75.76,0.49,14.01,0.29,5.28,0.17,109.25,0.37,27.26,0.23,0.89,0.87
-67.2125,-2.92874,7.81,104.59,0.45,16.65,0.29,4.5,0.19,140.09,0.35,28.33,0.25,0.84,0.79
-67.21272,-2.9303,18.38,242.25,0.17,28.42,0.11,4.26,0.16,264.28,0.14,25.82,0.19,0.91,0.87
-67.21294,-2.93185,7.01,79.91,0.51,14.09,0.39,4.53,0.27,114.19,0.44,27.01,0.35,0.81,0.76
-67.21315,-2.9334,17.11,223.13,0.19,26.81,0.12,4.3,0.11,244.32,0.15,25.16,0.24,0.9,0.89
-67.21506,-2.94738,7.01,51.99,0.54,10.75,0.37,5.07,0.19,79.24,0.43,22.83,0.27,0.81,0.73
-67.21717,-2.96297,8.84,37.23,0.29,8.82,0.2,5.09,0.07,61.32,0.24,20.61,0.13,0.9,0.88
-67.21738,-2.96453,14.22,185.05,0.32,23.72,0.2,4.36,0.16,210.85,0.24,26.47,0.28,0.91,0.88
-67.2178,-2.96764,19.64,244.69,0.14,28.5,0.09,4.38,0.1,264.4,0.11,25.4,0.19,0.82,0.79
-67.21801,-2.96919,5.18,18.06,0.85,3.62,0.74,2.75,0.32,26.39,0.8,9.87,0.46,0.94,0.83
-67.2221,-2.99876,11.69,121.26,0.38,20.27,0.17,4.84,0.12,170.43,0.22,36.96,0.2,0.88,0.86
-67.22231,-3.00032,11.86,109.22,0.45,18.84,0.23,4.95,0.14,154.99,0.28,34.98,0.22,0.87,0.85
-67.22252,-3.00188,10.57,136.33,0.38,20.1,0.2,4.11,0.21,176.65,0.23,31.93,0.34,0.81,0.77
-67.22272,-3.00343,11.9,138.86,0.34,20.52,0.17,4.19,0.16,179.26,0.2,32,0.3,0.85,0.83
-67.22293,-3.00499,12.07,158.75,0.26,22.25,0.14,4.39,0.13,195.98,0.17,30.74,0.27,0.86,0.84
-67.2246,-3.01747,8.6,94.5,0.61,14.41,0.46,3.74,0.28,124.78,0.52,24.55,0.42,0.88,0.8
-67.22481,-3.01903,7.89,60.19,0.59,11.25,0.38,4.6,0.2,86.85,0.48,22.29,0.3,0.84,0.8
-67.22502,-3.02059,9.18,86.72,0.43,15.85,0.25,5.25,0.19,125.89,0.3,30.81,0.22,0.84,0.81
-67.22524,-3.02215,7.84,43.89,0.59,9.13,0.33,4.71,0.18,66.68,0.43,19.76,0.22,0.89,0.85
-67.22611,-3.0284,8.28,57.3,0.43,11.73,0.31,5.09,0.16,88.19,0.36,25.05,0.26,0.86,0.82
-67.22633,-3.02996,6.64,43.96,0.78,7.48,0.7,2.69,0.49,60.67,0.75,14.51,0.66,0.86,0.74
-67.2272,-3.03618,8.57,44.87,0.79,9.2,0.36,4.96,0.08,66.65,0.52,19.43,0.11,0.92,0.89
-67.22742,-3.03773,8,39.57,0.48,8.93,0.23,5.17,0.09,61.66,0.32,19.32,0.11,0.91,0.88
-67.22764,-3.03928,8.9,39.32,0.57,8.89,0.27,4.99,0.1,62.26,0.36,20.05,0.15,0.89,0.85
-67.22872,-3.04705,6.68,35.49,0.43,7.94,0.29,4.39,0.26,56.37,0.34,18.09,0.27,0.81,0.75
-67.22893,-3.04861,8.1,41.41,0.44,9.26,0.27,4.9,0.13,65.95,0.33,20.85,0.18,0.87,0.83
-67.22914,-3.05017,6.6,21.85,0.97,3.57,0.74,3.08,0.22,27.87,0.86,9.75,0.31,0.93,0.88
-67.22934,-3.05173,6.68,34.89,0.46,7.51,0.28,4.48,0.19,52.45,0.35,16.25,0.24,0.88,0.82
-67.22955,-3.05329,6.71,41.88,0.83,7.52,0.59,3.7,0.32,58.41,0.69,15.58,0.4,0.88,0.79
-67.23016,-3.05796,8.54,35.19,0.28,8.43,0.19,4.94,0.09,58.07,0.23,19.8,0.14,0.9,0.87
-67.23037,-3.05951,10.03,103.38,0.49,17.56,0.24,5.3,0.16,143.09,0.32,31.65,0.21,0.89,0.86
-67.23057,-3.06107,8.49,81.19,0.4,15.87,0.27,5.64,0.25,122.28,0.31,31.88,0.28,0.79,0.73
-67.2312,-3.06575,9.55,101.03,0.5,17.06,0.26,4.96,0.16,139.62,0.34,30.75,0.22,0.85,0.82
-67.23289,-3.07824,11.8,134.42,0.37,20.61,0.19,5.03,0.13,173.57,0.23,32.03,0.23,0.89,0.86
-67.23311,-3.0798,9.67,117.98,0.41,18.63,0.23,4.79,0.2,156.65,0.29,30.87,0.25,0.85,0.79
-67.23466,-3.09068,8.29,66.32,0.4,12.93,0.31,5.02,0.21,99.4,0.34,26.51,0.28,0.84,0.8
-67.23699,-3.1078,11.77,140.12,0.33,20.91,0.18,4.76,0.14,178.26,0.22,31.54,0.28,0.87,0.82
-67.23761,-3.11247,9.66,46.79,0.53,10.27,0.31,5.28,0.1,73.51,0.39,22.52,0.18,0.93,0.9
-67.23782,-3.11403,8.37,39.36,0.32,9.13,0.2,5.17,0.09,63.55,0.25,20.74,0.13,0.93,0.87
-67.23865,-3.12026,12.78,136.66,0.37,21.73,0.17,5.22,0.11,181.49,0.22,35.57,0.25,0.86,0.84
-67.23885,-3.12182,8.59,64.16,0.71,8.04,0.71,1.48,0.67,73.55,0.7,9.72,1,0.83,0.76
-67.23906,-3.12338,9.08,109.9,0.46,17.22,0.32,4.47,0.27,145.6,0.37,28.78,0.35,0.82,0.76
-67.23927,-3.12494,8.36,95.6,0.49,15.85,0.34,4.54,0.26,131.47,0.4,28.35,0.32,0.83,0.75
-67.2467,-3.17945,12.45,181.05,0.3,23.83,0.22,4.47,0.21,210.54,0.24,27.97,0.38,0.86,0.77
-67.24692,-3.18101,10.82,121.18,0.37,19.77,0.17,5.41,0.15,161.87,0.23,33.04,0.2,0.85,0.82
-67.24714,-3.18257,8.51,55.9,0.68,9.75,0.39,4.53,0.18,75.44,0.53,18.37,0.24,0.87,0.82
-67.24956,-3.19972,8.07,52.59,0.46,6.12,0.43,1.05,0.36,58.49,0.47,6.09,0.45,0.78,0.72
-67.25,-3.20283,17.96,251.85,0.14,28.19,0.09,3.92,0.14,266.28,0.12,22.91,0.19,0.87,0.85
-67.25064,-3.20749,6.76,69.46,0.62,11.81,0.45,4.07,0.25,96.46,0.53,22.17,0.34,0.83,0.77
-67.25085,-3.20904,11.33,150.91,0.35,21.7,0.17,4.7,0.17,187.26,0.23,30.72,0.25,0.88,0.85
-67.25127,-3.21215,15.05,187.8,0.28,24.53,0.16,4.86,0.11,213.06,0.2,26.68,0.26,0.89,0.87
-67.25147,-3.2137,6.87,81.62,0.6,12.88,0.48,3.79,0.27,109.94,0.54,22.94,0.43,0.86,0.79
-67.25168,-3.21526,19.32,249.36,0.14,28.43,0.09,4.22,0.15,264.82,0.12,23.59,0.14,0.92,0.89
-67.25228,-3.21993,19.73,253,0.14,28.43,0.09,3.92,0.12,267.1,0.12,22.85,0.14,0.89,0.87
-67.25268,-3.22306,8.66,53.09,0.52,11.03,0.33,5.22,0.13,81.05,0.4,23.41,0.23,0.91,0.88
-67.25435,-3.23553,18.54,240.89,0.16,27.7,0.11,4.19,0.13,257.01,0.14,23.54,0.15,0.93,0.89
-67.25457,-3.23709,9.24,74.76,0.42,14.1,0.28,5.48,0.16,108.65,0.32,27.61,0.22,0.9,0.86
-67.25501,-3.24022,6.5,56.03,0.71,9.94,0.52,4.01,0.28,78.6,0.61,19.36,0.39,0.85,0.78
-67.25523,-3.24178,6.61,44.01,0.49,8.84,0.3,4.7,0.17,64.85,0.38,18.65,0.21,0.92,0.86
-67.25546,-3.24334,10.22,88.48,0.44,15.85,0.22,5.61,0.16,123.95,0.3,29.04,0.18,0.89,0.86
-67.25591,-3.24646,7.43,41.79,0.41,8.96,0.22,4.99,0.1,64.19,0.3,19.61,0.13,0.94,0.89
-67.25658,-3.25113,9.53,50.84,0.42,10.56,0.2,5.6,0.1,75.56,0.29,21.63,0.12,0.95,0.92
-67.26271,-3.29628,9.38,98.51,0.31,17.84,0.14,5.63,0.14,141.82,0.19,33.94,0.15,0.93,0.85
-67.26339,-3.30095,5.35,29.78,0.88,4.47,0.79,3.25,0.14,36.94,0.84,11.13,0.34,0.84,0.79
-67.26753,-3.33206,20.86,256.36,0.18,28.58,0.12,3.72,0.14,271.82,0.15,23.43,0.15,0.9,0.86
-67.26838,-3.3383,9.45,50.73,0.67,10.31,0.35,5.21,0.13,75.13,0.47,21.37,0.16,0.93,0.9
-67.26883,-3.34142,5.13,17.89,0.97,2.24,0.8,2.34,0.22,20.51,0.91,7.38,0.32,0.78,0.72
-67.26906,-3.34298,18.37,236.8,0.18,27.9,0.12,4.31,0.12,255.38,0.14,24.7,0.25,0.93,0.87
-67.26928,-3.34454,19.73,251.79,0.14,29.14,0.1,4.32,0.12,270.18,0.12,25.09,0.17,0.93,0.9
-67.26951,-3.3461,26.21,276.52,0.18,30.33,0.13,3.67,0.17,291.36,0.16,23.79,0.15,0.89,0.85
-67.26996,-3.34921,15.76,219.54,0.21,26.95,0.14,4.52,0.12,242.58,0.17,25.91,0.18,0.92,0.9
-67.27042,-3.35233,11.9,135.4,0.38,21.05,0.18,5.16,0.14,174.42,0.23,32.33,0.24,0.89,0.87
-67.27065,-3.35389,12.67,139.23,0.37,22.03,0.18,5.56,0.12,181.05,0.22,34.29,0.24,0.92,0.9
-67.27088,-3.35545,8.47,50.58,0.37,9.86,0.21,5.25,0.13,71.39,0.27,19.44,0.15,0.94,0.9
-67.27133,-3.35857,7.64,40.53,0.66,7.55,0.4,4.28,0.19,55.39,0.52,15.14,0.23,0.93,0.88
-67.27175,-3.36169,16.95,214.04,0.25,26.27,0.14,4.12,0.12,241.76,0.16,27.92,0.29,0.9,0.88
-67.27195,-3.36324,22.12,237.01,0.2,27.96,0.12,4.12,0.13,261.14,0.14,27.02,0.26,0.86,0.79
-67.27235,-3.36635,15.66,104.7,0.25,19.48,0.08,6.3,0.1,156.08,0.16,38.9,0.05,0.6,0.6
-67.27255,-3.36791,13.56,105.89,0.36,19.67,0.16,6.31,0.1,155.89,0.22,38.06,0.12,0.88,0.85
-67.27356,-3.37567,8.43,53.06,0.43,10.67,0.24,5.52,0.11,77.09,0.32,21.49,0.13,0.92,0.9
-67.27581,-3.3928,25.33,275.52,0.12,30.04,0.09,3.75,0.14,289.94,0.11,23.61,0.11,0.88,0.83
-67.27625,-3.39592,8.91,60.31,0.56,11.95,0.28,5.77,0.1,87.63,0.39,23.7,0.13,0.96,0.94
-67.2767,-3.39904,6.37,46.09,0.74,7.66,0.52,3.81,0.19,61.14,0.63,15.14,0.35,0.9,0.82
-67.27716,-3.40216,6.55,36.89,0.69,6.39,0.46,3.68,0.16,48.65,0.57,12.92,0.27,0.91,0.83
-67.27763,-3.40528,5.43,27.32,1.02,3.95,0.92,3.03,0.18,33.02,0.97,10.15,0.38,0.81,0.75
-67.27809,-3.4084,6.5,31.36,0.65,6.01,0.4,3.74,0.17,43.95,0.53,12.99,0.24,0.92,0.85
-67.27832,-3.40996,6.53,20.83,0.97,2.98,0.96,3.12,0.13,24.47,0.96,9.44,0.25,0.9,0.85
-67.27876,-3.41307,6.79,45.15,0.58,8.58,0.36,4.6,0.18,63.54,0.46,17.43,0.24,0.89,0.85
-67.27898,-3.41463,8.73,53.17,0.43,11.13,0.26,5.64,0.13,80.03,0.32,23.05,0.15,0.94,0.9
-67.27983,-3.42084,5.19,44.9,0.85,7.4,0.53,3.69,0.17,58.68,0.68,14.01,0.29,0.84,0.76
-67.28042,-3.42551,19.49,216.22,0.25,26.77,0.15,4.55,0.13,240.33,0.18,26.81,0.28,0.86,0.83
-67.28061,-3.42707,19.98,237.17,0.17,28.42,0.11,4.49,0.1,258.35,0.13,26.23,0.25,0.89,0.85
-67.28098,-3.43019,19.08,250.98,0.15,28.31,0.11,3.9,0.14,266.42,0.14,23.34,0.14,0.9,0.87
-67.28137,-3.43331,10.69,117.42,0.39,19.11,0.18,5.45,0.15,156.13,0.24,31.89,0.2,0.9,0.88
-67.28178,-3.43642,8.26,30.67,0.68,5.84,0.39,3.81,0.11,42.02,0.56,12.39,0.21,0.9,0.86
-67.28198,-3.43796,12.21,126.72,0.43,20.18,0.22,5.69,0.15,164.13,0.28,31.8,0.21,0.93,0.9
-67.2822,-3.43951,18.05,235.9,0.22,27.92,0.14,4.28,0.11,257.21,0.16,25.84,0.25,0.93,0.9
-67.28262,-3.44261,6.9,51.36,0.56,9.45,0.31,4.66,0.19,72.02,0.41,18.93,0.21,0.93,0.84
-67.28283,-3.44417,20.71,175.54,0.32,24.79,0.16,4.1,0.15,224.91,0.17,37.46,0.31,0.85,0.82
-67.28326,-3.44728,10.95,83.7,0.3,16.7,0.15,6.31,0.1,127.43,0.2,33.98,0.12,0.93,0.9
-67.31371,-3.6685,10,88.38,0.33,16.17,0.16,5.4,0.13,127.59,0.21,31.31,0.17,0.93,0.88
-67.31394,-3.67006,18.51,229.3,0.21,27.82,0.14,4.8,0.14,248.81,0.18,25.33,0.18,0.86,0.81
-67.31441,-3.67318,18.97,256.57,0.16,29.27,0.11,4.06,0.16,275.2,0.15,24.91,0.21,0.9,0.87
-67.31487,-3.67628,19.39,239.05,0.16,28.27,0.1,4.34,0.14,258.3,0.12,25,0.17,0.89,0.87
-67.3151,-3.67784,21.08,250.2,0.14,28.89,0.1,4.25,0.13,269.41,0.12,25.13,0.17,0.91,0.88
-67.31532,-3.67939,9.04,53.85,0.5,11.43,0.27,5.48,0.11,83.98,0.36,25.06,0.17,0.92,0.88
-67.31554,-3.68095,20.85,248.57,0.15,28.69,0.11,4.3,0.12,267.08,0.13,25.24,0.19,0.94,0.89
-67.31597,-3.68406,15.69,220.6,0.22,27.47,0.14,4.84,0.12,243.51,0.17,26.53,0.19,0.91,0.88
-67.31617,-3.68562,17.81,192.48,0.31,26.14,0.16,4.74,0.12,230.38,0.19,32.96,0.28,0.9,0.86
-67.31657,-3.68874,9.07,61.66,0.43,12.48,0.25,5.47,0.14,93,0.32,25.87,0.17,0.91,0.87
-67.31677,-3.69031,7.28,18.84,0.78,3.68,0.58,3.2,0.2,26.18,0.65,10.17,0.26,0.9,0.85
-67.31715,-3.69342,6.52,48.45,0.75,9.19,0.41,4.54,0.14,69.57,0.55,19.11,0.22,0.84,0.79
-67.32474,-3.74946,17.78,236.3,0.18,28.23,0.1,4.37,0.13,258.1,0.13,26.38,0.19,0.9,0.87
-67.32492,-3.75102,6.93,74.85,0.63,12.55,0.43,4.32,0.24,102.91,0.51,23.38,0.34,0.82,0.77
-67.32548,-3.7557,8.75,46.85,0.66,9.61,0.33,5.07,0.1,70.23,0.46,20.7,0.15,0.93,0.9
-67.32586,-3.75882,18.11,225.01,0.18,27.44,0.11,4.67,0.13,246.29,0.14,25.86,0.23,0.91,0.88
-67.32606,-3.76038,5.59,35.65,1.12,6.29,0.71,3.56,0.28,48.47,0.88,13.47,0.41,0.85,0.8
-67.32626,-3.76194,21.52,253.89,0.15,29.15,0.1,4.15,0.13,272.45,0.13,25.21,0.2,0.9,0.86
-67.32646,-3.76349,5.79,30.16,1.2,5.62,0.73,3.49,0.27,42.29,0.93,12.84,0.41,0.88,0.81
-67.32667,-3.76505,7.08,29.19,0.5,6.37,0.34,4.15,0.18,44.15,0.4,14.66,0.25,0.92,0.88
-67.32689,-3.7666,18.94,245.19,0.16,28.68,0.11,4.37,0.13,264.04,0.14,25.23,0.13,0.92,0.89
-67.32711,-3.76816,9.4,111.01,0.37,18.01,0.21,4.82,0.17,148.58,0.26,30.22,0.2,0.91,0.84
-67.32733,-3.76971,18.39,252.59,0.14,28.71,0.11,4.11,0.12,269.13,0.13,24.09,0.14,0.88,0.85
-67.32756,-3.77127,6.73,28.58,0.09,6.11,0.18,3.92,0.16,44.19,0.1,15.25,0.14,0.64,0.64
-67.32779,-3.77282,8.87,45.56,0.37,10.35,0.24,5.59,0.11,73,0.29,23.2,0.16,0.94,0.91
-67.32803,-3.77438,7.39,42.33,0.6,8.87,0.28,4.89,0.1,64.27,0.41,19.59,0.13,0.91,0.87
-67.32828,-3.77594,9.7,70.88,0.69,12.91,0.38,5.23,0.14,99.02,0.49,24.33,0.19,0.93,0.88
-67.32947,-3.78376,20.26,242.97,0.14,28.8,0.09,4.48,0.14,264.6,0.12,26.32,0.16,0.92,0.88
-67.3297,-3.78531,17.87,221.77,0.18,27.3,0.1,4.5,0.12,245.21,0.13,26.73,0.24,0.94,0.9
-67.32993,-3.78687,5.83,55.51,0.9,8.19,0.82,2.96,0.39,71.12,0.85,15.4,0.66,0.8,0.73
-67.33016,-3.78842,23.54,259.73,0.15,29.32,0.1,4.09,0.13,274.3,0.13,23.73,0.16,0.9,0.87
-67.33038,-3.78997,18.83,187.81,0.31,25.64,0.17,4.49,0.14,227.38,0.19,33.57,0.32,0.8,0.75
-67.3306,-3.79152,6.61,27.9,0.96,5.16,0.56,3.5,0.17,37.18,0.76,11.22,0.22,0.84,0.82
-67.33082,-3.79307,5.3,16.69,0.99,2.89,0.73,2.53,0.18,23.37,0.82,9.35,0.36,0.92,0.84
-67.33595,-3.83203,7.69,55.01,0.69,10.43,0.38,4.86,0.13,79.52,0.52,21.38,0.22,0.9,0.85
-67.33716,-3.83979,20.33,242.78,0.16,28.35,0.11,4.24,0.16,261.22,0.14,24.86,0.16,0.93,0.89
-67.33739,-3.84134,6.91,25.45,1.18,3.49,0.91,3.07,0.15,29.81,1.06,9.81,0.26,0.91,0.85
-67.33761,-3.8429,20.68,247.3,0.13,28.76,0.09,4.33,0.13,265.71,0.11,25.07,0.17,0.91,0.89
-67.33783,-3.84446,6.78,40.27,0.69,8.46,0.29,4.77,0.1,61.07,0.45,18.77,0.11,0.89,0.84
-67.33805,-3.84602,6.79,34.5,0.4,7.75,0.2,4.72,0.09,54.08,0.28,17.83,0.13,0.9,0.86
-67.33826,-3.84758,7.99,37.84,0.54,8.45,0.25,4.97,0.12,58.99,0.36,19.03,0.15,0.94,0.91
-67.33846,-3.84914,6.71,36.68,0.76,7.49,0.45,4.3,0.19,54.16,0.57,16.48,0.28,0.9,0.82
-67.33905,-3.85382,20.09,245.74,0.17,28.88,0.1,4.29,0.13,265.96,0.13,25.95,0.19,0.92,0.88
-67.33923,-3.85538,5.94,15.73,1.03,2.69,0.75,2.47,0.14,21.97,0.85,9.09,0.36,0.9,0.83
-67.34072,-3.86782,5.26,15.04,1.13,2.39,0.88,2.15,0.28,19.91,0.98,7.69,0.49,0.87,0.81
-67.34092,-3.86938,20.74,248.99,0.14,28.56,0.1,4.17,0.13,266.7,0.12,24.65,0.19,0.92,0.88
-67.34155,-3.87407,19.05,238.32,0.13,28.05,0.09,4.31,0.14,258.03,0.11,25.24,0.16,0.93,0.9
-67.34177,-3.87563,6.43,13.81,0.93,2.68,0.66,2.74,0.18,19.87,0.76,9.04,0.26,0.91,0.87
-67.342,-3.8772,5.21,26.5,1.38,4.2,0.98,2.87,0.24,34.5,1.16,10.66,0.43,0.84,0.78
-67.34223,-3.87876,9.85,52.86,0.43,11.49,0.26,5.78,0.12,82.35,0.33,24.66,0.16,0.94,0.91
-67.34271,-3.88187,6.03,37.98,0.65,8.05,0.31,4.65,0.12,57.81,0.44,18.06,0.16,0.87,0.8
-67.34296,-3.88342,19.32,238.74,0.13,27.97,0.09,4.34,0.11,256.76,0.12,24.44,0.16,0.93,0.9
-67.3432,-3.88497,19.08,241.24,0.16,28.51,0.1,4.5,0.14,260.8,0.13,25.68,0.17,0.95,0.89
-67.34344,-3.88652,5.47,20.02,1.75,3.34,1.08,2.73,0.2,26.52,1.38,9.39,0.34,0.89,0.83
-67.34368,-3.88808,7.78,36.59,0.34,8.61,0.19,5.08,0.09,59.75,0.25,20.28,0.12,0.92,0.89
-67.34392,-3.88963,5.39,20.07,1.69,3.29,1.07,2.67,0.19,26.46,1.33,9.36,0.34,0.89,0.82
-67.34464,-3.89431,21.69,262.12,0.15,28.91,0.11,3.67,0.13,277.85,0.12,23.64,0.16,0.88,0.83
-67.34509,-3.89744,5.45,17.43,1.01,2.83,0.77,2.45,0.15,23.67,0.86,9.1,0.38,0.9,0.85
-67.3465,-3.90832,9.11,76.79,0.51,14.06,0.3,5.27,0.17,109.31,0.37,26.88,0.19,0.91,0.86
-67.34687,-3.91143,12.82,175.64,0.29,24.19,0.15,5.18,0.13,205.73,0.2,29.07,0.22,0.92,0.89
-67.34705,-3.91298,23.14,246.96,0.19,28.23,0.16,4.16,0.16,265.95,0.17,25.11,0.2,0.8,0.74
-67.34723,-3.91454,8.86,43.24,0.29,10.16,0.22,5.5,0.1,71.09,0.25,23.4,0.17,0.95,0.91
-67.34742,-3.9161,5.58,15.14,1.18,2.46,0.82,2.42,0.16,20.37,0.96,8.52,0.35,0.89,0.84
-67.34779,-3.91923,7.13,35.88,0.54,8.03,0.24,4.77,0.1,56.42,0.35,18.44,0.12,0.92,0.88
-67.34817,-3.92236,18.25,222.71,0.21,27.42,0.12,4.46,0.13,248.63,0.14,27.84,0.27,0.93,0.89
-67.34858,-3.92548,20.73,234.17,0.18,27.74,0.14,4.28,0.14,254.08,0.16,25.15,0.21,0.93,0.89
-67.34923,-3.93015,21.47,244.61,0.17,28.48,0.1,4.23,0.12,264.49,0.13,25.5,0.2,0.92,0.87
-67.36232,-4.0251,20.72,246.91,0.14,28.56,0.1,4.17,0.15,265.82,0.12,24.95,0.18,0.85,0.8
-67.3625,-4.02665,16.15,217.19,0.22,27.31,0.14,4.76,0.16,241.4,0.16,27.35,0.27,0.86,0.81
-67.36268,-4.02821,11.42,88.35,0.66,10.8,0.59,1.8,0.53,99.28,0.59,11.6,0.49,0.8,0.73
-67.36369,-4.03605,16.59,213.24,0.22,26.62,0.12,4.36,0.14,241.24,0.14,28.37,0.31,0.89,0.87
-67.37878,-4.14661,11.78,72.99,0.22,14.92,0.11,6.53,0.08,110.21,0.13,30.45,0.08,0.95,0.92
-67.37949,-4.15133,14.5,160.83,0.35,23.16,0.16,4.6,0.1,199.78,0.2,32.72,0.28,0.91,0.88
-67.37973,-4.15289,5.66,14.41,1.18,2.4,0.86,2.48,0.13,19.83,0.97,8.82,0.33,0.9,0.86
-67.37998,-4.15445,15.73,207.05,0.23,26.78,0.14,5,0.08,233.39,0.17,27.94,0.25,0.91,0.87
-67.38048,-4.15757,8.76,40.4,0.52,8.99,0.25,5.11,0.11,63.13,0.35,20.12,0.15,0.95,0.92
-67.38147,-4.16377,8.68,52.93,0.51,10.83,0.27,5.58,0.12,77.49,0.36,21.9,0.15,0.94,0.9
-67.38217,-4.16843,6.36,23.77,0.67,5.01,0.45,3.57,0.23,35.05,0.54,12.05,0.31,0.93,0.87
-67.38282,-4.1731,15.83,182.42,0.3,25.33,0.15,5.21,0.13,218.76,0.19,32.43,0.26,0.92,0.9
-67.38302,-4.17466,5.8,14.32,1.05,2.13,0.79,2.59,0.11,18.9,0.92,8.97,0.27,0.93,0.9
-67.38322,-4.17621,15.55,124.02,0.36,21.57,0.17,5.56,0.1,177.86,0.21,40.41,0.17,0.92,0.89
-67.38341,-4.17776,6.65,31.22,0.52,6.77,0.32,4.31,0.17,47.53,0.4,15.58,0.23,0.88,0.84
-67.38359,-4.17931,6.73,32.75,0.43,7.45,0.26,4.61,0.14,51.82,0.32,17.38,0.2,0.91,0.85
-67.3989,-4.29139,14.05,131.04,0.3,21.9,0.13,5.26,0.1,182.81,0.17,38.95,0.22,0.93,0.91
-67.39995,-4.3007,10.19,74.15,0.37,14.42,0.21,5.82,0.11,109.36,0.27,28.79,0.14,0.88,0.85
-67.40013,-4.30226,11.84,69.04,0.39,14.02,0.22,5.89,0.1,105.2,0.28,29.19,0.15,0.9,0.88
-67.40033,-4.30383,8.68,53.26,0.4,11.46,0.26,5.29,0.12,84.29,0.32,25.27,0.19,0.88,0.84
-67.40117,-4.3101,12.24,127.44,0.42,20.32,0.19,5.47,0.12,166.91,0.25,32.75,0.23,0.89,0.86
-67.40139,-4.31168,12.63,122.15,0.35,21.33,0.15,5.81,0.11,173.76,0.19,39.42,0.2,0.88,0.86
-67.40162,-4.31325,10.55,78.11,0.35,15.24,0.17,6.29,0.09,115.6,0.24,30.44,0.1,0.86,0.83
-67.40186,-4.31481,13.59,150.87,0.34,22.71,0.15,5.54,0.13,190.21,0.2,33.5,0.26,0.92,0.87
-67.4021,-4.31637,14.6,127.75,0.32,22.13,0.13,5.13,0.09,186.1,0.16,42.6,0.18,0.88,0.86
-67.40234,-4.31793,18.28,143.2,0.26,23.15,0.1,4.27,0.11,203.75,0.11,42.95,0.24,0.78,0.73
-67.40259,-4.31949,5.98,38.65,0.75,8.27,0.48,4.47,0.25,59.82,0.58,18.57,0.33,0.84,0.8
-67.40309,-4.32261,16.68,167.81,0.32,24.11,0.14,4.74,0.13,209.47,0.16,34.59,0.33,0.78,0.74
-67.40334,-4.32416,17.36,167.29,0.31,24.76,0.13,4.84,0.1,215.79,0.16,38,0.32,0.89,0.85
-67.40359,-4.32572,18.81,224,0.2,26.53,0.12,4.14,0.14,245.35,0.15,25.08,0.22,0.91,0.89
-67.40409,-4.32884,8.35,91.44,0.46,16.03,0.27,4.81,0.22,129.66,0.32,30.33,0.28,0.9,0.81
-67.40433,-4.3304,9.04,52.98,0.5,11.27,0.28,5.57,0.11,81.48,0.36,24.08,0.16,0.92,0.89
-67.40479,-4.33352,7.06,17.44,1.05,3.2,0.88,2.72,0.27,24.27,1.01,9.35,0.53,0.89,0.84
-67.40501,-4.33507,15.3,183.94,0.26,24.96,0.14,5.04,0.12,217.59,0.17,30.92,0.34,0.9,0.88
-67.40523,-4.33663,18.29,222.29,0.18,26.76,0.11,4.42,0.15,244.23,0.13,25.79,0.23,0.93,0.9
-67.40544,-4.33818,17.32,198.14,0.21,25.56,0.12,4.92,0.13,225.36,0.16,28.07,0.28,0.88,0.84
-67.4062,-4.34434,15.22,171.97,0.36,22.01,0.29,3.75,0.26,199.9,0.3,26.8,0.55,0.71,0.7
-67.40637,-4.34589,5.87,11.59,1.02,2.11,0.74,2.35,0.17,16.01,0.9,7.5,0.31,0.92,0.87
-67.40707,-4.35209,20.26,241.64,0.15,28.31,0.1,4.3,0.12,261.01,0.12,25.32,0.19,0.93,0.88
-67.40781,-4.35836,18,199.09,0.22,25.56,0.12,4.53,0.14,228.45,0.15,28.43,0.28,0.96,0.91
-67.40801,-4.35992,24.44,252.13,0.14,28.02,0.1,3.83,0.1,268.06,0.12,23.78,0.12,0.91,0.85
-67.40821,-4.36149,21.66,225.13,0.23,26.8,0.16,4.06,0.16,251.45,0.17,27.67,0.3,0.86,0.81
-67.40842,-4.36306,20.22,242.07,0.17,27.55,0.11,3.97,0.15,259.67,0.14,24.05,0.19,0.9,0.87
-67.41106,-4.38027,23.99,264.54,0.12,28.5,0.09,3.59,0.17,278.62,0.11,22.88,0.15,0.87,0.83
-67.43734,-4.57324,10.05,138.43,0.36,20.06,0.19,4.49,0.16,171.76,0.24,28.42,0.21,0.88,0.85
-67.43852,-4.5826,12.25,167.07,0.14,17.19,0.16,1.69,0.26,177.65,0.16,14.39,0.22,0.71,0.68
-67.43918,-4.58731,8.69,110.57,0.37,17.66,0.22,4.68,0.18,147.19,0.27,29.47,0.21,0.92,0.82
-67.43941,-4.58889,27.07,291.26,0.1,30.88,0.08,3.54,0.19,303.15,0.09,23.07,0.12,0.89,0.83
-67.44083,-4.5983,5.31,25.37,1.38,3.53,1.04,2.57,0.23,30.82,1.19,9.27,0.39,0.88,0.79
-67.4418,-4.60453,5.22,44.5,0.86,7.34,0.59,2.98,0.35,59.72,0.68,14.22,0.54,0.77,0.72
-67.44227,-4.60764,5.18,55.93,0.73,8.47,0.59,3.13,0.23,72.2,0.71,15.54,0.6,0.73,0.72
-67.44417,-4.62306,13.93,144.02,0.34,23.06,0.15,5.1,0.1,194.97,0.19,38.79,0.24,0.89,0.86
-67.44512,-4.63081,6.87,27.88,0.96,5.38,0.75,3.2,0.27,40.66,0.89,12.65,0.53,0.92,0.82
-67.44576,-4.63553,6.87,23.53,0.9,3.94,0.71,3.02,0.26,30.61,0.8,9.96,0.35,0.89,0.85
-67.4462,-4.63868,7.13,30.9,0.62,6.42,0.33,4.05,0.17,45.23,0.45,14.19,0.21,0.94,0.89
-67.44709,-4.64494,18.72,179.03,0.29,24.49,0.14,4.54,0.13,217.34,0.17,32.77,0.33,0.83,0.8
-67.4478,-4.64966,17.15,213.08,0.21,26.64,0.11,4.55,0.13,238.08,0.14,27.29,0.31,0.93,0.89
-67.44829,-4.65279,8.8,49.88,0.53,10.52,0.33,5.14,0.11,77.24,0.42,22.91,0.22,0.92,0.89
-67.44854,-4.65436,10.02,61.43,0.72,11.63,0.38,5.16,0.13,88.12,0.52,23.12,0.18,0.93,0.89
-67.44879,-4.65593,19.07,216.76,0.28,25.43,0.2,3.73,0.19,237.7,0.22,24.57,0.29,0.89,0.87
-67.44904,-4.65749,5.63,10.54,1.09,2.01,0.76,2.3,0.17,14.74,0.94,7.18,0.29,0.91,0.87
-67.44927,-4.65905,5.63,15.15,1.56,1.7,1.4,2.08,0.19,16.58,1.47,6.26,0.32,0.9,0.85
-67.4495,-4.66061,18.22,222.94,0.17,27.24,0.11,4.7,0.13,242.9,0.14,25.06,0.18,0.94,0.91
-67.44995,-4.66372,19.13,248.05,0.18,28.2,0.14,3.97,0.17,264.04,0.17,23.34,0.17,0.9,0.87
-67.45098,-4.67143,10.63,141.15,0.36,20.79,0.19,4.54,0.16,178.61,0.24,31.2,0.23,0.9,0.85
-67.45136,-4.67451,15.71,197.82,0.22,25.93,0.13,4.9,0.1,225.72,0.16,28.23,0.27,0.91,0.89
-67.45155,-4.67605,16.23,203.46,0.22,26.37,0.13,4.99,0.09,229.26,0.16,27.62,0.26,0.92,0.89
-67.45175,-4.6776,14.64,218.1,0.23,26.43,0.13,4.32,0.15,240.04,0.18,25.59,0.23,0.9,0.88
-67.45213,-4.6807,16.45,210.58,0.21,26.1,0.13,4.42,0.11,234.52,0.16,26.2,0.21,0.92,0.9
-67.45232,-4.68226,13.55,193.67,0.29,24.01,0.18,4.2,0.13,218.53,0.22,26.2,0.25,0.88,0.85
-67.45252,-4.68381,12.3,179.25,0.24,23.69,0.15,4.52,0.14,207.88,0.18,27.36,0.22,0.92,0.88
-67.45291,-4.68692,10.66,128.12,0.39,19,0.21,4.52,0.17,160.88,0.27,27.84,0.21,0.89,0.87
-67.45395,-4.69471,19.55,236.48,0.17,27.98,0.11,4.28,0.14,257.78,0.13,25.92,0.19,0.93,0.9
-67.45417,-4.69628,14.49,164.02,0.29,22.85,0.14,4.43,0.12,199.2,0.17,30.46,0.27,0.92,0.9
-67.45439,-4.69786,12.15,147.85,0.34,21.35,0.19,3.94,0.16,191.33,0.22,33.5,0.27,0.84,0.82
-67.45461,-4.69943,14.68,174.41,0.35,22.45,0.25,3.59,0.2,206.7,0.27,28.35,0.35,0.83,0.79
-67.45484,-4.701,14.62,150.9,0.37,21.02,0.24,3.62,0.24,190.88,0.25,31.38,0.36,0.8,0.76
-67.45625,-4.71043,8.07,71.36,0.79,11.68,0.53,4.22,0.24,96.06,0.64,21.43,0.37,0.87,0.82
-67.45649,-4.71199,9.67,100.86,0.48,16.41,0.35,3.64,0.26,142.56,0.38,30.96,0.38,0.83,0.77
-67.45739,-4.7182,7.51,70.76,0.77,11.98,0.51,4.21,0.33,97.56,0.61,22.53,0.4,0.81,0.72
-67.45921,-4.73211,14.3,135.7,0.36,21.71,0.15,4.57,0.1,186.79,0.18,38.27,0.24,0.91,0.88
-67.45941,-4.73365,12.16,149.78,0.34,21.69,0.17,4.77,0.17,187.15,0.22,31.37,0.29,0.88,0.85
-67.4596,-4.73519,11.67,125.45,0.35,19.84,0.18,4.12,0.14,171.97,0.21,34.99,0.27,0.86,0.83
-67.4598,-4.73674,13.37,158.59,0.31,21.88,0.15,4.23,0.13,193.64,0.19,29.86,0.3,0.9,0.88
-67.45999,-4.73828,13.01,117.49,0.36,20.68,0.16,6.11,0.12,167.07,0.22,38.38,0.18,0.91,0.87
-67.46019,-4.73984,16.99,214.32,0.2,26.09,0.1,4.33,0.14,237.64,0.13,26.11,0.24,0.92,0.9
-67.4606,-4.74295,20.98,258.47,0.11,28.23,0.09,3.71,0.13,271.87,0.11,22.57,0.15,0.87,0.85
-67.46081,-4.74451,19.54,226.75,0.15,26.94,0.1,4.42,0.13,246.21,0.13,24.8,0.17,0.88,0.85
-67.46102,-4.74608,13,146.84,0.38,21.4,0.17,4.28,0.12,187.2,0.22,32.61,0.28,0.91,0.87
-67.46145,-4.74921,6.86,46.24,0.83,8.03,0.68,3.51,0.27,65.49,0.78,17.2,0.55,0.9,0.8
-67.46189,-4.75235,5.1,23.75,1.16,3.87,0.99,2.57,0.25,32.11,1.14,10.09,0.67,0.81,0.74
-67.46211,-4.75392,12.54,141.11,0.37,21.66,0.16,5,0.12,183.57,0.21,34.31,0.27,0.91,0.89
-67.46233,-4.7555,19.11,211.93,0.16,26.38,0.08,4.52,0.11,239,0.11,27.66,0.23,0.87,0.81
-67.46325,-4.76177,9.52,61.91,0.62,12.42,0.3,5.8,0.12,91.54,0.42,25.2,0.14,0.94,0.89
-67.46348,-4.76334,7.45,42.16,0.44,9.42,0.27,5.19,0.15,66.7,0.33,21.21,0.19,0.9,0.86
-67.46394,-4.76648,7.21,39.42,0.52,8.57,0.33,4.83,0.18,60.66,0.41,18.82,0.23,0.9,0.86
-67.46416,-4.76804,18.28,224.42,0.2,26.79,0.13,4.26,0.17,247.16,0.17,25.85,0.19,0.91,0.89
-67.46482,-4.77272,9.49,94.66,0.4,16.98,0.23,4.88,0.18,137.32,0.27,32.73,0.25,0.85,0.81
-67.46524,-4.77583,9.83,46.42,0.42,10.28,0.26,5.33,0.11,73.76,0.34,22.95,0.18,0.96,0.93
-67.46644,-4.78508,24.93,259.79,0.12,28.5,0.1,3.63,0.13,275.43,0.12,23.59,0.15,0.88,0.84
-67.46664,-4.78662,23.71,236.21,0.15,27.31,0.09,3.97,0.13,260.08,0.11,26.7,0.25,0.88,0.82
-67.46684,-4.78816,11.87,92.96,0.37,17.38,0.16,5.85,0.13,135.51,0.21,33.71,0.16,0.94,0.92
-67.46704,-4.7897,19.26,237.97,0.21,27.02,0.13,4.01,0.12,255.11,0.17,23.75,0.19,0.9,0.87
-67.49909,-5.02326,8.87,49.36,0.48,10.68,0.28,5.25,0.11,77.5,0.36,23.55,0.19,0.9,0.88
-67.49932,-5.02482,18.99,238.33,0.13,28,0.09,4.4,0.11,257.42,0.12,24.98,0.17,0.94,0.9
-67.5007,-5.03427,27.21,277.35,0.14,30.05,0.09,3.62,0.16,293.42,0.11,24.22,0.15,0.87,0.83
-67.50304,-5.05302,6.56,20.34,1.38,3.25,0.91,2.97,0.16,25.51,1.15,9.48,0.25,0.89,0.86
-67.50403,-5.06076,23.21,258.67,0.14,29.43,0.09,4.2,0.13,276.09,0.11,24.88,0.16,0.85,0.81
-67.5084,-5.09029,28.09,282.4,0.15,30.29,0.1,3.51,0.13,298.17,0.11,24.26,0.19,0.87,0.82
-67.51,-5.10283,7.41,86.14,0.57,13.81,0.38,4.36,0.21,116.29,0.46,24.93,0.32,0.84,0.8
-67.51074,-5.10906,16.76,166.59,0.34,24.69,0.17,4.86,0.1,213.4,0.2,37,0.27,0.87,0.82
-67.51281,-5.12454,12.04,171.96,0.3,23.22,0.17,4.56,0.17,202.54,0.21,28.39,0.23,0.92,0.88
-67.52074,-5.18213,5.91,14.26,1.04,2.75,0.66,2.43,0.26,19.81,0.83,7.66,0.34,0.84,0.79
-67.52097,-5.18368,18.87,226.36,0.18,26.62,0.13,4.09,0.13,249.54,0.14,25.89,0.25,0.79,0.77
-67.52122,-5.18524,15.37,219.23,0.2,25.97,0.12,4.18,0.15,239.17,0.15,24.54,0.22,0.87,0.85
-67.52146,-5.18679,21.02,243.95,0.15,27.88,0.1,4.14,0.15,260.93,0.13,23.87,0.13,0.9,0.87
-67.52171,-5.18834,19.33,199.6,0.21,26.04,0.11,4.73,0.12,231.35,0.14,29.91,0.31,0.8,0.75
-67.5222,-5.19145,13.47,168.43,0.36,21.98,0.22,4.46,0.12,193.83,0.26,25.9,0.25,0.94,0.88
-67.52245,-5.19301,15.72,208.67,0.19,25.84,0.12,4.59,0.11,232.52,0.15,26.01,0.23,0.93,0.91
-67.52269,-5.19456,8.62,45.04,0.46,9.93,0.29,5.15,0.1,71.48,0.38,22.27,0.2,0.93,0.9
-67.52293,-5.19612,20.91,212.05,0.22,26.49,0.12,4.42,0.12,241.04,0.14,28.79,0.27,0.87,0.82
-67.52316,-5.19768,7.01,26.46,0.75,5.85,0.55,3.68,0.25,41.45,0.68,14.07,0.43,0.93,0.86
-67.52339,-5.19925,6.41,38.32,0.73,8.31,0.47,4.56,0.25,59.75,0.57,18.81,0.32,0.86,0.82
-67.52463,-5.20864,14.24,122.15,0.43,20.23,0.18,5.5,0.1,164.42,0.24,34.34,0.23,0.9,0.85
-67.52482,-5.21021,10.16,105.78,0.41,17.65,0.22,5.13,0.18,142.69,0.28,30.09,0.19,0.91,0.88
-67.52501,-5.21177,15.73,197.99,0.23,25.25,0.12,4.64,0.09,224.43,0.15,27.27,0.27,0.93,0.9
-67.52519,-5.21334,13.13,170.46,0.32,22.25,0.18,4.63,0.12,196.54,0.22,26.34,0.22,0.93,0.9
-67.52537,-5.2149,7.75,30.25,0.36,6.98,0.19,4.45,0.08,47.34,0.28,15.86,0.15,0.94,0.91
-67.52555,-5.21646,6.89,32.8,0.6,7.32,0.46,4.25,0.23,52.27,0.56,17.24,0.38,0.92,0.87
-67.52573,-5.21802,18.89,226.41,0.17,26.86,0.12,4.31,0.15,246.86,0.14,25.21,0.16,0.93,0.91
-67.52591,-5.21958,12.06,149.36,0.35,21.95,0.18,4.96,0.17,185.86,0.22,31.15,0.3,0.9,0.87
-67.52629,-5.22269,6.8,27.46,0.85,4.57,0.63,3.18,0.26,35.66,0.73,10.68,0.33,0.93,0.88
-67.52648,-5.22424,17.85,205.84,0.23,26.09,0.12,4.42,0.14,235.6,0.15,28.91,0.31,0.95,0.92
-67.52688,-5.22734,14.77,112.83,0.34,20.76,0.14,6.01,0.1,167.07,0.19,40.73,0.16,0.92,0.87
-67.52708,-5.22889,14.94,122.02,0.35,21.59,0.14,5.92,0.09,175.39,0.18,40.42,0.19,0.94,0.9
-67.52752,-5.23198,6.61,35.92,0.65,6.61,0.38,3.93,0.18,49.01,0.51,13.77,0.23,0.95,0.91
-67.52774,-5.23353,15.24,137.26,0.3,22.62,0.13,5.13,0.09,189.21,0.15,39.29,0.23,0.93,0.9
-67.52797,-5.23508,6.46,45.07,0.83,8.73,0.59,4.12,0.26,67.39,0.72,19.08,0.45,0.88,0.82
-67.52821,-5.23663,7.43,46.06,0.57,9.79,0.34,5.15,0.16,70.93,0.43,21.44,0.22,0.9,0.86
-67.52844,-5.23818,5.61,17.37,1.01,3.46,0.81,2.63,0.26,25.36,0.97,9.34,0.58,0.89,0.82
-67.52868,-5.23973,9.51,55.35,0.49,11.52,0.28,5.58,0.13,84,0.37,24.2,0.18,0.94,0.92
-67.52917,-5.24283,10.36,79.09,0.53,14.73,0.28,5.57,0.15,113.85,0.36,28.5,0.19,0.93,0.9
-67.52942,-5.24438,6.73,21.07,1.04,3.84,0.72,2.85,0.29,28.78,0.87,9.54,0.39,0.93,0.87
-67.52966,-5.24594,7.83,31.38,0.4,7,0.2,4.44,0.09,47.8,0.3,15.54,0.17,0.93,0.91
-67.52991,-5.24749,6.22,20.1,1.25,3.81,0.76,2.87,0.3,27.88,0.99,9.53,0.41,0.93,0.88
-67.53039,-5.25061,16.17,227.41,0.19,26.82,0.12,4.45,0.15,245.04,0.16,24.04,0.18,0.9,0.88
-67.53131,-5.25687,22.5,237.28,0.14,27.4,0.09,4.07,0.13,258.95,0.1,26.1,0.19,0.92,0.89
-67.53152,-5.25843,6.1,36.33,0.92,6.27,0.79,3.21,0.26,50.72,0.89,14.19,0.58,0.86,0.78
-67.53194,-5.26157,21.49,248.92,0.15,27.96,0.1,3.82,0.13,264.66,0.13,23.39,0.17,0.89,0.87
-67.53213,-5.26313,5.28,22.78,1.2,3.83,0.99,2.57,0.28,31.1,1.16,9.92,0.67,0.83,0.75
-67.53233,-5.26469,20.08,250.01,0.17,28.24,0.12,4.07,0.13,265.05,0.16,23.42,0.14,0.91,0.86
-67.5327,-5.26782,6.72,56.95,0.75,10.83,0.47,4.83,0.21,83.57,0.6,22.43,0.3,0.83,0.78
-67.53289,-5.26938,6.97,24.4,0.87,3.42,0.78,2.92,0.2,29.26,0.83,9.47,0.28,0.91,0.85
-67.53545,-5.28958,20.77,230.14,0.15,27.05,0.11,4.23,0.12,250.59,0.12,25.11,0.17,0.92,0.87
-67.53592,-5.29267,23.08,269.31,0.17,29.06,0.12,3.49,0.2,286.94,0.16,24.39,0.18,0.82,0.79
-67.53688,-5.29888,18.87,232.58,0.18,27.39,0.11,4.32,0.14,251.82,0.14,24.93,0.2,0.92,0.89
-67.53811,-5.30668,22.02,250.71,0.18,27.64,0.13,3.73,0.14,266.95,0.17,23.39,0.18,0.89,0.84
-67.53857,-5.3098,7.32,30.1,0.88,5.86,0.52,3.64,0.27,42.56,0.69,12.81,0.34,0.87,0.83
-67.53879,-5.31137,22.21,233.12,0.16,27.44,0.11,4.24,0.11,254.36,0.12,25.64,0.17,0.89,0.86
-67.53901,-5.31293,22.44,244.38,0.14,28.42,0.09,4.35,0.11,263.79,0.12,25.18,0.14,0.85,0.81
-67.53942,-5.31606,22.26,257.46,0.15,28.42,0.11,3.79,0.14,273.23,0.14,23.61,0.15,0.88,0.85
-67.54149,-5.33323,8.36,110.99,0.45,16.8,0.28,4.43,0.2,142.84,0.34,26.78,0.23,0.89,0.83
-67.54168,-5.33478,6.99,36.17,0.79,7.57,0.58,4.13,0.27,55.84,0.69,17.36,0.43,0.91,0.84
-67.54188,-5.33633,12.44,189.95,0.17,24.46,0.08,5.11,0.05,210.98,0.1,24.96,0.13,0.63,0.63
-67.54208,-5.33788,7.21,20.77,0.91,3.75,0.7,2.96,0.28,28.23,0.79,9.82,0.37,0.89,0.82
-67.54271,-5.34253,6.45,42.46,1.08,7.01,0.84,3.24,0.26,58.02,0.96,14.94,0.59,0.86,0.77
-67.54294,-5.34408,23.03,247.39,0.15,28.45,0.1,4.26,0.12,266.36,0.13,24.97,0.13,0.87,0.83
-67.54317,-5.34564,7.46,41.47,0.76,8.69,0.5,4.49,0.26,63.74,0.62,19.23,0.35,0.87,0.83
-67.54363,-5.34874,18.98,262.29,0.14,28.37,0.11,3.61,0.17,276.93,0.13,22.81,0.16,0.81,0.78
-67.54484,-5.35651,6.27,19,1.28,3.69,0.87,2.73,0.31,27.05,1.11,9.38,0.56,0.87,0.83
-67.54508,-5.35806,20.06,255.6,0.16,28.47,0.12,3.94,0.15,270.31,0.14,23.17,0.17,0.88,0.85
-67.54532,-5.35962,8.4,45.81,0.56,9.74,0.33,4.92,0.15,71.47,0.43,21.69,0.23,0.92,0.88
-67.54556,-5.36118,22.32,246.79,0.14,28.21,0.1,4.16,0.14,264.52,0.12,24.38,0.14,0.88,0.84
-67.54579,-5.36274,5.97,11.02,1.07,1.9,0.79,2.4,0.16,14.9,0.97,7.61,0.32,0.89,0.86
-67.54624,-5.36587,17.64,150.07,0.31,23.91,0.12,4.92,0.09,205.12,0.15,41.01,0.29,0.84,0.79
-67.54646,-5.36743,9.79,57.48,0.58,11.54,0.35,5.21,0.14,86.01,0.44,23.95,0.23,0.94,0.9
-67.54668,-5.369,18.97,220.19,0.18,26.91,0.11,4.56,0.13,243.5,0.13,26.44,0.22,0.92,0.88
-67.54689,-5.37056,9.33,107.09,0.62,15.71,0.48,3.31,0.39,138.97,0.52,24.81,0.51,0.7,0.69
-67.54729,-5.37369,6.65,42.83,0.75,8.81,0.5,4.5,0.25,65.15,0.61,19.33,0.35,0.89,0.85
-67.54749,-5.37526,8,43.91,0.58,9.47,0.35,4.87,0.15,69.13,0.46,21.35,0.24,0.94,0.89
-67.54768,-5.37682,9.42,126.28,0.4,19.01,0.21,4.75,0.18,160.64,0.26,29.18,0.23,0.89,0.85
-67.54823,-5.38151,8.26,103.21,0.5,15.77,0.34,4.36,0.2,133.95,0.4,25.84,0.29,0.88,0.83
-67.54859,-5.38462,14.66,206.32,0.24,24.93,0.14,3.89,0.14,232.82,0.17,26.94,0.27,0.86,0.84
-67.54878,-5.38618,11.34,70.51,0.6,13.62,0.28,5.87,0.11,102.36,0.4,26.9,0.14,0.94,0.9
-67.54896,-5.38773,11.34,126.72,0.37,20.64,0.21,4.37,0.18,178.96,0.24,38.16,0.27,0.8,0.73
-67.55087,-5.40172,22.8,254.11,0.14,28.5,0.1,3.89,0.14,271.47,0.12,24.12,0.16,0.9,0.85
-67.55158,-5.40637,19.82,247.51,0.16,27.88,0.11,3.93,0.17,264.95,0.14,24.03,0.13,0.93,0.89
-67.55207,-5.40947,5.5,40.14,0.93,6.49,0.75,3.05,0.25,53.71,0.88,13.56,0.6,0.78,0.73
-67.55468,-5.4282,17.6,219.97,0.21,26.44,0.13,4.17,0.15,245.06,0.16,26.65,0.25,0.9,0.88
-67.55487,-5.42977,11.07,134.25,0.36,20.18,0.17,4.06,0.13,178.34,0.22,33.59,0.24,0.88,0.85
-67.55544,-5.43445,20.09,241.78,0.21,27.13,0.13,3.75,0.15,260.43,0.16,24.23,0.23,0.91,0.88
-67.55563,-5.43602,9.77,91.8,0.78,10.63,0.74,1.56,0.54,101.89,0.77,10.63,0.68,0.76,0.72
-67.55581,-5.43758,11.97,168.69,0.35,22.27,0.18,4.32,0.14,199.23,0.24,28,0.23,0.88,0.86
-67.556,-5.43914,17.53,239.43,0.18,27.06,0.12,3.96,0.12,255.54,0.15,23.41,0.14,0.88,0.86
-67.55697,-5.44692,18.04,214.73,0.16,25.87,0.12,4.42,0.14,234.46,0.14,24.36,0.22,0.91,0.87
-67.5574,-5.45003,8.27,72.14,0.47,13.98,0.31,5.21,0.24,108.98,0.36,29.08,0.28,0.9,0.78
-67.55762,-5.45158,11.16,156.1,0.36,21.03,0.24,4.08,0.21,186.22,0.26,27.27,0.34,0.82,0.81
-67.55784,-5.45313,13.67,179.3,0.27,24.09,0.15,4.68,0.1,211.28,0.18,29.2,0.28,0.85,0.84
-67.55807,-5.45468,12.74,218.41,0.21,25.57,0.15,3.93,0.16,241.92,0.18,25.35,0.25,0.82,0.79
-67.5583,-5.45623,14.02,214.9,0.19,25.44,0.13,3.99,0.14,235.85,0.15,24.33,0.22,0.83,0.81
-67.55926,-5.46243,11.43,174.96,0.26,22.92,0.16,4.01,0.12,209.39,0.2,29.09,0.26,0.79,0.76
-67.5595,-5.46398,9.66,51.14,0.13,6.94,0.27,1.07,0.26,64.78,0.27,10.46,0.57,0.71,0.69
-67.55999,-5.46709,9.89,36.88,0.46,5.39,0.45,0.86,0.42,50.25,0.47,9.46,0.58,0.78,0.74
-67.56023,-5.46864,13.51,200.44,0.24,24.96,0.13,4.16,0.11,227.82,0.15,27.3,0.3,0.83,0.82
-67.56069,-5.47176,11.26,122.25,0.42,20.12,0.23,4.83,0.2,169.62,0.27,36.06,0.29,0.83,0.77
-67.56092,-5.47332,11.65,174.38,0.3,22.35,0.18,4.03,0.16,203.07,0.21,26.93,0.29,0.81,0.8
-67.56136,-5.47645,11.58,165.52,0.3,21.53,0.21,3.92,0.2,192.61,0.23,25.66,0.32,0.81,0.79
-67.56157,-5.47801,11.16,144.96,0.31,20.39,0.19,3.84,0.19,182.44,0.22,29.92,0.31,0.85,0.8
-67.56178,-5.47957,13.12,146.44,0.44,19.59,0.33,3.3,0.31,180.82,0.35,27.91,0.45,0.78,0.71
-67.56198,-5.48113,7,47.83,0.26,8.09,0.42,2.08,0.3,69.18,0.4,16.33,0.61,0.74,0.73
-67.56218,-5.48269,12.91,163.64,0.27,22.07,0.15,4.39,0.15,193.29,0.19,27.34,0.2,0.89,0.86
-67.56238,-5.48425,9.64,113.84,0.42,18.31,0.2,4.73,0.18,152.97,0.27,31.41,0.21,0.87,0.83
-67.56257,-5.48581,12.56,170.36,0.27,22.08,0.19,4.04,0.19,197.29,0.21,25.59,0.27,0.85,0.83
-67.56294,-5.48894,11.38,143.97,0.36,20.12,0.22,3.9,0.2,179.26,0.26,28.78,0.27,0.86,0.83
-67.56535,-5.50761,7.26,36.05,0.94,6.63,0.81,3.52,0.28,52.4,0.91,15.67,0.61,0.71,0.71
-67.56701,-5.51847,10.75,151.68,0.4,20.16,0.27,3.81,0.24,181.75,0.3,26.88,0.37,0.82,0.77
-67.5675,-5.52158,8.15,89.57,0.71,12.14,0.57,2.42,0.51,107.97,0.61,16.42,0.63,0.75,0.73
-67.5682,-5.52625,6.43,31.22,0.87,6.19,0.63,3.04,0.35,45.97,0.71,13.33,0.54,0.82,0.73
-67.56928,-5.53403,9.18,110.68,0.44,15.12,0.42,2.51,0.42,142.63,0.45,23.84,0.56,0.77,0.72
-67.56948,-5.53559,5.99,12.82,0.96,2.04,0.82,0.66,0.45,16.32,0.89,3.26,0.66,0.76,0.74
-67.56968,-5.53716,6.77,26.6,0.95,4.05,0.63,1.07,0.47,34.06,0.73,6.42,0.52,0.8,0.74
-67.56987,-5.53873,9.07,91.48,0.54,13.37,0.51,2.79,0.47,119.79,0.53,22.13,0.64,0.79,0.72
-67.57263,-5.56056,12.66,170.48,0.32,21.89,0.19,4.19,0.13,196.71,0.23,25.64,0.25,0.86,0.83
-67.57285,-5.56211,11.56,149.12,0.39,21.14,0.25,3.76,0.21,190.27,0.27,31.9,0.33,0.76,0.72
-67.57354,-5.56676,13.62,221.64,0.23,25.54,0.17,3.68,0.2,245.02,0.19,25.31,0.28,0.81,0.77
-67.57378,-5.56831,15.64,238.08,0.17,26.6,0.12,3.67,0.15,255.55,0.15,23.44,0.22,0.84,0.81
-67.57402,-5.56986,15.94,229.9,0.2,26.27,0.13,3.6,0.16,251.51,0.16,25.05,0.28,0.82,0.8
-67.57809,-5.59946,5.64,30.41,0.36,6.85,0.36,2.75,0.39,51.27,0.35,15.86,0.35,0.67,0.65
-67.57828,-5.60102,8.49,79.07,0.67,11.71,0.56,2.67,0.46,103.3,0.59,19.57,0.62,0.79,0.73
-67.57904,-5.60727,10.42,134.33,0.43,18.87,0.32,3.48,0.29,169.72,0.34,28.03,0.43,0.76,0.73
-67.57923,-5.60883,7.43,39.21,0.57,5.11,0.44,1.18,0.21,44.04,0.5,5.66,0.25,0.77,0.73
-67.57944,-5.61039,8.79,41.3,0.48,5.8,0.41,1.44,0.4,49.37,0.43,7.71,0.56,0.81,0.75
-67.58125,-5.62283,12.19,171.3,0.28,22.68,0.15,4.3,0.13,202.03,0.19,28.07,0.24,0.86,0.83
-67.5815,-5.62438,10.95,178.27,0.28,22.76,0.18,3.83,0.17,211.45,0.22,28.33,0.28,0.75,0.74
-67.58198,-5.62749,8.9,86.64,0.48,15.62,0.38,4.15,0.33,128.64,0.4,31.25,0.42,0.83,0.74
-67.58223,-5.62904,9.29,82.25,0.48,15.37,0.35,4.73,0.32,123.6,0.39,31.37,0.37,0.86,0.75
-67.58247,-5.63059,9.1,87.55,0.48,15.82,0.35,4.34,0.31,129.97,0.38,31.68,0.38,0.85,0.77
-67.58271,-5.63214,11.09,174.84,0.32,22.23,0.25,3.63,0.22,207.69,0.27,27.89,0.39,0.75,0.71
-67.58295,-5.6337,8.9,133.81,0.33,18.97,0.21,3.9,0.22,168.72,0.24,28.4,0.29,0.82,0.74
-67.58318,-5.63525,9.13,134.79,0.45,18.38,0.29,4.28,0.18,160.36,0.35,24.38,0.29,0.84,0.79
-67.58364,-5.63836,7.05,53,0.96,9.54,0.62,4.24,0.25,75.19,0.77,19.44,0.39,0.85,0.79
-67.58386,-5.63992,6.6,12.95,0.87,2.77,0.68,2.64,0.23,19.32,0.79,8.57,0.4,0.91,0.84
-67.58407,-5.64147,10.19,187.47,0.3,22.98,0.22,3.64,0.2,216.24,0.24,26.54,0.3,0.79,0.72
-67.58428,-5.64302,9.81,132.51,0.38,19.18,0.21,4.58,0.18,163.2,0.26,27.37,0.24,0.88,0.83
-67.58468,-5.64614,11.82,192.74,0.26,23.44,0.16,3.92,0.15,216.15,0.19,24.97,0.26,0.84,0.8
-67.58543,-5.65238,10.98,175.72,0.29,22.08,0.17,3.81,0.17,203.17,0.21,26.01,0.26,0.85,0.82
-67.58561,-5.65395,9.88,131.63,0.45,18.98,0.25,4.56,0.19,161.71,0.31,26.92,0.26,0.84,0.81
-67.58579,-5.65551,10.07,109.24,0.45,18.05,0.24,5.02,0.16,148.1,0.29,31.34,0.2,0.89,0.84
-67.58598,-5.65707,8.09,109.25,0.48,16.59,0.3,4.22,0.26,142.79,0.36,27.41,0.31,0.81,0.76
-67.58654,-5.66175,8.55,100.94,0.5,16.06,0.3,4.66,0.2,134.76,0.37,27.91,0.25,0.84,0.81
-67.58673,-5.66331,5.56,25.19,0.98,3.63,0.87,2.45,0.35,30.74,0.88,8.66,0.51,0.76,0.73
-67.58779,-5.67111,10.55,150.09,0.36,20.58,0.21,4.21,0.17,183.88,0.25,28.75,0.26,0.84,0.81
-67.58825,-5.67422,7.45,41.2,0.79,8.41,0.56,4.25,0.27,62.8,0.66,18.72,0.41,0.93,0.86
-67.58946,-5.68198,17.55,190.29,0.27,25.11,0.15,4.63,0.12,222.87,0.18,30.12,0.3,0.92,0.89
-67.58996,-5.68508,18.66,233.09,0.22,27.2,0.13,4.19,0.13,254.38,0.17,25.46,0.21,0.92,0.89
-67.5902,-5.68664,27.14,265.79,0.14,28.75,0.11,3.58,0.14,279.93,0.13,22.9,0.13,0.83,0.77
-67.59091,-5.69129,5.02,19.93,1.26,3.84,0.94,2.72,0.26,29.11,1.19,10.19,0.65,0.84,0.75
-67.59443,-5.71938,7.44,33.75,0.62,6.6,0.35,4,0.18,47.74,0.47,14.08,0.23,0.88,0.85
-67.59462,-5.72094,7.33,99.27,0.59,14.89,0.41,4.03,0.22,129.11,0.48,24.91,0.33,0.83,0.79
-67.59571,-5.72873,18.02,154.32,0.33,24.28,0.13,5.1,0.09,207.98,0.16,40.81,0.24,0.81,0.77
-67.59594,-5.73029,6.63,16.86,0.44,3.39,0.54,1.27,0.52,25.55,0.56,6.89,0.73,0.54,0.54
-67.59618,-5.73184,10.75,82.67,0.53,15.42,0.27,5.75,0.16,118.61,0.35,29.53,0.19,0.92,0.89
-67.59642,-5.73339,7.46,110.41,0.57,16.16,0.37,4.25,0.22,140.31,0.45,25.49,0.28,0.83,0.78
-67.5974,-5.73961,9.13,126.89,0.42,18.85,0.22,4.52,0.19,161.84,0.28,29.21,0.21,0.88,0.85
-67.59764,-5.74116,11.04,116.13,0.4,18.58,0.2,4.78,0.12,155.26,0.25,31.56,0.2,0.91,0.87
-67.59789,-5.74271,9.32,60.01,0.44,12.2,0.26,5.46,0.12,91.13,0.34,25.63,0.17,0.91,0.88
-67.59904,-5.75048,8.81,51.46,0.43,10.61,0.24,5.5,0.13,76.5,0.32,21.95,0.15,0.93,0.88
-67.59925,-5.75203,24.25,241.82,0.14,27.45,0.11,3.98,0.1,260.31,0.12,24.59,0.16,0.87,0.81
-67.59946,-5.75359,8.87,40.27,0.59,8.21,0.26,4.88,0.09,56.84,0.42,16.36,0.09,0.92,0.9
-67.59966,-5.75514,8.71,75.22,0.49,14.32,0.27,5.5,0.13,110.01,0.34,28.32,0.18,0.89,0.86
-67.59986,-5.7567,5.54,59.81,0.96,8.67,0.78,3.24,0.28,75.12,0.87,15.61,0.57,0.8,0.73
-67.60005,-5.75825,15.94,139.61,0.28,22.92,0.11,4.98,0.1,193.51,0.13,40.42,0.25,0.91,0.89
-67.60025,-5.75981,5.55,16.69,1.51,1.79,1.46,2,0.16,17.79,1.47,5.96,0.33,0.92,0.87
-67.60043,-5.76137,11.18,176.37,0.3,22.83,0.16,4.18,0.14,205.95,0.2,27.62,0.26,0.85,0.84
-67.60098,-5.76606,5.44,19.47,1.05,3.44,0.87,2.66,0.25,26.88,0.99,9.56,0.55,0.88,0.81
-67.62139,-5.91401,17.79,238.1,0.19,27.64,0.13,4.13,0.15,257.68,0.15,25,0.19,0.88,0.86
-67.62224,-5.92022,7.45,26.73,0.82,5,0.55,3.39,0.25,37.04,0.66,11.65,0.31,0.94,0.86
-67.62244,-5.92177,8.02,32.28,0.41,7.15,0.2,4.49,0.08,49.11,0.31,15.81,0.14,0.94,0.92
-67.62264,-5.92333,17.94,216.71,0.16,26.22,0.11,4.48,0.13,236.58,0.14,24.48,0.2,0.92,0.89
-67.62402,-5.93424,17.74,208.48,0.19,25.87,0.11,4.54,0.13,231.85,0.14,25.87,0.25,0.92,0.89
-67.62502,-5.94205,19.98,228.55,0.14,27.31,0.09,4.46,0.13,249.07,0.11,25.27,0.15,0.89,0.86
-67.62523,-5.94361,20.04,238.86,0.16,27.97,0.11,4.27,0.12,259.64,0.13,25.64,0.18,0.92,0.89
-67.62545,-5.94517,6.81,22.12,1.14,4.02,0.82,2.83,0.31,30.45,1.02,9.84,0.54,0.89,0.83
-67.62589,-5.9483,18.81,237.07,0.2,27.28,0.13,4.17,0.14,254.93,0.16,24.22,0.16,0.93,0.9
-67.62657,-5.95298,12.96,121.72,0.39,20.58,0.17,5.94,0.11,166.71,0.23,35.97,0.18,0.94,0.91
-67.62704,-5.95609,5.14,12.01,0.85,2.43,0.53,2.39,0.23,17.35,0.68,7.57,0.32,0.92,0.86
-67.62774,-5.96075,24.35,279.3,0.13,29.42,0.1,3.39,0.14,294.35,0.12,23.58,0.13,0.84,0.81
-67.6291,-5.97005,20.63,237.9,0.16,27.9,0.11,4.33,0.13,256.67,0.13,24.94,0.17,0.9,0.86
-67.62932,-5.9716,5.75,65.6,0.9,9.61,0.76,3.16,0.33,84.12,0.83,17.15,0.6,0.82,0.73
-67.62993,-5.97626,7.52,43.51,0.72,8.94,0.48,4.62,0.24,65.77,0.57,19.54,0.33,0.91,0.87
-67.63013,-5.97781,6.25,24.28,0.95,4.94,0.6,3.31,0.28,35.72,0.76,11.8,0.39,0.92,0.84
-67.63033,-5.97937,5.58,49.5,0.95,6.59,0.79,2.12,0.5,57.56,0.87,9.42,0.52,0.78,0.73
-67.63073,-5.98248,18.62,166.63,0.29,24.76,0.1,5.1,0.1,213.45,0.13,37.46,0.32,0.82,0.77
-67.63092,-5.98404,9.6,60.41,0.49,12.15,0.29,5.32,0.13,91.12,0.37,25.34,0.17,0.94,0.9
-67.63112,-5.9856,18.75,230.57,0.18,27.35,0.12,4.35,0.13,251.18,0.14,25.55,0.19,0.93,0.89
-67.63362,-6.00436,17.99,176.04,0.32,24.09,0.15,4.22,0.14,217.35,0.18,33.7,0.33,0.79,0.77
-67.63615,-6.02143,5.71,29.47,1.02,4.71,0.92,1.91,0.51,38.89,0.97,9.28,0.76,0.83,0.73
-67.6368,-6.02608,20.73,241.81,0.14,26.98,0.1,3.88,0.13,261.6,0.13,24.61,0.19,0.86,0.84
-67.63722,-6.02918,22.12,249.53,0.16,26.97,0.12,3.59,0.13,266.3,0.14,23.47,0.2,0.89,0.85
-67.63762,-6.03229,18.73,201.08,0.2,25.19,0.12,4.63,0.12,226.33,0.15,26.54,0.24,0.87,0.83
-67.63801,-6.03539,19.43,229.75,0.17,26.04,0.12,3.97,0.15,246.73,0.15,23.2,0.18,0.9,0.87
-67.63897,-6.04319,22.6,221.23,0.15,25.33,0.11,3.94,0.14,238.59,0.13,23.02,0.15,0.89,0.87
-67.63957,-6.04788,22.12,228.41,0.14,26.99,0.1,4.28,0.12,252.97,0.11,26.79,0.23,0.85,0.8
-67.63998,-6.05101,20.93,229.57,0.18,25.94,0.14,3.95,0.17,245.76,0.16,22.83,0.2,0.9,0.87
-67.6402,-6.05258,6.01,28.63,0.94,4.83,0.75,2.8,0.46,38.13,0.84,10.51,0.55,0.86,0.73
-67.64132,-6.06042,19.43,218.28,0.17,26.15,0.1,4.51,0.12,238.91,0.13,25.02,0.17,0.89,0.86
-67.64202,-6.06509,7.02,32.69,0.41,7.63,0.24,4.68,0.11,52.38,0.31,17.65,0.17,0.91,0.88
-67.64249,-6.0682,9.41,132,0.3,18.52,0.16,4.08,0.16,162.59,0.21,26.37,0.27,0.87,0.85
-67.64272,-6.06975,28.66,267.74,0.15,28.36,0.11,3.5,0.16,285.01,0.13,23.94,0.14,0.89,0.82
-67.64295,-6.0713,23.99,262.29,0.13,27.26,0.09,3.33,0.13,275.22,0.12,21.97,0.14,0.86,0.82
-67.64428,-6.08059,20.19,223.78,0.16,25.83,0.11,4.15,0.14,241.56,0.14,23.44,0.15,0.87,0.84
-67.64667,-6.09926,11.38,149.68,0.33,20.73,0.17,4.73,0.12,178.68,0.22,27.16,0.25,0.91,0.89
-67.64768,-6.10709,9.04,74.19,0.86,11.84,0.48,4.57,0.18,96.22,0.66,20.53,0.26,0.92,0.87
-67.6479,-6.10866,10.93,94.71,0.45,16.48,0.21,5.46,0.13,131.17,0.29,29.9,0.17,0.92,0.89
-67.64811,-6.11023,21.28,237.46,0.13,27.02,0.08,4.09,0.14,255.86,0.11,24.47,0.16,0.92,0.88
-67.64833,-6.11179,7.48,39.79,0.96,7.26,0.58,3.88,0.2,55.03,0.75,14.89,0.31,0.88,0.83
-67.64855,-6.11336,21.07,225.52,0.16,25.96,0.1,4.07,0.16,243.85,0.13,23.94,0.23,0.9,0.87
-67.64878,-6.11492,5.79,34.61,0.74,6.63,0.49,3.78,0.25,49.13,0.6,14.24,0.32,0.86,0.77
-67.64901,-6.11648,12.91,194.03,0.35,22.92,0.21,3.64,0.08,229.39,0.24,30.71,0.13,0.62,0.61
-67.64971,-6.12117,25.15,245.6,0.12,26.64,0.08,3.53,0.16,261.23,0.11,22.69,0.14,0.89,0.85
-67.65064,-6.12739,18.82,229.27,0.17,26.03,0.12,3.99,0.12,246.12,0.15,23.39,0.2,0.86,0.84
-67.65087,-6.12894,10.88,96.75,0.46,16.83,0.21,5.55,0.12,133.93,0.29,30.48,0.17,0.92,0.9
-67.65109,-6.13049,23.45,250.48,0.13,27.32,0.09,3.65,0.16,268.34,0.11,23.99,0.13,0.92,0.89
-67.65132,-6.13203,19.99,233.79,0.14,26.79,0.1,4.17,0.13,251.71,0.12,24.06,0.16,0.91,0.86
-67.65176,-6.13513,19.43,222.15,0.15,26.14,0.11,4.26,0.14,241.74,0.12,24.44,0.17,0.91,0.87
-67.65239,-6.13977,21.49,227.57,0.16,26.21,0.11,4.15,0.13,245.85,0.14,23.95,0.19,0.9,0.85
-67.65259,-6.14132,21.36,243.07,0.14,27.07,0.11,3.84,0.14,261.85,0.13,24.23,0.2,0.88,0.86
-67.65299,-6.14442,8.53,55.32,0.78,10.43,0.42,4.78,0.12,79.04,0.57,20.97,0.23,0.92,0.88
-67.65319,-6.14597,21.19,217.69,0.16,25.88,0.1,4.28,0.13,238.09,0.13,24.73,0.19,0.9,0.86
-67.65339,-6.14752,19.07,216.65,0.17,25.85,0.1,4.44,0.13,237.25,0.13,24.89,0.18,0.88,0.85
-67.65358,-6.14908,23.28,227.08,0.17,26.26,0.09,3.97,0.13,250.72,0.11,26.37,0.26,0.87,0.8
-67.65584,-6.16628,19.96,179.65,0.27,24.02,0.17,4.56,0.18,213.03,0.19,29.79,0.31,0.84,0.75
-67.65696,-6.17411,5.69,60.4,0.76,9.78,0.54,3.75,0.28,80.16,0.64,17.9,0.42,0.89,0.76
-67.65764,-6.17878,6.67,125.5,0.53,16.51,0.41,3.31,0.25,151.52,0.45,22.84,0.41,0.84,0.77
-67.65787,-6.18034,20.36,221.6,0.17,25.67,0.1,4.08,0.12,241.27,0.13,24.26,0.2,0.93,0.9
-67.6581,-6.18189,19.98,194.49,0.24,24.69,0.13,4.26,0.14,227.82,0.15,29.85,0.27,0.93,0.89
-67.65833,-6.18344,15.41,204.51,0.17,24.98,0.11,4.42,0.14,227.83,0.14,25.53,0.17,0.92,0.89
-67.65878,-6.18654,9.63,62.23,0.55,12.58,0.31,5.69,0.12,93.25,0.4,25.87,0.19,0.91,0.88
-67.659,-6.18809,22.85,236.8,0.15,26.39,0.1,3.64,0.15,256.3,0.12,24.39,0.2,0.94,0.9
-67.65922,-6.18963,18.09,152.3,0.27,22.84,0.12,4.4,0.13,201.34,0.14,37,0.29,0.92,0.88
-67.65943,-6.19118,6.49,35.18,0.89,6.96,0.5,4.02,0.18,50.35,0.67,14.76,0.26,0.89,0.84
-67.65964,-6.19273,7.16,50.41,0.91,8.52,0.6,3.92,0.22,67.51,0.74,16.36,0.37,0.87,0.82
-67.66188,-6.20981,7.45,130.51,0.44,17.21,0.33,3.47,0.24,156.17,0.36,23.13,0.41,0.82,0.77
-67.66209,-6.21138,9.67,44.15,0.55,9.87,0.32,5.23,0.09,70.14,0.41,22.23,0.19,0.95,0.92
-67.66229,-6.21294,5.14,35.16,0.87,6.15,0.66,3.26,0.37,47.97,0.77,12.79,0.5,0.9,0.74
-67.66271,-6.21608,20.01,233.69,0.16,26.25,0.1,3.89,0.14,250.04,0.13,22.91,0.15,0.89,0.87
-67.66292,-6.21765,11.48,151.32,0.35,20.48,0.2,4.64,0.14,178.28,0.26,25.95,0.24,0.93,0.89
-67.66313,-6.21922,10.62,101.84,0.47,16.6,0.23,5.13,0.15,135.3,0.31,28.28,0.18,0.93,0.89
-67.66335,-6.22078,6.6,27.55,0.5,5.91,0.29,3.83,0.12,41.53,0.38,13.67,0.18,0.93,0.88
-67.66599,-6.2395,7.95,87.55,0.64,13.56,0.41,4.17,0.18,115.47,0.52,23.56,0.31,0.9,0.85
-67.67173,-6.28153,22.31,224.36,0.16,26.48,0.1,4.17,0.12,248.83,0.12,26.71,0.27,0.88,0.82
-67.67195,-6.2831,21.56,236.43,0.15,26.24,0.11,3.67,0.13,254.08,0.13,23.53,0.19,0.91,0.88
-67.67326,-6.29246,7.97,35.59,0.34,8.38,0.21,4.97,0.1,57.84,0.26,19.5,0.14,0.93,0.89
-67.67391,-6.29711,6.57,25.74,0.53,5.62,0.32,3.74,0.15,39.2,0.41,13.32,0.2,0.95,0.9
-67.67433,-6.3002,7.31,18.98,1.31,2.41,1.05,2.9,0.1,21.87,1.23,8.93,0.22,0.86,0.81
-67.67455,-6.30175,16.01,196.6,0.21,24.47,0.12,4.49,0.11,220.96,0.16,25.93,0.22,0.92,0.9
-67.67497,-6.30485,7.5,37.35,0.57,8.18,0.33,4.71,0.11,57.69,0.43,18.17,0.19,0.92,0.88
-67.68227,-6.3578,12.36,101.81,0.35,18.34,0.16,5.78,0.12,145.72,0.21,34.41,0.14,0.95,0.91
-67.68247,-6.35934,20.73,225.55,0.17,25.99,0.12,4.07,0.15,243.94,0.14,23.7,0.18,0.91,0.88
-67.68289,-6.36243,7.48,85.46,0.58,13.34,0.38,4.02,0.22,113.17,0.48,23.1,0.34,0.86,0.81
-67.68309,-6.36398,17.88,211.9,0.18,25.82,0.1,4.49,0.11,235.01,0.14,25.65,0.15,0.92,0.88
-67.68351,-6.36708,9.14,63.9,0.72,11.49,0.4,4.88,0.13,89.14,0.54,22.16,0.22,0.92,0.89
-67.68372,-6.36863,5.34,18.11,0.95,3.36,0.66,2.82,0.24,25.2,0.77,9.54,0.29,0.9,0.84
-67.68392,-6.37019,7,40.2,0.79,7.9,0.45,4.29,0.15,58.09,0.59,16.64,0.25,0.91,0.86
-67.68413,-6.37174,6.45,2.09,0.32,0.39,0.35,0.64,0.38,2.7,0.41,1.86,0.54,0.51,0.5
-67.68456,-6.37486,24.57,226.11,0.16,26.1,0.1,3.98,0.11,249.24,0.12,26,0.24,0.87,0.81
-67.68477,-6.37642,5.95,36.43,0.71,7.57,0.41,4.32,0.18,54.36,0.52,16.48,0.24,0.83,0.8
-67.68499,-6.37798,6.52,16.03,1.43,1.96,1.15,2.78,0.09,18.4,1.35,8.58,0.23,0.93,0.89
-67.68586,-6.38424,21.83,237.53,0.1,26.71,0.07,4.06,0.12,254.04,0.09,23.49,0.14,0.93,0.88
-67.6863,-6.38736,20.28,235.69,0.14,26.64,0.08,4.01,0.13,252.04,0.12,23.31,0.13,0.91,0.89
-67.68718,-6.39363,22.21,256.23,0.13,27.26,0.1,3.62,0.14,270.16,0.12,22.58,0.13,0.88,0.84
-67.6889,-6.40606,5.7,59.38,0.74,9.52,0.56,3.55,0.31,78.79,0.65,17.41,0.46,0.88,0.75
-67.68911,-6.4076,7.05,68.98,0.71,11.62,0.42,4.35,0.17,94.7,0.56,22.01,0.32,0.86,0.81
-67.68932,-6.40914,6.7,31.2,0.93,6.06,0.53,3.69,0.18,44.54,0.71,13.42,0.26,0.87,0.83
-67.69015,-6.41534,6.22,72.61,0.73,11.46,0.52,3.9,0.24,95.61,0.62,20.14,0.41,0.85,0.79
-67.69289,-6.43557,21.26,249.32,0.15,26.75,0.11,3.64,0.15,265.1,0.13,22.98,0.18,0.82,0.77
-67.69786,-6.47142,7.22,41.85,0.58,9.04,0.32,4.88,0.09,64.8,0.44,20.11,0.18,0.91,0.85
-67.69807,-6.47297,9.87,138.9,0.36,19.67,0.22,4.63,0.16,169.8,0.27,27.41,0.25,0.91,0.86
-67.69828,-6.47452,5.12,19.48,1.01,3.29,0.78,2.64,0.3,26,0.88,9.24,0.39,0.86,0.79
-67.69955,-6.48383,21.3,226.47,0.16,25.51,0.14,3.77,0.17,242.6,0.15,22.38,0.17,0.92,0.89
-67.69976,-6.48539,5.02,21.88,1.02,3.64,0.75,2.75,0.28,29.04,0.86,9.74,0.37,0.84,0.78
-67.7004,-6.49007,24.49,240.81,0.13,26.49,0.09,3.74,0.14,255.39,0.12,22.45,0.13,0.87,0.85
-67.70061,-6.49164,21.02,234.08,0.15,27.02,0.1,4.29,0.11,253.2,0.13,24.68,0.15,0.88,0.84
-67.70083,-6.4932,8.04,34.07,0.48,7.77,0.29,4.67,0.12,53.75,0.37,17.69,0.19,0.92,0.88
-67.70104,-6.49477,6.56,17.74,1.38,2.01,1.2,2.74,0.12,19.74,1.34,8.48,0.24,0.84,0.79
-67.70169,-6.49947,20.22,226.69,0.16,25.34,0.11,3.76,0.13,243.32,0.14,22.68,0.14,0.88,0.86
-67.70191,-6.50104,24.1,242.19,0.15,26.79,0.1,3.86,0.13,257.67,0.14,22.97,0.11,0.91,0.86
-67.70212,-6.5026,5.46,12.18,1.15,1.83,0.84,2.4,0.12,15.7,0.97,8,0.26,0.88,0.84
-67.70256,-6.50573,7.13,27.25,0.91,5.37,0.46,3.61,0.12,38.46,0.7,12.14,0.19,0.9,0.88
-67.70278,-6.5073,6.76,106.77,0.46,15.51,0.34,3.6,0.3,136.61,0.39,24.52,0.43,0.82,0.75
-67.70343,-6.51197,21.16,235.46,0.11,26.35,0.09,3.92,0.13,251.93,0.1,23.01,0.13,0.91,0.88
-67.70493,-6.5228,6.21,86.63,0.79,12.02,0.63,2.76,0.33,107.87,0.69,18.29,0.52,0.79,0.72
-67.7062,-6.53209,23.33,237.62,0.14,26.03,0.09,3.51,0.17,254.79,0.11,23.12,0.2,0.88,0.86
-67.70642,-6.53364,25.38,246.46,0.16,26.76,0.13,3.7,0.13,263.87,0.14,23.87,0.24,0.81,0.77
-67.70663,-6.53519,21.61,233.93,0.16,26.25,0.12,3.73,0.11,252.25,0.15,23.78,0.23,0.91,0.87
-67.70684,-6.53675,5.57,31.41,0.9,4.85,0.84,2.32,0.47,39.55,0.91,9.28,0.66,0.78,0.73
-67.70727,-6.53987,24.09,242.55,0.14,26.72,0.09,3.86,0.16,257.98,0.13,22.83,0.12,0.87,0.82
-67.70791,-6.54456,7.96,41.46,0.62,9,0.35,4.86,0.1,64.4,0.47,20.01,0.21,0.92,0.88
-67.70899,-6.55238,5.98,54.45,1,8.37,0.71,3.5,0.32,69.16,0.83,15.01,0.41,0.9,0.78
-67.70943,-6.55552,19.84,226.83,0.16,26.28,0.11,4.09,0.12,247.66,0.13,25.05,0.2,0.9,0.88
-67.70965,-6.55709,31.97,246.22,0.1,26.47,0.05,3.5,0.1,262.81,0.08,23.31,0.11,0.68,0.66
-67.71008,-6.56022,27.16,257.65,0.14,26.95,0.11,3.35,0.12,271.92,0.13,22.47,0.14,0.84,0.79
-67.71135,-6.56958,23.33,238.79,0.13,26.8,0.08,3.94,0.16,255.9,0.11,23.58,0.17,0.87,0.84
-67.71156,-6.57114,5.89,25.04,0.99,4.15,0.71,2.88,0.28,33.01,0.84,10.26,0.36,0.83,0.78
-67.71177,-6.57269,21.98,245.93,0.14,26.45,0.1,3.47,0.15,261.44,0.12,22.73,0.12,0.85,0.83
-67.71198,-6.57424,24.08,250.62,0.14,26.54,0.1,3.39,0.15,265.77,0.13,22.5,0.14,0.88,0.84
-67.71219,-6.57579,21.08,232.46,0.14,26.07,0.1,3.76,0.11,249.37,0.12,23.25,0.25,0.93,0.89
-67.7124,-6.57734,25.02,235.69,0.16,26.58,0.11,3.91,0.12,255.66,0.14,24.88,0.25,0.84,0.8
-67.71261,-6.57888,22.61,232.86,0.13,26.49,0.08,3.96,0.12,252.56,0.1,24.82,0.22,0.9,0.85
-67.71303,-6.58197,20.71,226.25,0.14,26.08,0.1,4.03,0.12,245.06,0.12,24.05,0.22,0.92,0.88
-67.71368,-6.58662,25.79,244.33,0.16,26.86,0.12,3.75,0.11,261.7,0.14,23.8,0.18,0.85,0.81
-67.71455,-6.59283,8.31,51.36,0.9,9.62,0.48,4.55,0.15,73.67,0.67,19.73,0.27,0.92,0.86
-67.71886,-6.62406,7.42,36.62,0.36,8.58,0.21,4.96,0.08,59.45,0.27,19.99,0.13,0.87,0.84
-67.71906,-6.62561,21.28,225.18,0.15,26.08,0.1,4.04,0.12,244.02,0.13,24.08,0.19,0.91,0.88
-67.71968,-6.63027,8.63,49.55,0.62,9.92,0.38,4.74,0.12,74.18,0.5,21.11,0.25,0.94,0.87
-67.71988,-6.63182,24.79,247.8,0.12,26.78,0.09,3.64,0.14,262.71,0.11,22.75,0.15,0.86,0.82
-67.72009,-6.63337,6.51,29.77,0.54,6.56,0.32,4.17,0.14,45.77,0.42,15.07,0.21,0.9,0.86
-67.72224,-6.64886,9.79,82.99,0.46,15.62,0.23,5.79,0.11,120.35,0.3,30.26,0.15,0.92,0.89
-67.72863,-6.69561,22.83,243.26,0.14,26.69,0.09,3.74,0.14,259.23,0.13,22.97,0.12,0.9,0.87
-67.73062,-6.70959,25.62,261.48,0.13,27.71,0.08,3.55,0.15,276.34,0.11,23.06,0.15,0.87,0.84
-67.73108,-6.71271,5.96,27.49,0.58,5.89,0.38,3.8,0.15,41.47,0.47,13.7,0.22,0.9,0.84
-67.73219,-6.72054,8.51,70.29,0.5,13.33,0.3,5.18,0.14,102.67,0.37,26.51,0.22,0.89,0.85
-67.73408,-6.73461,7.65,32.35,0.82,6.78,0.4,4.16,0.12,47.92,0.56,14.97,0.18,0.94,0.89
-67.73468,-6.73928,5.93,34.46,0.85,6.71,0.5,3.92,0.2,49.11,0.64,14.43,0.27,0.87,0.82
-67.73488,-6.74082,26.94,250.95,0.13,27.04,0.08,3.65,0.16,266.33,0.11,23.09,0.14,0.84,0.81
-67.73529,-6.74392,7.13,44.36,0.65,9.23,0.37,4.78,0.1,67.33,0.49,20.01,0.19,0.91,0.85
-67.7355,-6.74547,8.95,63.75,0.47,12.87,0.3,5.33,0.15,96.75,0.36,26.76,0.23,0.91,0.88
-67.73592,-6.74857,18.62,208.26,0.19,25.13,0.11,4.26,0.15,231.66,0.15,25.65,0.2,0.93,0.89
-67.73657,-6.75322,20.5,229.54,0.15,26.14,0.1,3.99,0.12,247.53,0.12,23.67,0.14,0.9,0.88
-67.73679,-6.75477,23.71,255.29,0.1,27.42,0.08,3.69,0.16,270.29,0.09,23.03,0.14,0.88,0.85
-67.75948,-6.9198,8.44,83.08,0.45,14.92,0.25,5.21,0.16,117.67,0.32,28.1,0.2,0.89,0.84
-67.77251,-7.01483,13.7,122.64,0.4,17.7,0.32,3.81,0.29,153.4,0.35,25.6,0.45,0.63,0.63
-67.78126,-7.07865,29.87,253.93,0.15,26.51,0.11,3.37,0.16,269.65,0.14,22.96,0.13,0.76,0.73
-67.78377,-7.09572,8.05,145.3,0.34,19.67,0.21,4.4,0.14,174.53,0.26,26.6,0.21,0.83,0.8
-67.78399,-7.09728,19.85,215.49,0.16,24.29,0.13,3.64,0.15,234.79,0.16,23.04,0.21,0.88,0.86
-67.78711,-7.1207,11.43,143.87,0.25,20.02,0.13,4.29,0.12,176.63,0.16,28.22,0.29,0.9,0.87
-67.78791,-7.12694,23.75,234.91,0.17,25.87,0.12,3.67,0.14,253.18,0.15,23.72,0.17,0.86,0.83
-67.80229,-7.23123,8.04,132.47,0.35,18.09,0.24,4.22,0.16,160.61,0.29,25.47,0.27,0.9,0.83
-67.80505,-7.25146,10.37,131.82,0.38,18.43,0.21,4.9,0.16,157.56,0.28,25.11,0.21,0.93,0.89
-67.80527,-7.25301,19.24,207.24,0.16,24.9,0.11,4.35,0.14,228.83,0.14,24.75,0.16,0.93,0.89
-67.8055,-7.25456,14.05,166.81,0.2,21.69,0.12,4.51,0.14,192.35,0.16,25.43,0.24,0.93,0.9
-67.80732,-7.26699,30.14,252.98,0.15,26.56,0.11,3.48,0.16,268.99,0.14,23.4,0.15,0.77,0.73
-67.80819,-7.27322,20.53,201.55,0.19,23.97,0.13,4.1,0.11,222.98,0.16,24.44,0.16,0.92,0.89
-67.80839,-7.27478,22.53,228.73,0.16,25.92,0.12,3.97,0.12,247.58,0.14,24.17,0.17,0.87,0.84
-67.81018,-7.28881,9.67,43.52,0.34,9.68,0.17,5.47,0.09,66.38,0.22,20.54,0.11,0.94,0.9
-67.81059,-7.29193,13.76,178.83,0.2,22.56,0.12,4.37,0.13,202.5,0.15,24.93,0.22,0.91,0.89
-67.81079,-7.29349,7.07,54.91,0.7,9.28,0.45,4.18,0.22,73.65,0.59,17.73,0.35,0.9,0.84
-67.81142,-7.29816,11.3,149.75,0.25,20.32,0.15,4.25,0.13,181.18,0.18,27.28,0.23,0.91,0.88
-67.81188,-7.30128,6.63,28.57,0.76,4.6,0.51,3.3,0.13,36.12,0.65,10.63,0.19,0.92,0.86
-67.81301,-7.30904,6.16,102.26,0.51,14.06,0.41,3.64,0.2,126.84,0.45,22.01,0.39,0.83,0.77
-67.81324,-7.3106,19.86,221.09,0.14,25.19,0.1,3.88,0.13,241.34,0.12,24.26,0.2,0.9,0.87
-67.8137,-7.3137,7.87,47.45,0.65,9.79,0.33,5,0.09,71.52,0.45,21.17,0.15,0.92,0.87
-67.81393,-7.31525,6.16,21.43,1.02,2.93,0.79,2.79,0.15,25.12,0.92,8.81,0.22,0.93,0.87
-67.81416,-7.3168,5.75,75.54,0.66,11.57,0.42,4.14,0.21,97.84,0.54,20.42,0.33,0.82,0.77
-67.81439,-7.31835,19.52,215.29,0.17,24.84,0.12,3.88,0.14,234.79,0.15,23.82,0.2,0.91,0.89
-67.81566,-7.3277,20.81,224.64,0.16,25.29,0.13,3.75,0.15,243.93,0.16,23.71,0.21,0.92,0.89
-67.81587,-7.32926,16.75,200.81,0.17,24.24,0.12,4.27,0.12,223.29,0.14,24.85,0.19,0.92,0.9
-67.84086,-7.51143,19.11,216.12,0.16,25.83,0.1,4.2,0.16,239.67,0.13,25.92,0.2,0.91,0.89
-67.84107,-7.513,5.29,25.5,1.13,3.52,0.99,2.59,0.29,30.54,1.05,9.07,0.42,0.91,0.81
-67.84148,-7.51611,6.85,51.11,0.72,8.67,0.56,3.86,0.25,69.96,0.64,17.57,0.43,0.87,0.77
-67.85232,-7.59394,10.44,111.84,0.32,17.78,0.17,5.24,0.14,144.8,0.22,28.59,0.17,0.94,0.89
-67.85254,-7.59549,17.58,201.58,0.16,25.18,0.11,4.66,0.14,226.3,0.13,26.13,0.19,0.92,0.88
-67.87072,-7.72777,23.42,239.02,0.13,27.28,0.09,4.08,0.1,258.18,0.12,24.58,0.15,0.88,0.83
-67.89448,-7.90059,27.43,254.66,0.12,27.22,0.09,3.53,0.14,270.22,0.11,23.12,0.14,0.78,0.75
-67.89732,-7.9209,19.91,193.89,0.13,24.06,0.09,4.26,0.16,220.13,0.14,27.02,0.16,0.7,0.69
-67.90653,-7.98781,18.52,212.99,0.17,25.13,0.13,4.04,0.13,233.47,0.15,24.21,0.19,0.9,0.87
-67.92907,-8.15129,13.6,184.44,0.22,23.42,0.13,4.44,0.15,210.04,0.17,26.12,0.21,0.91,0.88
-67.93166,-8.16992,17.49,212.05,0.17,25.95,0.11,4.49,0.11,237.29,0.14,26.82,0.2,0.92,0.89
-67.94218,-8.24623,16.88,225.34,0.19,25.47,0.14,3.88,0.13,243.61,0.18,23.4,0.2,0.85,0.82
-67.94408,-8.26024,5.53,62.72,0.45,9.58,0.44,3.23,0.55,79.33,0.44,15.92,0.62,0.81,0.74
-67.94642,-8.27731,8.32,120.56,0.35,18.36,0.2,4.8,0.21,156.29,0.26,29.85,0.26,0.85,0.8
-67.94686,-8.28042,21.06,225.55,0.16,25.79,0.11,3.87,0.12,245.41,0.13,24.28,0.16,0.9,0.86
-67.94775,-8.28666,17.61,222.26,0.16,25.45,0.12,4,0.1,240.51,0.15,23.34,0.19,0.87,0.84
-67.94797,-8.28822,20.25,223.5,0.18,25.96,0.12,3.84,0.11,246.2,0.15,25.34,0.23,0.87,0.83
-67.94819,-8.28978,11.25,164.85,0.29,21.44,0.15,4.09,0.14,195.47,0.18,27.82,0.27,0.87,0.82
-67.94841,-8.29134,7.1,124.01,0.38,16.63,0.32,3.5,0.28,149.9,0.34,23.21,0.45,0.85,0.75
-67.94863,-8.2929,8.88,143.24,0.31,20.1,0.19,4.36,0.2,176.53,0.24,28.87,0.34,0.85,0.81
-67.9497,-8.30071,7.8,121.12,0.37,17.93,0.21,4.63,0.24,153.52,0.28,28.13,0.3,0.88,0.79
-67.95033,-8.3054,6.38,99.72,0.43,14.49,0.36,3.47,0.29,128.52,0.38,23.96,0.45,0.81,0.74
-67.95931,-8.37075,6.43,94.24,0.54,13.45,0.47,3.26,0.32,119.67,0.5,21.7,0.53,0.79,0.73
-67.97031,-8.45009,17.78,224.67,0.18,25.61,0.13,3.9,0.12,244.63,0.16,24.15,0.22,0.8,0.78
-67.97831,-8.50768,22.47,236.32,0.15,26.94,0.11,4.06,0.15,253.67,0.13,23.92,0.17,0.92,0.88
-67.97853,-8.50924,5.01,56.51,0.96,8.04,0.71,2.74,0.43,68.58,0.83,12.78,0.57,0.85,0.75
-67.98966,-8.59027,16.33,256.39,0.22,27.59,0.14,3.53,0.1,273.86,0.18,24.38,0.16,0.75,0.73
-67.98986,-8.59182,16.63,243.14,0.15,26.97,0.11,3.72,0.14,263.47,0.12,24.85,0.2,0.85,0.81
-68.03895,-8.94669,22.31,238.15,0.13,27.42,0.1,4.19,0.15,257.18,0.12,24.7,0.16,0.89,0.86
-68.03918,-8.94824,19.15,217.56,0.14,26.53,0.1,4.63,0.11,241.35,0.13,26.52,0.16,0.88,0.83
-68.03939,-8.9498,18.22,200.23,0.18,25.07,0.11,4.46,0.14,225.36,0.14,26.46,0.2,0.91,0.88
-68.03961,-8.95135,13.6,221.12,0.21,25.24,0.16,3.88,0.17,239.59,0.18,23.61,0.25,0.8,0.77
-68.03983,-8.95291,20.03,219,0.16,26.18,0.11,4.47,0.11,239.88,0.14,25.33,0.19,0.9,0.85
-68.04005,-8.95447,20.12,232.71,0.17,27.28,0.1,4.23,0.14,253.73,0.14,25.61,0.2,0.93,0.88
-68.04027,-8.95603,12.22,157.26,0.26,21.55,0.14,4.44,0.13,189.34,0.17,28.71,0.3,0.91,0.89
-68.04049,-8.95759,19.08,208.88,0.2,25.68,0.13,4.47,0.12,233.16,0.17,26.3,0.2,0.89,0.87
-68.0407,-8.95915,17.43,197.66,0.22,25.69,0.1,4.65,0.14,228.84,0.13,30.07,0.34,0.89,0.84
-68.04091,-8.9607,20.03,223.35,0.16,26.47,0.1,4.28,0.15,244.37,0.13,25.23,0.16,0.91,0.87
-68.04112,-8.96226,6.26,66.93,0.66,10.68,0.56,3.64,0.29,90.45,0.63,20.38,0.48,0.84,0.78
-68.04132,-8.96381,21.59,239.85,0.18,26.96,0.13,3.75,0.13,258.63,0.16,24.43,0.22,0.92,0.88
-68.04152,-8.96537,7.52,34.22,0.68,6.74,0.47,4,0.21,49.23,0.59,14.96,0.34,0.91,0.85
-68.04173,-8.96692,7.4,103.13,0.48,15.2,0.36,3.86,0.25,131.06,0.41,24.3,0.37,0.86,0.8
-68.04193,-8.96847,5.23,8.7,1.58,0.98,1.5,1.59,0.26,9.54,1.56,4.64,0.4,0.87,0.85
-68.04214,-8.97002,19.02,227.78,0.15,26.56,0.1,4.19,0.12,246.36,0.12,24.24,0.16,0.91,0.87
-68.04318,-8.97785,16.83,215.47,0.17,25.6,0.1,4.23,0.15,235.98,0.13,24.76,0.19,0.88,0.84
-68.0434,-8.97942,20.2,228.77,0.18,26.14,0.12,3.97,0.14,246.41,0.15,23.59,0.16,0.89,0.87
-68.04536,-8.9934,8.45,151.78,0.38,18.72,0.3,3.29,0.2,175.41,0.33,23.09,0.36,0.76,0.72
-68.04602,-8.99806,15.78,232.64,0.17,25.83,0.12,3.65,0.15,248.78,0.14,22.9,0.18,0.8,0.78
-68.04713,-9.00584,10.71,177.21,0.26,21.28,0.17,3.71,0.22,200.9,0.2,24.4,0.32,0.83,0.76
-68.05134,-9.037,23.49,235.11,0.15,25.34,0.12,3.36,0.14,252.49,0.15,23.15,0.17,0.85,0.83
-68.07015,-9.17239,5.23,50.02,0.75,6.34,0.59,2.39,0.28,57.61,0.65,10.34,0.38,0.74,0.72
-68.07184,-9.18481,8.62,144.83,0.39,19.62,0.25,3.82,0.18,177.94,0.29,28.36,0.32,0.81,0.76
-68.07226,-9.18793,6.64,68.06,0.6,8.44,0.53,2.38,0.33,74.14,0.57,10.18,0.47,0.76,0.72
-68.0733,-9.19573,10.07,198.08,0.28,22.8,0.21,3.5,0.19,220.47,0.23,24.66,0.33,0.75,0.72
-68.07724,-9.22373,18.79,243.14,0.16,27.01,0.11,3.74,0.17,257.7,0.13,22.91,0.19,0.9,0.87
-68.08692,-9.29377,6.83,98.7,0.56,14.17,0.42,3.71,0.3,123.52,0.48,22.02,0.43,0.83,0.74
-68.08884,-9.3078,11.84,180.68,0.32,21.99,0.2,3.73,0.15,207.06,0.23,26.34,0.35,0.82,0.77
-68.31479,-10.93576,26.82,227.53,0.16,24.7,0.14,3.41,0.18,247.11,0.16,23.85,0.19,0.84,0.78
-68.33753,-11.09915,7.41,45.1,0.53,9.33,0.29,5.01,0.13,67.3,0.39,20.22,0.16,0.8,0.78
-68.33799,-11.10228,15.17,163.16,0.18,21.42,0.12,4.39,0.12,195.18,0.16,28.2,0.16,0.9,0.88
-68.33866,-11.10696,9.88,124.11,0.41,18.35,0.19,4.89,0.17,154.97,0.27,28.43,0.23,0.92,0.88
-68.34339,-11.14114,8.53,72.92,0.34,11.1,0.16,4.42,0.09,87.82,0.24,17.45,0.11,0.7,0.7
-68.34425,-11.14738,8.86,111.41,0.49,17.5,0.21,5.09,0.18,146.54,0.33,30.35,0.19,0.89,0.83
-68.3497,-11.18626,12.38,176.55,0.25,22.25,0.15,4.38,0.14,199.77,0.2,25.11,0.21,0.78,0.77
-68.35096,-11.19559,10.07,139.13,0.3,19.83,0.14,4.72,0.14,171.13,0.19,28.95,0.25,0.89,0.86
-68.35296,-11.20962,18.65,210.72,0.17,25.34,0.11,4.38,0.12,234.8,0.14,26.64,0.23,0.79,0.77
-68.35318,-11.21118,17.34,201.63,0.18,25.31,0.11,4.71,0.12,229.44,0.14,28.59,0.23,0.9,0.86
-68.35408,-11.21741,7.59,57.52,0.66,10.67,0.35,4.89,0.13,81.6,0.47,21.94,0.17,0.9,0.85
-68.35452,-11.22053,11.74,163.83,0.24,21.41,0.14,4.67,0.14,188.01,0.18,25.66,0.24,0.87,0.85
-68.39627,-11.52081,8.64,83.43,0.46,15.21,0.24,5.56,0.14,119.52,0.32,30.42,0.2,0.86,0.83
-68.39671,-11.52394,12.81,153.54,0.29,21.09,0.14,4.46,0.11,185.25,0.19,29.18,0.3,0.92,0.89
-68.39694,-11.52549,8.78,139.05,0.34,18.6,0.2,3.53,0.15,172.2,0.25,28.1,0.34,0.84,0.81
-68.41395,-11.64684,19.48,158.86,0.29,23.29,0.12,4.22,0.11,209.07,0.14,38.91,0.29,0.92,0.87
-68.44525,-11.87091,17.92,212.58,0.17,24.87,0.11,4.18,0.13,231.54,0.15,24.33,0.17,0.9,0.88
-68.44591,-11.87557,13.55,147.88,0.18,20.1,0.11,4.49,0.14,178.06,0.14,27.36,0.19,0.91,0.88
-68.44613,-11.87712,8.84,148,0.28,19.47,0.17,3.96,0.17,175.15,0.2,25.77,0.28,0.87,0.83
-68.48012,-12.12138,7.45,93.68,0.6,12.66,0.51,3.4,0.25,113.81,0.55,19.67,0.5,0.86,0.76
-68.48034,-12.12293,16.73,155.61,0.3,22.96,0.13,4.75,0.11,199.93,0.16,35.97,0.26,0.9,0.87
-68.48144,-12.13074,8.84,55.41,0.57,11.18,0.25,5.61,0.12,81.55,0.38,23.39,0.14,0.93,0.89
-68.48234,-12.13699,8.56,38.51,0.56,8.31,0.35,4.59,0.16,59.81,0.48,19.16,0.26,0.94,0.89
-68.48256,-12.13855,18.99,192.88,0.19,24.19,0.1,4.44,0.11,219.59,0.13,27.34,0.21,0.91,0.87
-68.48278,-12.1401,6.99,105.92,0.55,14.42,0.44,3.59,0.16,131,0.49,22.81,0.41,0.82,0.75
-68.483,-12.14166,6.26,81.74,0.65,11.42,0.58,3.11,0.2,105.34,0.62,20.75,0.53,0.75,0.72
-68.48322,-12.14321,6.06,13.69,1.72,1.42,1.54,2.11,0.19,14.73,1.69,6.4,0.32,0.86,0.83
-68.48366,-12.14632,24.53,218.47,0.18,25.06,0.13,3.69,0.13,242.98,0.16,26.01,0.23,0.89,0.86
-68.48388,-12.14787,19.65,213.41,0.13,24.92,0.09,4.02,0.11,234.46,0.11,25.01,0.17,0.89,0.86
-68.4841,-12.14943,8.75,126.52,0.43,17.48,0.27,4.33,0.18,153.45,0.34,25.14,0.22,0.89,0.86
-68.48453,-12.15253,20.25,212.4,0.14,24.6,0.1,4.05,0.14,231.51,0.13,24.01,0.17,0.92,0.89
-68.48475,-12.15409,19.3,201.87,0.18,24.39,0.11,4.3,0.11,224.67,0.14,25.71,0.2,0.92,0.9
-68.48496,-12.15564,17.12,192.17,0.21,24.12,0.12,4.46,0.15,218.59,0.16,27.05,0.22,0.92,0.89
-68.48687,-12.16961,6.43,77.08,0.71,12.16,0.43,4.3,0.27,100.73,0.55,21.59,0.34,0.92,0.79
-68.48929,-12.18676,11.22,85.32,0.33,16.63,0.12,5.96,0.12,129.03,0.18,34.97,0.14,0.95,0.91
-68.48951,-12.18832,20.39,197.81,0.22,24.59,0.12,4.33,0.12,226.99,0.16,28.83,0.24,0.88,0.85
-68.48973,-12.18988,19.87,205.47,0.15,24.14,0.11,4.06,0.13,226.54,0.13,24.73,0.21,0.91,0.88
-68.49104,-12.19923,18.16,179.38,0.22,23.17,0.13,4.28,0.14,211.6,0.16,29.49,0.32,0.94,0.89
-68.49147,-12.20234,16.88,192.11,0.18,23.51,0.11,4.11,0.13,218.16,0.13,26.8,0.25,0.93,0.88
-68.49168,-12.2039,19.95,212.4,0.17,25.15,0.11,4.15,0.14,235.81,0.13,26.08,0.18,0.87,0.85
-68.49888,-12.25523,18.33,196.04,0.19,23.9,0.12,4.38,0.14,220.03,0.16,25.75,0.17,0.9,0.85
-68.4991,-12.25679,6.56,42.58,0.59,9.05,0.57,4.43,0.54,64.81,0.59,19.4,0.57,0.61,0.59
-68.5041,-12.29255,20.05,208.54,0.15,24.7,0.1,4.16,0.13,231.51,0.13,25.63,0.18,0.91,0.88
-68.50477,-12.29722,17.75,191.14,0.15,23.16,0.1,4.23,0.1,213.57,0.12,24.91,0.17,0.9,0.88
-68.505,-12.29878,18.38,197.84,0.18,23.36,0.11,3.95,0.13,219.19,0.15,24.38,0.2,0.92,0.88
-68.50544,-12.3019,7.95,127.08,0.33,17.5,0.21,3.86,0.12,158.96,0.25,26.74,0.27,0.84,0.8
-68.50842,-12.32368,20.78,199.91,0.15,24.5,0.11,4.39,0.12,225.86,0.13,26.7,0.18,0.84,0.81
-68.50863,-12.32523,9.97,172.53,0.24,20.85,0.17,3.75,0.15,195.9,0.2,24.07,0.28,0.83,0.81
-68.50906,-12.32833,6.26,36.59,0.57,8.56,0.57,4.62,0.55,59.3,0.57,19.18,0.57,0.61,0.6
-41.37815,-19.89624,11.87,162.97,0.23,20.57,0.14,4.13,0.14,187.55,0.17,24.63,0.21,0.89,0.86
-41.38718,-19.83411,18.77,126.44,0.25,20.97,0.11,3.38,0.06,192.62,0.14,45.49,0.08,0.71,0.71
-41.38968,-19.81701,10.19,121.62,0.64,14.23,0.63,2.19,0.54,142.06,0.64,17.09,0.69,0.72,0.69
-41.39038,-19.81236,13.79,153.25,0.3,21.48,0.16,5.21,0.13,184.27,0.21,28.98,0.21,0.92,0.85
-41.40939,-19.68187,31.07,248.76,0.15,25.96,0.1,3.26,0.2,269.93,0.12,25.07,0.21,0.81,0.77
-41.47551,-19.22668,7.72,38.53,0.61,8.72,0.3,4.99,0.1,61.22,0.39,20.4,0.16,0.92,0.87
-41.48885,-19.135,19.61,220.17,0.21,23.74,0.15,3.43,0.14,239.7,0.18,23.27,0.18,0.85,0.8
-41.50144,-19.04801,9.05,137.66,0.3,18.71,0.18,3.97,0.19,169.92,0.22,27.54,0.27,0.87,0.81
-41.51385,-18.96255,7.08,50.8,0.71,9.98,0.35,4.96,0.14,74.63,0.5,21.51,0.18,0.87,0.82
-41.53006,-18.85067,9.26,99.48,0.49,15.14,0.29,4.68,0.21,127.9,0.38,25.27,0.24,0.91,0.87
-43.47,-5.00583,7.13,22.06,0.62,4.6,0.41,3.45,0.15,31.98,0.51,11.67,0.2,0.92,0.88
-43.47044,-5.00272,7.48,40.74,0.51,9.11,0.29,5.08,0.13,64.69,0.37,21.35,0.18,0.79,0.76
-43.47088,-4.9996,6.53,30.06,1.41,3.64,1.44,1.9,0.43,35.85,1.41,8.06,0.84,0.81,0.73
-43.47109,-4.99804,5.07,9.57,1.69,1.3,1.5,2.25,0.24,11.47,1.63,7.02,0.37,0.85,0.81
-43.4713,-4.99648,6.71,51.33,1.05,7.28,0.88,2.95,0.36,64.75,0.97,13.85,0.61,0.8,0.73
-43.48581,-4.89061,6.29,11.1,1.36,1.43,1.19,2.33,0.15,13.04,1.31,7.28,0.25,0.87,0.85
-43.48849,-4.87036,9.69,121.57,0.29,17.56,0.21,4.08,0.19,155.44,0.23,28.46,0.31,0.83,0.8
-43.49102,-4.85167,11.17,73.19,0.64,12.57,0.36,4.92,0.14,99.8,0.48,23.9,0.21,0.88,0.85
-43.49538,-4.82054,8.54,34.63,0.42,7.98,0.23,4.91,0.13,53.72,0.31,18.11,0.16,0.88,0.86
-43.51071,-4.70844,6.11,55.68,0.89,7.6,0.75,2.96,0.28,67.65,0.82,13.56,0.51,0.91,0.79
-43.51111,-4.70533,9.79,126.34,0.3,18.55,0.19,4.61,0.15,159.98,0.23,28.96,0.26,0.86,0.82
-43.5534,-4.39704,12.53,87.6,0.45,15.44,0.22,5.68,0.14,121.15,0.3,29.03,0.14,0.91,0.89
-43.55617,-4.37678,8.86,127.91,0.31,17.68,0.19,3.91,0.18,159.65,0.23,27.3,0.29,0.87,0.82
-43.56197,-4.33475,6.52,16.29,1.35,1.82,1.1,2.49,0.16,18.16,1.27,7.92,0.23,0.87,0.84
-43.56261,-4.33007,5.43,11.24,1.41,1.79,1.04,2.32,0.17,14.29,1.24,7.37,0.29,0.91,0.89
-43.56343,-4.32384,6.48,10.13,1.15,2.16,0.7,2.35,0.24,14.98,0.92,7.5,0.34,0.89,0.85
-43.56486,-4.31293,10.74,109.69,0.45,17.45,0.25,4.77,0.18,147.69,0.32,31.4,0.26,0.9,0.84
-43.57514,-4.23822,5.55,10.35,1.87,1.69,1.33,1.93,0.25,13.12,1.57,6.06,0.36,0.88,0.82
-43.57624,-4.23042,5.8,16.17,0.96,3.51,0.72,2.9,0.32,24.3,0.87,9.84,0.47,0.87,0.81
-43.57817,-4.21642,8.18,30.32,1.3,4.4,1.13,2.5,0.34,38.27,1.21,10.47,0.64,0.82,0.77
-43.57879,-4.21175,6.41,12.48,0.93,2.7,0.58,2.62,0.24,18.46,0.75,8.43,0.3,0.9,0.86
-43.57899,-4.21019,5.06,10.13,1.45,1.3,1.24,1.89,0.18,12.32,1.35,6.27,0.36,0.93,0.91
-43.5792,-4.20863,5.15,19.11,1.48,2.58,1.27,1.55,0.36,22.42,1.34,5.57,0.51,0.78,0.72
-43.57941,-4.20707,5.73,7.03,0.79,1.57,0.56,2.12,0.16,10.75,0.73,6.66,0.3,0.88,0.82
-43.5815,-4.19149,6.13,15.32,2.05,2.4,1.47,2.05,0.24,19.82,1.77,7.22,0.58,0.86,0.76
-43.60345,-4.03111,10.05,129.57,0.36,17.53,0.26,3.68,0.16,160.89,0.29,27.01,0.34,0.87,0.82
-43.69343,-3.374,5.88,95.19,0.44,13.84,0.34,3.57,0.3,122.94,0.37,23.41,0.36,0.79,0.72
-43.69426,-3.36777,6.84,10.47,1.43,1.38,1.24,2.32,0.16,12.37,1.37,7.19,0.26,0.82,0.78
-43.69489,-3.36309,6.74,64.78,0.69,9.29,0.63,2.37,0.48,82.24,0.64,15.48,0.56,0.82,0.74
-43.6951,-3.36154,8.37,110.45,0.39,15.29,0.29,3.71,0.2,138.81,0.33,24.65,0.29,0.91,0.83
-43.69574,-3.35687,5.82,10.29,1.46,1.18,1.33,1.69,0.29,11.8,1.43,5.36,0.41,0.86,0.81
-43.69683,-3.34909,7.15,23.36,0.44,5,0.24,3.59,0.12,34.24,0.34,12.14,0.16,0.9,0.87
-43.69793,-3.3413,20.04,122.34,0.18,21.7,0.09,3.88,0.09,194.84,0.11,49.63,0.13,0.81,0.76
-43.69836,-3.33819,7.28,37.54,0.4,8.38,0.23,4.92,0.12,58.93,0.33,19.32,0.17,0.83,0.8
-43.70342,-3.30082,7.14,93.47,0.51,14.32,0.33,4.18,0.23,123.13,0.41,25.22,0.26,0.83,0.76
-43.76886,-2.82276,6.02,15.8,1.24,2.55,1.09,2.34,0.35,20.92,1.22,7.94,0.52,0.89,0.82
-67.24753,-8.09276,21.85,201.7,0.24,22.9,0.12,3.61,0.16,225.79,0.16,24.28,0.14,0.7,0.7
-67.32543,-7.52776,9.4,87.51,0.52,14.62,0.29,5.32,0.15,117.74,0.38,26.42,0.2,0.89,0.87
-67.32586,-7.52464,8.13,46.5,0.67,9.57,0.32,4.93,0.09,69.69,0.44,20.62,0.15,0.93,0.88
-67.3263,-7.52151,28.77,249.61,0.15,26.79,0.11,3.53,0.17,267.99,0.13,23.95,0.15,0.84,0.82
-67.32672,-7.51839,17.54,206.71,0.15,24.93,0.11,4.41,0.11,228.34,0.13,24.93,0.16,0.89,0.87
-67.32737,-7.51373,6.15,18.16,0.98,3.2,0.66,3.09,0.13,23.77,0.83,9.44,0.18,0.86,0.83
-67.328,-7.50909,5.81,87.89,0.63,13.14,0.39,4.19,0.18,112.57,0.5,22.08,0.27,0.8,0.75
-67.33012,-7.49349,9.62,89.83,0.58,13.84,0.36,4.41,0.19,115.29,0.44,22.92,0.28,0.85,0.8
-67.33097,-7.48728,10.65,137.18,0.38,19.52,0.2,4.75,0.15,167.47,0.27,27.18,0.23,0.91,0.87
-67.33118,-7.48573,5.01,22.7,0.98,3.82,0.72,2.83,0.3,30.03,0.83,9.84,0.38,0.82,0.76
-67.33826,-7.43435,5.68,15.37,1.02,2.84,0.73,2.67,0.24,21.5,0.84,9.02,0.29,0.87,0.82
-67.41257,-6.89417,18.16,235.91,0.14,25.79,0.1,3.6,0.14,252.17,0.12,22.62,0.13,0.74,0.72
-67.4132,-6.8895,9.83,31.06,1.05,3.28,1.01,0.42,0.63,32.27,1.03,2.51,0.86,0.57,0.55
-67.43677,-6.71827,8.63,81.93,0.49,14.59,0.26,5.07,0.17,115.44,0.34,27.46,0.22,0.91,0.86
-67.44155,-6.68402,27.55,267.48,0.15,27.88,0.11,3.36,0.15,280.92,0.14,22.52,0.14,0.86,0.83
-67.45735,-6.56883,21.03,231.15,0.15,26.15,0.1,4.06,0.14,246.06,0.13,22.54,0.13,0.89,0.86
-67.46186,-6.53613,8.91,162.06,0.29,20.27,0.2,3.8,0.18,185.59,0.23,23.66,0.33,0.83,0.77
-67.46207,-6.53457,8.65,35,0.21,8.5,0.15,5.09,0.08,57.9,0.17,20.04,0.1,0.93,0.9
-67.46294,-6.52834,25.05,238.7,0.15,26.14,0.11,3.53,0.15,254.78,0.13,22.69,0.15,0.89,0.86
-67.57451,-5.71565,12.52,182.1,0.25,23.81,0.14,4.73,0.12,206.53,0.19,25.69,0.25,0.9,0.88
-67.59123,-5.59421,13.12,81.88,0.92,10.64,0.93,1.65,0.94,99.62,0.92,13.12,0.89,0.73,0.7
-67.59166,-5.59108,12.37,81.42,0.92,9.85,0.89,1.6,0.92,90.57,0.87,10.04,0.73,0.76,0.71
-67.59228,-5.5864,14.15,226.57,0.16,26.49,0.11,4.02,0.13,248.63,0.13,25.06,0.21,0.81,0.79
-67.59248,-5.58484,12.91,136.74,0.36,22.1,0.19,4.45,0.14,191.96,0.22,40.24,0.24,0.74,0.72
-67.59454,-5.56928,5.08,59.07,0.64,9.65,0.51,3.08,0.25,81.96,0.6,19.13,0.53,0.74,0.71
-67.62326,-5.36067,16.86,244.12,0.16,27.63,0.11,4,0.16,259.08,0.14,22.97,0.13,0.88,0.83
-67.62367,-5.35755,7.7,34.72,0.51,8,0.38,4.69,0.23,55.86,0.43,18.66,0.28,0.83,0.8
-67.62925,-5.3171,5.34,7.15,1.87,0.88,1.43,1.62,0.3,8.33,1.7,4.74,0.43,0.85,0.82
-67.63841,-5.25013,18.13,228.57,0.19,27.61,0.12,4.31,0.17,251.75,0.14,26.62,0.23,0.93,0.9
-67.63861,-5.24858,10.55,83.59,0.55,15.49,0.26,6.17,0.11,118.53,0.36,29.37,0.11,0.94,0.9
-67.63882,-5.24702,9.34,48.84,0.66,9.95,0.35,5.05,0.11,73.06,0.47,21.16,0.16,0.92,0.9
-67.63902,-5.24546,6.51,17.94,1.25,3.46,0.76,2.95,0.2,25.12,0.97,9.6,0.28,0.9,0.85
-67.63922,-5.24389,19.84,251.72,0.16,28.67,0.13,4.03,0.16,270.06,0.14,24.8,0.2,0.9,0.87
-67.63943,-5.24233,22.32,250.26,0.15,28.82,0.1,4.18,0.16,268.76,0.12,24.89,0.16,0.85,0.82
-67.63963,-5.24077,21.89,254.5,0.16,28.67,0.13,4.04,0.14,270.43,0.15,23.73,0.15,0.88,0.85
-67.6429,-5.21746,7.29,31.05,0.34,7.31,0.23,4.65,0.13,49.92,0.27,17.23,0.17,0.92,0.88
-67.64312,-5.21591,7.28,32.02,0.31,7.58,0.17,4.77,0.09,51.91,0.22,17.91,0.12,0.93,0.87
-67.64334,-5.21435,8.18,40.94,0.7,8.72,0.36,4.76,0.11,63.14,0.51,19.48,0.2,0.93,0.89
-67.64464,-5.20501,15.09,233.86,0.23,27.56,0.16,4.13,0.17,254.34,0.19,25.28,0.26,0.79,0.77
-67.6467,-5.18939,24.64,265.88,0.15,29.66,0.11,3.91,0.19,283.16,0.13,24.63,0.18,0.88,0.84
-67.64711,-5.18628,22.59,258.08,0.14,29.34,0.09,4.12,0.13,275.12,0.12,24.53,0.17,0.88,0.85
-67.64838,-5.17695,12.03,152.28,0.36,21.68,0.2,5.22,0.17,180.67,0.25,27.59,0.28,0.94,0.9
-67.64949,-5.16918,32.67,322.71,0.12,32.92,0.08,3.33,0.19,334.04,0.11,23.9,0.07,0.74,0.71
-67.65016,-5.16452,5.89,87.97,0.59,13.27,0.44,3.87,0.27,113.96,0.5,22.36,0.37,0.76,0.72
-67.65038,-5.16297,9.85,70.93,0.57,12.7,0.38,4.61,0.17,101.47,0.47,24.82,0.28,0.93,0.87
-67.65082,-5.15987,22.87,251.71,0.15,28.92,0.1,4.15,0.12,268.8,0.13,24.55,0.17,0.91,0.87
-67.65211,-5.15051,10.67,137.6,0.37,20.95,0.19,4.71,0.14,177.78,0.25,32.48,0.24,0.9,0.86
-67.65253,-5.14739,8.45,60.75,0.57,11.56,0.36,4.88,0.15,88.86,0.45,23.51,0.27,0.88,0.84
-67.65673,-5.11626,17.75,242.66,0.15,28.35,0.1,4.28,0.13,262.27,0.12,25.29,0.16,0.82,0.81
-67.6574,-5.11159,8.92,101.64,0.42,16.6,0.26,4.76,0.2,136.36,0.31,28.32,0.23,0.88,0.82
-67.65872,-5.10225,5.88,6.46,0.29,1.31,0.42,1.11,0.04,9.43,0.4,3.63,0.25,0.78,0.72
-67.65915,-5.09914,5.19,15.02,1.08,2.63,0.78,2.42,0.16,21.29,0.89,8.92,0.38,0.83,0.77
-67.66081,-5.08666,20.48,242.16,0.13,28.49,0.09,4.4,0.13,261.12,0.12,25.08,0.16,0.89,0.86
-67.66122,-5.08354,23.28,265.02,0.15,29.53,0.1,3.85,0.13,283.69,0.12,25.48,0.18,0.85,0.81
-67.66311,-5.06953,7.18,49.32,0.58,10.05,0.34,4.83,0.17,74.74,0.44,21.64,0.24,0.81,0.78
-67.68089,-4.94032,9.72,111.84,0.42,18.15,0.25,4.45,0.19,152.59,0.28,31.92,0.26,0.89,0.83
-67.68111,-4.93877,20.16,261.36,0.17,29.58,0.11,4.11,0.17,278.63,0.14,24.79,0.19,0.91,0.87
-67.70811,-4.741,9.59,107.88,0.35,17.73,0.19,4.73,0.17,146.31,0.24,30.63,0.22,0.92,0.85
-67.71095,-4.72079,26.8,276.74,0.15,30.2,0.11,3.76,0.2,292.64,0.13,24.34,0.16,0.84,0.79
-67.71413,-4.69743,8.27,40.52,0.57,8.88,0.25,4.97,0.09,63.56,0.38,20.24,0.12,0.89,0.85
-67.71434,-4.69587,8.47,42.55,0.41,9.7,0.23,5.42,0.09,68.11,0.29,22,0.14,0.92,0.9
-67.75594,-4.39222,5.82,36.93,1.1,6.75,0.67,3.76,0.28,51.29,0.84,14.48,0.38,0.87,0.81
-67.75617,-4.39067,15.37,211.47,0.21,26.5,0.14,4.78,0.12,234.48,0.16,26.21,0.22,0.89,0.87
-67.75639,-4.38911,27.91,285.36,0.13,30.52,0.1,3.6,0.16,299.37,0.11,23.62,0.13,0.87,0.81
-67.75728,-4.38288,10.51,85.81,0.54,15.13,0.28,5.58,0.16,117.1,0.37,26.93,0.14,0.87,0.85
-67.75749,-4.38133,22.15,255.85,0.15,29.14,0.1,4.11,0.12,273.94,0.12,25.16,0.17,0.89,0.87
-67.76036,-4.35951,5.34,18.85,1.22,3.56,0.75,2.95,0.19,26.13,0.95,9.71,0.27,0.91,0.85
-67.76143,-4.35173,7.05,28.51,0.8,5.74,0.54,3.84,0.23,41.11,0.63,13.5,0.34,0.9,0.83
-67.76164,-4.35017,7.59,37.2,0.69,8.14,0.33,4.7,0.13,57.89,0.47,18.56,0.2,0.87,0.84
-67.76186,-4.34861,22.06,247.3,0.14,28.42,0.1,4.28,0.13,264.72,0.12,24.65,0.19,0.88,0.82
-67.76252,-4.34393,7.02,68.42,0.69,11.67,0.47,4.27,0.26,95.35,0.57,22.48,0.38,0.81,0.75
-67.76932,-4.2941,7.43,43.52,0.55,9.3,0.27,5,0.12,67.21,0.37,20.74,0.16,0.85,0.8
-67.76998,-4.28943,21.98,269.21,0.13,29.81,0.1,3.78,0.11,285.81,0.12,24.62,0.18,0.9,0.88
-67.7702,-4.28788,5.98,36.18,0.58,7.85,0.31,4.6,0.13,55.76,0.41,17.83,0.18,0.84,0.78
-67.77131,-4.28011,7.45,36.75,0.54,8.19,0.24,4.83,0.1,57.65,0.35,18.76,0.13,0.9,0.87
-67.77153,-4.27855,18.01,235.08,0.14,27.84,0.09,4.39,0.11,253.27,0.11,24.58,0.18,0.83,0.81
-67.77218,-4.27388,20.87,255.88,0.14,28.5,0.1,3.78,0.13,271.33,0.12,23.62,0.16,0.87,0.84
-67.77262,-4.27077,14.66,126.73,0.41,20.65,0.18,4.27,0.1,177.59,0.22,37.76,0.25,0.89,0.87
-67.77283,-4.26921,6.84,26.64,0.99,4.83,0.63,3.41,0.17,34.99,0.8,10.82,0.22,0.9,0.87
-67.77325,-4.26611,7.81,37.09,0.54,7.78,0.28,4.66,0.15,55.12,0.39,16.93,0.18,0.83,0.81
-67.77386,-4.26144,18.01,186.88,0.32,25.52,0.16,4.83,0.11,224.15,0.19,32.73,0.3,0.88,0.83
-67.77407,-4.25988,19.22,233.45,0.14,27.72,0.1,4.57,0.11,251.69,0.13,24.6,0.17,0.91,0.88
-67.77447,-4.25676,20.28,236.46,0.18,27.77,0.11,4.25,0.12,256.63,0.13,25.57,0.22,0.92,0.89
-67.77468,-4.25519,19.86,237.61,0.21,27.17,0.17,3.8,0.18,256.76,0.18,24.46,0.23,0.87,0.86
-67.77489,-4.25363,17.66,236.42,0.17,27.38,0.13,4.13,0.13,253.63,0.14,23.86,0.17,0.88,0.86
-67.77509,-4.25207,18.49,237.12,0.14,28.25,0.1,4.39,0.13,259,0.12,26.17,0.18,0.91,0.89
-67.7753,-4.25051,5.85,19.88,1.21,2.33,1.05,2.7,0.14,22.39,1.12,8.68,0.27,0.92,0.89
-67.77551,-4.24895,8.73,43,0.54,9.4,0.27,5.22,0.12,66.71,0.37,20.83,0.15,0.95,0.93
-67.77572,-4.24739,6.26,15.9,1.17,2.58,0.85,2.62,0.17,20.78,0.97,8.72,0.28,0.87,0.82
-67.77614,-4.24428,7.25,42.28,0.6,8.9,0.29,4.9,0.12,64.33,0.41,19.65,0.15,0.91,0.86
-67.77833,-4.2287,19.2,239.15,0.14,28.18,0.1,4.48,0.11,257.72,0.12,24.86,0.16,0.89,0.86
-67.78445,-4.18354,11.56,125.31,0.37,20.06,0.17,5.29,0.13,164.1,0.22,32.06,0.21,0.92,0.86
-67.78646,-4.16954,5.4,11.16,0.85,2.24,0.5,2.25,0.15,16.07,0.69,7.12,0.29,0.88,0.85
-67.78817,-4.15708,16.64,202.8,0.2,25.57,0.13,4.78,0.13,226.95,0.16,26.19,0.18,0.92,0.89
-67.78858,-4.15397,16.13,197.45,0.23,25.46,0.13,4.76,0.13,224.76,0.17,27.84,0.28,0.91,0.88
-67.78879,-4.15242,9.87,75.23,0.64,13.84,0.33,5.45,0.13,106.7,0.43,26.42,0.16,0.91,0.88
-67.78899,-4.15087,8.3,41.63,0.37,9.47,0.26,5.24,0.15,66.71,0.3,21.53,0.19,0.92,0.9
-67.7894,-4.14775,21.54,244.15,0.16,27.72,0.1,3.97,0.16,262.44,0.13,24.22,0.17,0.89,0.85
-67.78961,-4.14619,22.86,250.76,0.15,27.84,0.12,3.91,0.12,265.6,0.14,23.1,0.14,0.9,0.88
-67.78981,-4.14463,8.77,40.34,0.41,9.18,0.29,5.12,0.16,64.69,0.34,20.98,0.21,0.91,0.88
-67.79259,-4.12438,7.09,34.71,0.78,7.31,0.6,4.03,0.29,53.79,0.7,16.94,0.46,0.87,0.82
-67.79281,-4.12282,17.86,224.02,0.17,26.89,0.11,4.51,0.13,243.72,0.14,24.83,0.15,0.89,0.86
-67.79348,-4.11814,7.99,54.73,0.79,10.04,0.53,4.34,0.25,78.59,0.64,20.44,0.38,0.9,0.84
-67.7937,-4.11658,7.13,22.23,1.16,4.32,0.94,2.82,0.28,32.65,1.09,11,0.62,0.83,0.77
-67.79392,-4.11502,18.11,155.07,0.32,23.28,0.14,4.36,0.13,205.62,0.17,38,0.27,0.83,0.81
-67.79564,-4.1026,18.29,239.79,0.2,26.35,0.16,3.34,0.2,258.7,0.18,23.63,0.25,0.77,0.73
-67.79606,-4.09948,7.07,35.23,0.78,7.55,0.53,4.2,0.23,54.89,0.66,17.31,0.38,0.91,0.85
-67.79853,-4.08079,27.32,278.01,0.13,29.79,0.09,3.54,0.12,292.96,0.12,23.72,0.15,0.82,0.79
-67.80311,-4.0481,9.89,98.79,0.46,17.42,0.29,4.93,0.21,142.21,0.33,33.33,0.28,0.81,0.78
-67.80331,-4.04654,8.07,78.13,0.96,9.58,0.84,2.01,0.37,88.89,0.92,11.33,0.64,0.74,0.72
-67.80352,-4.04498,5.76,28.49,0.43,6.04,0.53,2.34,0.58,44.95,0.53,12.87,0.65,0.73,0.71
-67.80394,-4.04188,5.53,19.55,0.27,3.66,0.46,1.25,0.54,28.34,0.45,6.96,0.72,0.75,0.74
-67.80414,-4.04032,8.66,86.05,0.72,11.26,0.6,1.92,0.48,104.15,0.64,15.32,0.66,0.8,0.74
-67.80728,-4.01695,10.26,178.83,0.35,21.75,0.29,3.46,0.27,204.73,0.32,24.38,0.38,0.77,0.71
-67.8075,-4.0154,14.29,225.54,0.22,26.83,0.13,4.12,0.13,249.21,0.17,26.29,0.26,0.83,0.81
-67.80772,-4.01384,14.69,195.8,0.27,25.04,0.14,4.56,0.12,223.39,0.17,28.07,0.29,0.84,0.82
-67.80794,-4.01228,12.3,141.02,0.36,20.87,0.21,4.15,0.19,183.61,0.23,33.19,0.32,0.85,0.82
-67.80882,-4.00605,5.78,53.92,0.25,7.24,0.14,1.84,0.57,62.93,0.06,9.34,0.63,0.79,0.7
-67.80904,-4.00449,5.23,45.01,0.57,5.08,0.56,1,0.39,46.62,0.57,4.19,0.36,0.79,0.71
-67.80949,-4.00138,8.79,100.47,0.61,11.42,0.61,1.6,0.5,108.9,0.65,10.15,0.75,0.73,0.73
-67.80992,-3.99827,7.4,52.67,0.56,5.7,0.46,0.91,0.17,56.01,0.5,5.27,0.15,0.69,0.68
-67.81222,-3.98114,9.62,39.69,0.48,5.59,0.5,0.84,0.49,52.71,0.51,9.36,0.68,0.76,0.71
-67.81243,-3.97958,8.71,84.06,0.53,15.02,0.4,4.22,0.31,123.33,0.44,29.75,0.39,0.82,0.74
-67.81366,-3.97024,12.69,165.02,0.32,22.3,0.18,4.09,0.16,200.11,0.2,30.03,0.31,0.72,0.71
-67.81388,-3.96868,12.44,167.68,0.3,22.32,0.21,4.19,0.19,197.41,0.23,27.17,0.31,0.77,0.74
-67.81409,-3.96712,12.8,160.41,0.38,21,0.29,3.51,0.26,194.94,0.31,28.3,0.4,0.86,0.75
-67.81651,-3.94999,12.86,101.65,0.27,19.62,0.14,5.65,0.09,157.79,0.17,41.13,0.15,0.88,0.85
-67.81673,-3.94844,13.66,122.58,0.37,21.16,0.16,5.15,0.08,176.46,0.21,40.08,0.18,0.84,0.82
-67.81695,-3.94688,10.56,123.34,0.4,18.71,0.31,3.64,0.29,166.04,0.32,31.73,0.4,0.8,0.72
-67.81716,-3.94532,10.73,130.19,0.4,19.79,0.27,4.24,0.27,171.13,0.29,32.15,0.4,0.78,0.73
-67.82922,-3.85657,7.49,113.39,0.5,16.08,0.38,3.74,0.24,142.07,0.42,24.73,0.39,0.81,0.76
-67.83031,-3.84878,5.95,24.01,1.41,3.91,0.96,2.95,0.27,31.64,1.13,10.6,0.39,0.85,0.78
-67.8346,-3.81766,7.09,21.69,1.02,3.14,0.82,2.99,0.17,26.33,0.9,9.69,0.27,0.83,0.81
-67.83584,-3.8083,22.89,265.9,0.17,29.19,0.13,3.64,0.15,282.15,0.14,24.37,0.16,0.89,0.86
-67.83688,-3.80051,25.88,284.79,0.13,30.42,0.1,3.43,0.14,297.87,0.11,23.23,0.14,0.9,0.85
-67.83732,-3.7974,10.02,50.73,0.43,11.08,0.27,5.57,0.12,79.71,0.33,24.25,0.16,0.94,0.91
-67.83776,-3.79428,23.39,266.2,0.14,29.81,0.1,4.07,0.12,282.51,0.12,24.72,0.18,0.87,0.83
-67.8382,-3.79115,21.44,262.64,0.16,29.77,0.1,4.13,0.15,281.16,0.14,25.2,0.16,0.89,0.86
-67.83864,-3.78803,24.2,280.14,0.14,30.38,0.1,3.67,0.15,293.95,0.13,23.49,0.14,0.86,0.83
-67.83908,-3.78492,21.53,251.1,0.14,29.16,0.1,4.43,0.13,269.38,0.12,25.19,0.19,0.88,0.85
-67.8404,-3.7756,8.82,42.08,0.31,9.91,0.19,5.52,0.1,69,0.23,22.79,0.13,0.92,0.89
-67.84103,-3.77093,6.41,44.57,0.7,8.89,0.39,4.56,0.15,66.4,0.52,19.34,0.22,0.83,0.78
-67.84144,-3.76781,6.21,73.17,0.7,12.08,0.52,3.99,0.32,101.26,0.6,23,0.45,0.84,0.73
-67.84413,-3.74756,8.68,57.87,0.51,11.74,0.3,5.21,0.14,87.79,0.38,24.74,0.21,0.9,0.86
-67.84435,-3.746,26.09,274.84,0.13,29.78,0.1,3.59,0.14,288.52,0.13,23.1,0.16,0.88,0.82
-67.84675,-3.72888,28.7,290.22,0.16,30.62,0.14,3.6,0.21,302.73,0.15,23.23,0.16,0.79,0.75
-67.84697,-3.72732,22.38,253.38,0.12,29.21,0.09,4.31,0.13,270.93,0.11,24.95,0.16,0.88,0.83
-67.84741,-3.72421,21.34,250.05,0.14,28.91,0.1,4.25,0.14,268.73,0.12,25.07,0.17,0.91,0.86
-67.84763,-3.72265,8.96,94.56,0.46,16,0.27,5.04,0.19,129.27,0.34,28.3,0.22,0.88,0.84
-67.84892,-3.71332,6.12,49.55,0.79,9.42,0.53,4.42,0.29,72.6,0.65,19.96,0.41,0.79,0.74
-67.84933,-3.71021,10.4,147.36,0.37,20.93,0.22,4.33,0.14,181.92,0.26,29.45,0.27,0.86,0.84
-67.84995,-3.70554,24.75,271.79,0.14,29.86,0.1,3.85,0.14,287.29,0.12,24.1,0.13,0.88,0.82
-67.85181,-3.69151,13.35,176.4,0.34,24.07,0.19,4.8,0.11,208.22,0.23,29.78,0.28,0.94,0.91
-67.854,-3.67593,7.79,112.65,0.48,16.28,0.31,4.31,0.22,141.66,0.38,25.31,0.28,0.79,0.76
-67.85741,-3.65104,7.63,72.03,0.61,12.25,0.39,4.53,0.17,99.64,0.5,23.33,0.29,0.86,0.82
-67.85761,-3.64948,8.01,93.86,0.46,15.77,0.28,4.84,0.18,129.63,0.35,28.73,0.24,0.87,0.81
-67.85782,-3.64793,24.35,292.73,0.11,30.99,0.08,3.59,0.16,306.07,0.1,23.71,0.13,0.87,0.83
-67.85802,-3.64637,22.57,267.14,0.15,29.79,0.11,3.91,0.15,284.02,0.13,24.48,0.17,0.86,0.84
-67.85822,-3.64481,29.01,276.44,0.18,29.42,0.12,3.41,0.16,293.3,0.14,24.29,0.18,0.83,0.79
-67.85885,-3.64014,10.07,113.67,0.41,17.92,0.21,4.69,0.19,149.48,0.28,29.27,0.2,0.91,0.87
-67.8597,-3.63391,5.82,54.53,0.82,9.48,0.52,4.11,0.26,74.82,0.64,18.46,0.38,0.8,0.73
-67.86035,-3.62922,9.06,43.32,0.39,10.05,0.24,5.38,0.1,70.76,0.3,23.07,0.17,0.94,0.9
-67.86057,-3.62767,9.94,66.64,0.57,13.21,0.29,5.64,0.12,99.62,0.38,27.21,0.15,0.93,0.9
-67.86079,-3.62611,23.99,268.9,0.13,29.86,0.09,4.07,0.12,282.68,0.12,23.76,0.14,0.89,0.85
-67.86101,-3.62455,23.21,276.98,0.1,30.02,0.08,3.52,0.15,290.39,0.1,23.14,0.13,0.86,0.83
-67.86123,-3.62299,10.31,156.04,0.28,21.37,0.16,4.27,0.13,187.15,0.19,27.75,0.28,0.85,0.83
-67.86824,-3.57161,6.3,25.52,0.6,4.64,0.45,3.48,0.17,34.06,0.54,11.2,0.25,0.92,0.86
-67.86958,-3.56226,7.98,38.12,0.75,6.55,0.49,3.88,0.16,50.02,0.61,13.54,0.28,0.92,0.87
-67.8698,-3.56071,11.59,147.87,0.45,21.7,0.24,5.18,0.14,182.31,0.3,30.77,0.18,0.92,0.89
-67.87046,-3.55604,24.58,288.91,0.13,32.15,0.09,3.96,0.16,304.87,0.11,25.27,0.15,0.87,0.82
-67.87067,-3.55449,22.5,285,0.11,31.58,0.08,3.91,0.15,299.48,0.09,24.45,0.13,0.88,0.86
-67.87193,-3.54513,22,247.36,0.15,29.27,0.1,4.48,0.13,267.16,0.13,25.85,0.17,0.85,0.82
-67.87296,-3.53736,28.93,301.5,0.11,32.15,0.1,3.38,0.17,314.68,0.11,23.58,0.13,0.84,0.8
-67.87527,-3.52022,24.54,287.53,0.14,31.27,0.11,3.52,0.16,301.23,0.13,23.71,0.14,0.84,0.81
-67.87615,-3.51399,21.73,247.39,0.16,29.57,0.11,4.52,0.11,269.5,0.13,26.73,0.16,0.84,0.81
-67.87637,-3.51243,22.91,304.31,0.12,32.94,0.09,3.86,0.14,318.73,0.11,25,0.11,0.85,0.82
-67.87659,-3.51087,25.07,298.32,0.16,32.04,0.13,3.47,0.18,311.55,0.14,23.75,0.13,0.88,0.84
-67.87681,-3.50932,21.05,288.18,0.13,31.63,0.1,3.84,0.13,300.71,0.12,23.81,0.11,0.91,0.88
-67.87703,-3.50776,24.82,290.73,0.14,32.09,0.1,3.78,0.19,305.7,0.12,24.65,0.14,0.84,0.8
-67.87725,-3.5062,24.32,282.74,0.14,31.21,0.11,4,0.15,295.72,0.13,23.84,0.11,0.86,0.82
-67.87791,-3.50154,6.11,48.07,0.57,9.48,0.33,4.86,0.2,70.35,0.44,19.7,0.26,0.83,0.78
-67.87856,-3.49686,6.54,60.76,0.6,10.16,0.47,4.17,0.26,81.95,0.56,19,0.41,0.84,0.78
-67.87919,-3.4922,14.11,186.28,0.31,24.26,0.19,4.02,0.16,218.1,0.21,28.64,0.26,0.9,0.87
-67.87982,-3.48753,5.97,50.98,0.44,6.74,0.41,1.87,0.12,59.25,0.42,9.45,0.32,0.65,0.64
-67.88316,-3.46261,6.21,95.27,0.43,15,0.36,4.07,0.29,128.32,0.4,26.19,0.36,0.79,0.74
-67.88338,-3.46105,7.46,98.68,0.26,18.14,0.14,5.38,0.17,146.35,0.2,35.79,0.15,0.77,0.74
-67.8836,-3.45949,11.26,144.82,0.34,21.57,0.17,4.75,0.14,183.42,0.21,31.77,0.26,0.89,0.87
-67.88471,-3.4517,16.72,202.26,0.18,25.85,0.11,4.77,0.1,229.64,0.13,27.53,0.26,0.84,0.8
-67.88515,-3.44859,23.07,235.56,0.14,27.6,0.09,4.24,0.16,256.55,0.11,25.37,0.17,0.89,0.85
-67.88537,-3.44703,6.69,28.66,0.8,5.98,0.56,3.72,0.26,42.66,0.68,13.57,0.4,0.87,0.82
-67.88581,-3.44392,18.52,260.18,0.13,27.95,0.1,3.52,0.13,274.22,0.13,22.33,0.18,0.79,0.77
-67.88666,-3.4377,5.07,70.75,0.74,9.99,0.61,2.98,0.37,87.67,0.65,16.06,0.58,0.87,0.73
-67.88687,-3.43614,7.85,117.64,0.41,17.14,0.27,4.1,0.21,150.37,0.32,26.8,0.26,0.86,0.8
-67.88769,-3.42991,21.14,260.46,0.12,28.01,0.09,3.47,0.13,274.52,0.11,22.69,0.17,0.81,0.79
-67.88935,-3.41746,19.29,219.47,0.18,26.41,0.11,4.36,0.12,242.09,0.14,25.51,0.18,0.91,0.87
-67.88977,-3.41435,5.24,19.66,0.8,4.28,0.51,3.2,0.23,29.64,0.66,10.71,0.34,0.87,0.82
-67.88998,-3.41279,20.24,243.11,0.16,27.1,0.12,3.8,0.15,257.88,0.14,22.42,0.17,0.89,0.87
-67.89019,-3.41123,5.15,20.1,0.89,3.73,0.56,2.87,0.2,27.99,0.72,9.6,0.31,0.89,0.8
-67.89062,-3.40811,6.72,44.98,0.66,9.13,0.42,4.57,0.18,67.38,0.56,19.37,0.3,0.9,0.83
-67.89084,-3.40655,7.74,53.81,0.52,10.51,0.26,5.33,0.12,77.12,0.36,20.96,0.15,0.91,0.88
-67.89106,-3.40499,20.72,217.05,0.17,26.69,0.1,4.51,0.11,242.71,0.12,27.01,0.22,0.84,0.8
-67.89172,-3.40032,5.79,20.88,0.82,4.4,0.49,3.26,0.19,30.6,0.65,10.66,0.27,0.89,0.85
-67.89215,-3.39721,8.4,90.42,0.47,16.09,0.24,5.35,0.14,129.25,0.31,30.6,0.15,0.89,0.84
-67.89238,-3.39565,20.19,231.56,0.14,27.05,0.1,4.18,0.13,250.53,0.12,24.35,0.16,0.92,0.89
-67.8926,-3.39409,18.68,228.16,0.16,27.63,0.1,4.72,0.13,249.17,0.14,25.65,0.15,0.9,0.87
-67.89304,-3.39098,5.49,19.62,0.74,4.07,0.49,3.1,0.21,28.54,0.6,10.07,0.29,0.86,0.8
-67.89369,-3.3863,15.16,144.93,0.28,22.85,0.12,5.13,0.1,194.52,0.16,37.89,0.26,0.93,0.91
-67.8939,-3.38474,18.11,198.89,0.25,24.98,0.14,4.16,0.14,227.15,0.17,27.74,0.33,0.93,0.89
-67.89412,-3.38319,19.88,227.15,0.17,26.49,0.11,4.14,0.13,246.21,0.14,24.13,0.18,0.92,0.89
-67.89433,-3.38164,10.53,94.37,0.47,16.47,0.22,5.47,0.14,130.79,0.3,29.89,0.18,0.91,0.89
-67.89454,-3.38008,22.24,236.27,0.14,27.32,0.09,4.11,0.15,256.09,0.12,24.7,0.22,0.82,0.77
-67.89475,-3.37853,6.32,42.05,0.68,8.57,0.37,4.56,0.19,62.22,0.49,18.1,0.27,0.88,0.82
-67.89496,-3.37697,9.68,91.7,0.35,17.16,0.17,5.7,0.13,135.4,0.23,33.86,0.14,0.89,0.84
-67.89517,-3.37542,10.43,149.34,0.37,21.19,0.19,4.53,0.13,183.99,0.24,29.84,0.3,0.88,0.86
-67.89558,-3.3723,7.95,96,0.43,16.21,0.23,4.89,0.23,133.56,0.3,29.69,0.26,0.89,0.81
-67.89578,-3.37074,7.06,98.35,0.51,15.39,0.31,4.39,0.26,130.49,0.39,26.27,0.31,0.87,0.78
-67.8964,-3.36607,10.86,131.76,0.39,20.18,0.18,4.82,0.14,170.88,0.24,31.85,0.22,0.9,0.87
-67.89744,-3.35828,22.53,233.25,0.16,27.27,0.1,4.17,0.13,254.78,0.12,25.45,0.22,0.84,0.79
-67.89786,-3.35517,18.2,139.15,0.26,23.18,0.12,4.27,0.09,205.25,0.14,45.48,0.21,0.76,0.72
-67.89808,-3.35362,24.36,260.18,0.12,28.12,0.09,3.51,0.14,273.81,0.11,22.37,0.13,0.86,0.84
-67.89851,-3.3505,20.04,219.31,0.19,25.93,0.11,4.07,0.14,240.36,0.14,24.9,0.21,0.93,0.9
-67.89895,-3.34739,8.09,46.38,0.66,9.8,0.34,5.05,0.12,70.85,0.46,21.08,0.18,0.91,0.87
-67.89962,-3.34271,7.1,45.53,0.74,9.51,0.37,4.92,0.15,68.96,0.5,20.36,0.21,0.9,0.85
-67.90006,-3.3396,21.82,245.07,0.14,27.61,0.1,3.88,0.14,261.81,0.13,23.51,0.17,0.92,0.88
-67.90049,-3.33648,7.15,99,0.48,15.45,0.29,4.33,0.26,131.49,0.37,26.26,0.26,0.83,0.78
-67.90114,-3.33181,6.31,52.24,0.72,9.73,0.48,4.33,0.21,75.05,0.61,19.63,0.37,0.93,0.81
-67.90136,-3.33026,6.38,27.92,0.63,5.18,0.36,3.61,0.17,37.39,0.5,11.4,0.2,0.84,0.81
-67.90157,-3.3287,16.28,192.12,0.32,23.4,0.22,3.68,0.17,220.23,0.24,26.79,0.26,0.86,0.82
-67.90221,-3.32403,19.33,240.65,0.13,27.3,0.09,4.06,0.12,256.4,0.11,23.16,0.15,0.91,0.88
-67.90263,-3.32091,18.65,233.94,0.17,26.58,0.12,3.9,0.14,250.29,0.15,22.88,0.15,0.89,0.87
-67.90283,-3.31936,7,24.57,0.67,4.78,0.39,3.42,0.17,34.17,0.52,10.97,0.2,0.87,0.84
-67.90469,-3.30535,9.93,86.41,0.38,16.21,0.19,5.65,0.13,126.83,0.26,31.82,0.13,0.9,0.88
-67.9049,-3.30379,14.73,138.1,0.31,21.87,0.14,4.24,0.08,191.87,0.17,38.96,0.24,0.84,0.82
-67.90554,-3.29912,18.79,238.58,0.15,26.8,0.11,3.71,0.17,256.98,0.14,23.68,0.24,0.88,0.84
-67.90729,-3.28665,12.64,152.25,0.37,21.15,0.18,3.76,0.15,193.59,0.22,32.37,0.27,0.84,0.81
-67.90751,-3.2851,11.87,131.9,0.31,20.01,0.16,3.65,0.15,180.86,0.19,35.15,0.24,0.84,0.8
-67.90773,-3.28354,8.07,132.13,0.48,16.56,0.41,2.87,0.34,153.09,0.42,19.92,0.45,0.76,0.72
-67.90795,-3.28198,12.67,139.78,0.31,20.3,0.18,3.68,0.18,184.56,0.2,33.23,0.27,0.87,0.85
-67.91008,-3.26642,20.03,211.81,0.21,25.65,0.13,3.98,0.15,239.31,0.14,27.64,0.35,0.81,0.78
-67.91049,-3.2633,6.31,49.64,0.7,10.12,0.39,4.89,0.16,75.63,0.52,21.84,0.27,0.87,0.78
-67.91753,-3.2119,16.4,236.26,0.17,26.18,0.12,3.59,0.15,251.6,0.15,22.2,0.19,0.85,0.82
-67.91774,-3.21035,14.4,217.61,0.18,25.59,0.12,4.01,0.12,241.54,0.14,25.41,0.23,0.82,0.8
-67.93753,-3.06552,5.8,86.79,0.64,13.45,0.41,4.19,0.26,112.79,0.5,22.54,0.34,0.84,0.74
-67.93841,-3.05929,6.42,55.64,0.76,9.43,0.58,3.88,0.22,76.75,0.7,18.42,0.48,0.93,0.79
-67.93863,-3.05773,18.85,217.46,0.17,26.22,0.1,4.32,0.11,239.99,0.13,25.43,0.19,0.94,0.9
-67.93906,-3.05461,8.11,38.87,0.61,7.85,0.31,4.62,0.15,55.62,0.44,16.17,0.2,0.92,0.9
-67.9397,-3.04994,7.68,79.49,0.61,13.68,0.34,5.01,0.18,110.23,0.46,25.52,0.22,0.84,0.81
-67.94075,-3.04216,8.23,43.87,0.59,8.79,0.4,4.57,0.18,63.95,0.5,18.19,0.29,0.95,0.88
-67.94095,-3.0406,18.96,214.75,0.21,26.03,0.12,4.19,0.14,239.32,0.14,26.37,0.27,0.92,0.9
-67.94157,-3.03593,14.66,194.2,0.22,24.95,0.13,4.68,0.12,219.83,0.16,26.61,0.18,0.91,0.87
-67.9424,-3.0297,25.59,251.48,0.15,28.24,0.09,4,0.17,271.43,0.12,25.32,0.19,0.88,0.81
-67.94281,-3.02659,30.21,276.36,0.15,28.81,0.11,3.34,0.19,290.91,0.13,23.14,0.18,0.83,0.79
-67.94477,-3.01257,30.67,285.06,0.12,29.42,0.09,3.05,0.17,299.03,0.11,22.99,0.13,0.87,0.83
-67.94543,-3.0079,5.7,66.81,0.72,11.35,0.46,4.22,0.25,92.27,0.58,21.49,0.36,0.86,0.75
-67.94586,-3.00478,5.64,22.58,1.2,2.58,1,2.3,0.25,24.85,1.13,7.29,0.32,0.86,0.81
-67.9463,-3.00167,27.41,261.92,0.14,28.6,0.1,3.81,0.15,279.57,0.12,24.19,0.16,0.85,0.81
-67.94651,-3.00011,9.76,73.63,0.48,13.91,0.27,5.41,0.12,107.89,0.34,27.75,0.18,0.91,0.88
-67.94694,-2.997,8.29,57.25,0.61,11.31,0.35,5.12,0.13,85.22,0.46,23.45,0.24,0.93,0.87
-67.94716,-2.99544,21.48,243.93,0.16,27.07,0.12,3.81,0.14,257.08,0.14,22.03,0.14,0.93,0.89
-67.94737,-2.99388,20.98,230.09,0.13,27.08,0.09,4.26,0.13,250.65,0.11,24.87,0.2,0.9,0.87
-67.94758,-2.99232,18.48,219.29,0.16,26.69,0.1,4.49,0.13,243.19,0.13,26.2,0.19,0.94,0.9
-67.94841,-2.9861,7.19,31.28,0.63,6.71,0.42,4.1,0.2,47.08,0.53,14.96,0.31,0.94,0.89
-67.94924,-2.97987,7.21,84.7,0.64,13.07,0.47,3.91,0.23,112.47,0.54,23.02,0.38,0.9,0.78
-67.95071,-2.96897,28.62,273.53,0.16,29.03,0.12,3.49,0.17,288.23,0.14,23.36,0.13,0.86,0.83
-67.95092,-2.96742,29.01,253.55,0.2,27.12,0.15,3.51,0.25,272.86,0.19,24.23,0.11,0.71,0.7
-67.95482,-2.93938,7.53,102.46,0.4,16.43,0.28,4.29,0.3,138.59,0.32,28.52,0.36,0.85,0.76
-67.95504,-2.93782,7.65,66.28,0.53,12.58,0.32,5.19,0.14,96.74,0.42,25.04,0.21,0.87,0.82
-67.95525,-2.93627,20.44,246.09,0.14,28.01,0.09,4.05,0.15,264.95,0.12,24.5,0.18,0.92,0.87
-67.96334,-2.87708,6.03,94.9,0.6,13.81,0.41,3.71,0.34,118.64,0.47,21.16,0.39,0.9,0.73
-67.96844,-2.83972,22.74,236.85,0.18,26.75,0.13,3.89,0.17,251.86,0.16,22.48,0.19,0.89,0.87
-67.96866,-2.83816,17.21,219.3,0.16,25.71,0.1,4.19,0.12,238.43,0.13,23.9,0.17,0.91,0.88
-67.96888,-2.8366,5.82,36.26,0.73,7.26,0.44,4.09,0.24,52.83,0.56,15.54,0.33,0.88,0.79
-67.96996,-2.82882,32.09,281.9,0.12,29.14,0.09,3.39,0.16,294.38,0.12,22.62,0.14,0.75,0.72
-67.97502,-2.79144,7.51,63.75,0.54,12.64,0.32,5.39,0.12,95.88,0.4,26.25,0.23,0.83,0.79
-67.97568,-2.78676,31.06,277.64,0.11,29.05,0.09,3.43,0.16,292.33,0.11,23.28,0.15,0.8,0.76
-67.99272,-2.6622,21.55,243.31,0.17,27.62,0.11,3.91,0.15,260.76,0.13,23.96,0.21,0.9,0.87
-68.01758,-2.48,6.46,93.61,0.53,13.55,0.38,3.53,0.35,116.77,0.43,20.65,0.43,0.87,0.74
-68.02397,-2.43328,21.44,232.99,0.15,26.93,0.1,4.05,0.11,251.62,0.12,24.17,0.19,0.93,0.9
-68.02523,-2.42394,8.74,69.05,0.68,12.52,0.39,5.13,0.12,96.51,0.49,23.54,0.2,0.91,0.87
-68.02544,-2.42238,28.96,271.19,0.13,28.78,0.09,3.44,0.13,284.82,0.12,22.8,0.11,0.82,0.77
-68.02801,-2.40371,16.24,169.69,0.31,24.45,0.13,5.32,0.11,209.91,0.18,33.88,0.3,0.87,0.83
-68.02823,-2.40215,18,205.94,0.18,25.81,0.12,4.64,0.12,230.85,0.15,26.24,0.24,0.95,0.9
-68.03524,-2.35074,6.62,36.28,0.54,7.78,0.36,4.48,0.19,54.81,0.43,16.97,0.27,0.9,0.85
-68.03695,-2.3383,23.79,246.79,0.11,28.05,0.08,4.17,0.13,265.72,0.09,24.8,0.16,0.83,0.75
-68.08396,-1.99412,6.24,108.25,0.46,14.54,0.33,3.25,0.46,128.67,0.38,19.43,0.48,0.74,0.72
-68.08566,-1.98167,26.96,285.79,0.16,30.99,0.12,3.69,0.1,299.96,0.13,24.12,0.18,0.85,0.77
-68.08779,-1.96609,16.54,255.28,0.16,29.5,0.1,4.3,0.15,270.63,0.14,23.91,0.14,0.89,0.86
-68.09565,-1.90847,5.62,23.22,1.22,2.41,1.16,2.38,0.3,24.53,1.19,7.28,0.38,0.84,0.79
-68.09608,-1.90535,16.61,172,0.37,25.04,0.17,4.81,0.11,217.6,0.2,36.72,0.28,0.94,0.87
-68.13332,-1.63279,17.8,232.9,0.18,27.48,0.13,4.15,0.14,253.01,0.14,25.13,0.23,0.93,0.89
-68.13502,-1.62033,24.32,292.63,0.13,31.52,0.09,3.63,0.17,305.44,0.12,23.45,0.08,0.84,0.81
-68.13545,-1.61721,26.38,283.64,0.13,31.27,0.09,3.77,0.14,299.7,0.11,24.77,0.16,0.86,0.83
-68.15097,-1.50352,23.12,292.58,0.12,32.34,0.09,3.67,0.17,308.73,0.11,24.94,0.14,0.86,0.82
-68.15842,-1.44902,10.01,47.71,0.51,9.92,0.22,5.57,0.1,69.62,0.35,20,0.13,0.89,0.88
-68.15991,-1.43811,9.46,121.64,0.42,19.32,0.22,5.62,0.17,156.87,0.28,30,0.21,0.88,0.85
-68.16076,-1.43189,5.25,59.62,0.66,9.62,0.48,3.98,0.31,78.86,0.55,17.65,0.42,0.83,0.73
-68.16097,-1.43033,21.27,261.65,0.15,31.24,0.1,4.52,0.15,281.01,0.12,26.15,0.13,0.86,0.83
-68.16118,-1.42877,22.05,308.21,0.11,34.37,0.09,3.65,0.15,322.11,0.1,24.62,0.12,0.9,0.88
-68.1614,-1.42722,19.09,304.27,0.14,33.74,0.1,3.73,0.17,317.94,0.12,24.63,0.13,0.87,0.84
-68.16161,-1.42566,13.03,184.39,0.33,25.11,0.19,4.24,0.14,223.2,0.21,32.21,0.21,0.87,0.84
-68.16204,-1.42255,8.24,97.73,0.4,17.27,0.24,5.6,0.17,138.92,0.29,32.44,0.2,0.85,0.82
-68.16248,-1.41943,17.66,304.07,0.13,33.65,0.09,3.58,0.21,316.61,0.12,24.02,0.1,0.86,0.84
-68.16269,-1.41787,6.23,86.36,0.54,13.34,0.49,3.64,0.33,115.44,0.52,23.42,0.51,0.8,0.72
-68.1629,-1.41632,5.43,45.37,0.51,8.92,0.28,4.64,0.13,66.78,0.38,18.68,0.17,0.77,0.74
-68.16312,-1.41476,16.47,267.34,0.19,31.32,0.12,4.08,0.17,287.06,0.15,25.93,0.18,0.86,0.84
-68.16333,-1.4132,6.65,44.16,0.73,9.16,0.31,4.98,0.07,66.65,0.49,19.64,0.09,0.86,0.82
-68.16354,-1.41164,19.93,259.8,0.18,30.87,0.12,4.31,0.18,278.59,0.15,25.49,0.19,0.9,0.87
-68.16691,-1.38672,6.93,78.09,0.54,13.87,0.39,4.81,0.25,111.17,0.45,26.59,0.34,0.82,0.75
-68.16734,-1.38361,6.77,90.69,0.52,14.68,0.4,4.39,0.27,122.33,0.46,25.6,0.37,0.84,0.74
-68.1682,-1.37738,17.71,156.2,0.34,25.6,0.14,5.38,0.08,217.04,0.17,44.22,0.21,0.78,0.72
-68.16885,-1.37272,22.82,300.46,0.13,33.6,0.09,3.8,0.16,315.15,0.11,24.58,0.12,0.86,0.83
-68.21376,-1.04409,18.15,224.01,0.2,26.48,0.11,4.31,0.11,243.54,0.15,24.46,0.21,0.92,0.89
-68.21397,-1.04254,16.68,162.59,0.3,24.17,0.13,5.2,0.1,205.3,0.17,34.87,0.32,0.91,0.85
-68.21418,-1.04098,16.19,162.8,0.32,23.47,0.14,4.57,0.09,204.85,0.17,33.78,0.31,0.93,0.89
-68.21481,-1.03631,13.02,111.69,0.35,19.56,0.15,5.46,0.1,159.05,0.2,36.05,0.18,0.92,0.9
-68.21502,-1.03475,5.18,49.41,0.79,7.87,0.61,3.7,0.27,63.6,0.68,14.56,0.4,0.78,0.73
-68.21522,-1.03319,12.08,74.73,0.41,14.86,0.18,6.32,0.1,111.19,0.25,29.47,0.11,0.92,0.86
-68.21585,-1.02851,13.19,165.33,0.3,22.97,0.15,4.89,0.13,199.22,0.2,29.69,0.26,0.92,0.89
-68.21606,-1.02695,11.35,122.74,0.43,19.37,0.2,4.65,0.12,163.72,0.26,32.18,0.22,0.91,0.88
-68.21626,-1.0254,10.69,92.04,0.34,17.21,0.14,5.97,0.13,133.94,0.19,32.82,0.15,0.91,0.88
-68.2171,-1.01917,19.57,224.34,0.16,26.69,0.1,4.27,0.14,244.78,0.13,24.69,0.23,0.92,0.9
-68.21731,-1.01761,7.57,46.57,0.62,9.64,0.32,5.11,0.16,69.86,0.43,20.36,0.18,0.88,0.85
-68.21752,-1.01605,16.52,213.31,0.19,25.93,0.12,4.64,0.14,233.13,0.15,24.43,0.2,0.92,0.88
-68.21795,-1.01293,6.48,78.81,0.84,10.73,0.69,3.01,0.39,95.66,0.75,16.25,0.62,0.85,0.73
-68.21839,-1.00982,11.52,76.57,0.33,15.4,0.18,6.33,0.11,115.39,0.22,30.79,0.13,0.94,0.91
-68.21948,-1.00204,12.19,168.33,0.3,21.53,0.17,3.87,0.14,197.77,0.21,26.71,0.25,0.9,0.87
-68.21991,-0.99892,18.27,210.84,0.21,25.82,0.12,4.47,0.14,232.2,0.16,24.97,0.25,0.81,0.77
-68.22077,-0.99269,10.25,95.5,0.55,15.94,0.32,5.44,0.15,126.54,0.41,26.6,0.21,0.95,0.9
-68.22245,-0.98024,9.82,132.86,0.38,19.29,0.2,4.78,0.14,163.94,0.26,27.32,0.23,0.89,0.86
-68.22371,-0.9709,13.2,197,0.24,24.28,0.14,4.22,0.12,221.64,0.17,25.71,0.25,0.9,0.87
-68.2282,-0.93817,15.94,127.27,0.19,23.25,0.12,6.21,0.08,192.09,0.15,45.58,0.07,0.49,0.48
-68.22841,-0.93661,7.6,75.06,0.7,12.46,0.44,4.58,0.23,100.52,0.56,22.09,0.31,0.86,0.81
-68.22862,-0.93506,16.25,138.8,0.39,22.66,0.17,5.53,0.13,188.88,0.22,38.37,0.24,0.93,0.85
-68.22884,-0.9335,5.87,34.14,0.66,5.84,0.37,3.69,0.14,43.72,0.52,11.64,0.13,0.91,0.87
-68.22947,-0.92884,8.51,94.79,0.68,14.46,0.42,4.73,0.18,120.11,0.53,22.85,0.28,0.91,0.85
-68.23011,-0.92417,16.66,190.41,0.29,24.19,0.15,4.4,0.13,217.03,0.19,26.9,0.33,0.9,0.86
-68.23033,-0.92261,6.79,46.59,0.58,9.26,0.31,4.74,0.15,68.65,0.42,19.31,0.2,0.86,0.81
-68.23054,-0.92106,6.42,35.08,0.59,5.99,0.35,3.75,0.15,45.11,0.47,12,0.16,0.93,0.88
-68.23096,-0.91794,19.24,214.34,0.19,25.85,0.11,4.44,0.12,235.15,0.14,24.67,0.18,0.92,0.88
-68.23671,-0.87588,25.37,272.5,0.12,29.27,0.08,3.75,0.17,286.36,0.11,23.01,0.12,0.89,0.84
-68.23692,-0.87432,10.83,152.92,0.33,21.23,0.16,4.22,0.14,187.2,0.21,28.92,0.25,0.88,0.84
-68.23713,-0.87276,18.92,254.69,0.13,27.68,0.09,3.7,0.14,267.47,0.11,21.74,0.12,0.88,0.82
-68.23734,-0.8712,7.44,124.2,0.34,18.65,0.22,4.09,0.23,161.84,0.24,29.57,0.31,0.8,0.76
-68.23755,-0.86965,12.02,172.37,0.3,22.46,0.16,4.34,0.14,200.33,0.2,26.77,0.28,0.92,0.89
-68.23776,-0.86809,18.44,235.2,0.19,26.25,0.13,3.77,0.15,250.42,0.17,22.21,0.2,0.89,0.86
-68.23797,-0.86653,6.6,118.86,0.61,15.74,0.41,3.73,0.27,142.56,0.5,21.85,0.36,0.78,0.75
-68.24944,-0.78242,5.49,13.43,1.38,1.45,1.35,1.98,0.24,14.47,1.36,5.72,0.35,0.87,0.83
-68.24965,-0.78086,8.53,46.16,0.53,8.76,0.31,4.58,0.13,65.14,0.42,17.61,0.23,0.9,0.84
-68.24986,-0.77931,11.18,62.53,0.4,12.72,0.21,6.13,0.1,92.31,0.28,25.09,0.12,0.89,0.83
-68.25008,-0.77775,12.71,85.74,0.33,16.59,0.16,6.44,0.1,125.52,0.22,31.78,0.13,0.92,0.87
-68.25072,-0.77308,13.86,101.81,0.22,19.96,0.11,6.2,0.07,157.4,0.13,40.64,0.09,0.9,0.87
-68.25157,-0.76685,9.42,175.41,0.36,21.73,0.23,4.27,0.15,196.83,0.28,23.52,0.24,0.89,0.84
-68.25243,-0.76062,9.67,46.22,0.33,10.04,0.22,5.46,0.12,70.66,0.26,21.23,0.14,0.93,0.89
-68.25284,-0.75751,7.01,51.83,0.71,8.7,0.43,4.2,0.16,68.63,0.56,16.44,0.3,0.95,0.86
-68.25305,-0.75596,8.15,45.64,0.45,8.49,0.25,4.59,0.1,62.77,0.35,16.46,0.18,0.97,0.91
-68.25347,-0.75285,12.29,168.63,0.25,22.14,0.12,4.36,0.13,196.08,0.16,26.37,0.28,0.89,0.87
-68.25473,-0.7435,7.34,110.03,0.6,15.77,0.38,4.17,0.26,137.2,0.48,23.66,0.32,0.83,0.8
-68.25516,-0.74038,13.96,198.36,0.24,24.43,0.14,4.26,0.13,221.23,0.17,25.06,0.24,0.91,0.89
-68.25621,-0.73259,9.82,144.58,0.34,20.58,0.15,4.2,0.15,180.32,0.21,29.51,0.24,0.86,0.83
-68.25686,-0.72792,8.38,43.55,0.65,7.63,0.39,4.25,0.12,56.16,0.53,13.75,0.18,0.93,0.87
-68.25794,-0.72013,18.75,229.42,0.17,26.96,0.11,4.31,0.14,247.28,0.14,23.63,0.19,0.92,0.89
-68.26324,-0.6812,11.37,127.48,0.37,19.73,0.16,4.53,0.13,168.41,0.21,32.24,0.26,0.9,0.87
-68.26345,-0.67964,14.23,207.97,0.21,24.98,0.13,4.2,0.14,228.89,0.16,24.16,0.25,0.91,0.85
-68.26561,-0.66406,7.94,40.38,0.58,7.23,0.33,4.18,0.1,53.08,0.48,13.59,0.17,0.94,0.92
-68.26667,-0.65625,15.62,137.95,0.33,22.57,0.12,5.13,0.08,191,0.16,39.47,0.24,0.89,0.85
-68.26688,-0.6547,16.83,148.14,0.28,23.69,0.11,4.59,0.09,207.58,0.14,42.26,0.23,0.89,0.86
-68.27217,-0.61577,15.33,109.36,0.39,20.33,0.16,6.19,0.1,161.24,0.21,38.94,0.15,0.82,0.77
-68.27687,-0.58152,8.61,52.39,0.38,10.51,0.19,5.52,0.1,75.66,0.26,20.71,0.1,0.95,0.92
-68.27729,-0.5784,7.49,34.87,0.64,6.21,0.34,3.94,0.08,45.05,0.49,12.13,0.1,0.95,0.92
-68.2775,-0.57684,16.1,115.34,0.28,21.36,0.14,5.77,0.11,174,0.17,42.14,0.16,0.83,0.78
-68.2777,-0.57528,13.83,106,0.33,20.01,0.14,6.26,0.09,158.3,0.19,39.07,0.13,0.9,0.83
-68.27791,-0.57372,7.13,36.77,0.64,6.15,0.37,3.78,0.11,46.37,0.5,11.82,0.11,0.9,0.86
-68.27812,-0.57216,6.45,15.47,1.15,1.81,1.03,2.61,0.17,17.28,1.1,7.7,0.21,0.88,0.83
-68.27833,-0.5706,6.38,45.11,0.56,8.95,0.29,4.76,0.12,65.26,0.41,18.2,0.17,0.87,0.85
-68.27854,-0.56905,6.82,33.93,0.68,6.03,0.37,3.84,0.11,43.74,0.52,11.82,0.11,0.94,0.91
-68.27918,-0.56437,13.18,101.54,0.36,18.53,0.15,5.31,0.09,149.14,0.2,35.77,0.15,0.92,0.9
-68.28047,-0.55503,11.19,67.62,0.28,13.97,0.16,6.28,0.1,103.18,0.2,28.66,0.13,0.89,0.83
-68.28068,-0.55347,7.85,49.41,0.78,9.75,0.4,4.85,0.16,72.63,0.55,20.27,0.25,0.91,0.86
-68.28177,-0.54569,14.15,96.28,0.36,18.46,0.16,6.54,0.09,142.9,0.22,35.86,0.13,0.83,0.78
-68.28304,-0.53635,11.39,55.04,0.34,11.55,0.22,5.98,0.09,82.27,0.26,23.31,0.11,0.73,0.71
-68.2845,-0.52544,5.85,26.58,0.83,4.26,0.65,3.38,0.17,33.07,0.74,10.34,0.19,0.94,0.87
-68.28471,-0.52388,10.98,68.08,0.26,14.22,0.16,6.35,0.11,104.78,0.2,29.38,0.13,0.93,0.89
-68.28534,-0.51921,6.09,29.83,0.9,3.94,0.76,1.83,0.37,34.78,0.79,7.08,0.35,0.77,0.73
-68.28641,-0.51142,6.94,46.2,0.52,8.79,0.3,4.65,0.13,64.86,0.4,17.4,0.21,0.88,0.85
-68.28705,-0.50674,5.08,14.91,1.37,1.79,1.23,2.54,0.19,16.44,1.29,7.48,0.25,0.92,0.89
-68.28769,-0.50207,6.64,36.22,0.6,6.3,0.37,3.93,0.11,46.12,0.49,12.13,0.15,0.93,0.86
-68.28921,-0.49119,15.56,207.4,0.23,26.92,0.13,5,0.09,232.19,0.15,27.1,0.28,0.93,0.9
-68.29006,-0.48495,14.58,200.05,0.21,25.61,0.11,4.54,0.13,224.87,0.14,25.79,0.22,0.91,0.89
-68.29047,-0.48183,11.57,209.02,0.13,26.59,0.05,4.68,0.17,239.48,0.12,28.99,0.12,0.67,0.67
-68.29068,-0.48028,5.95,50.07,0.69,9.02,0.36,4.63,0.13,67.95,0.49,17.29,0.18,0.86,0.81
-68.29556,-0.44445,18.58,237.51,0.19,28.3,0.13,4.22,0.13,257.42,0.16,24.73,0.19,0.92,0.88
-68.29599,-0.44134,26.84,304.34,0.11,32.16,0.1,3.48,0.21,317.47,0.11,23.62,0.16,0.78,0.74
-68.29663,-0.43667,7.32,47.99,0.59,9.48,0.32,4.91,0.12,69.66,0.44,19.23,0.16,0.87,0.83
-68.29685,-0.43512,12.58,125.16,0.43,20.55,0.21,6.04,0.13,164.54,0.26,32.43,0.16,0.93,0.89
-68.29813,-0.42577,6.49,56.38,0.57,10.45,0.39,4.73,0.25,79.88,0.47,20.36,0.33,0.84,0.74
-68.30067,-0.40709,8.85,79.32,0.03,16.52,0.03,7.22,0.03,120.39,0.03,32.65,0.03,0.31,0.29
-68.3032,-0.38838,5.74,19.72,0.96,2.4,0.96,2.77,0.2,21.96,0.94,8.17,0.25,0.86,0.82
-68.30341,-0.38683,8.84,47.44,0.29,10.35,0.15,5.75,0.08,71.11,0.21,20.74,0.09,0.93,0.9
-68.30363,-0.38528,10.66,75.12,0.49,14.04,0.22,6.36,0.1,104.97,0.32,25.67,0.1,0.93,0.88
-68.30384,-0.38372,5.26,14.61,0.94,1.6,0.91,2.63,0.18,15.53,0.93,7.42,0.22,0.95,0.91
-68.30471,-0.37749,7.01,56.61,0.61,10.47,0.36,4.71,0.18,80.17,0.49,20.37,0.26,0.88,0.81
-68.30536,-0.37282,13.17,200.49,0.27,25.39,0.15,4.41,0.13,224.72,0.17,25.94,0.28,0.9,0.88
-68.30684,-0.36192,9.91,105.56,0.36,17.91,0.21,4.98,0.19,147.36,0.26,31.89,0.22,0.89,0.85
-68.30705,-0.36036,10.31,67.02,0.73,12.64,0.36,5.89,0.14,94.39,0.49,23.77,0.15,0.94,0.91
-68.30768,-0.35568,6.53,18.57,0.93,2.05,0.89,2.76,0.16,19.87,0.91,8.01,0.2,0.91,0.86
-68.3083,-0.35101,8.63,47.17,0.3,10.08,0.15,5.58,0.08,69.76,0.21,20.08,0.09,0.91,0.88
-68.30936,-0.34322,13.15,92.77,0.4,17.75,0.18,6.67,0.09,136.29,0.24,33.95,0.11,0.83,0.77
-68.31449,-0.30585,9.72,48.23,0.54,10.28,0.32,5.29,0.12,74.47,0.41,22.07,0.2,0.95,0.91
-68.3147,-0.30429,5.84,18.89,0.93,1.98,0.89,2.38,0.19,20.29,0.94,7.01,0.28,0.93,0.89
-68.31513,-0.30118,13,148.34,0.38,22.15,0.2,5.6,0.15,182.29,0.25,30.11,0.21,0.93,0.9
-68.31534,-0.29962,10.36,52.82,0.91,10.68,0.44,5.39,0.13,77.97,0.59,21.76,0.16,0.95,0.91
-68.31555,-0.29807,7.64,25.67,0.57,2.9,0.47,1.42,0.1,26.75,0.56,4.36,0.06,0.38,0.38
-68.31576,-0.29651,10.08,133.9,0.3,19.53,0.18,4.36,0.2,168.6,0.22,28.32,0.24,0.89,0.85
-68.31661,-0.29028,5.88,17.03,0.89,1.89,0.88,2.6,0.18,18.42,0.9,7.52,0.25,0.94,0.89
-68.31768,-0.28248,5.72,16.87,0.98,1.92,0.93,2.71,0.17,18.24,0.95,7.82,0.21,0.91,0.86
-68.3179,-0.28092,10.26,61.82,0.61,12.17,0.31,5.87,0.14,89.56,0.41,23.75,0.16,0.94,0.9
-68.31811,-0.27937,7.46,34.56,0.6,6.32,0.31,4.04,0.08,44.9,0.46,12.3,0.11,0.87,0.81
-68.31854,-0.27625,5.64,13.95,1,1.56,0.99,2.42,0.25,15.19,1,6.98,0.31,0.9,0.86
-68.31875,-0.27469,16.5,162.14,0.3,24.97,0.12,5.04,0.1,213.87,0.15,39.09,0.26,0.92,0.86
-68.31897,-0.27313,6.35,17,0.96,2.01,0.91,2.86,0.16,18.79,0.94,8.33,0.22,0.93,0.84
-68.31918,-0.27158,18.39,174.18,0.33,25.65,0.14,4.99,0.1,222.08,0.17,37.62,0.31,0.79,0.76
-68.3196,-0.26846,13.49,176.95,0.37,23.84,0.21,5.24,0.17,202.33,0.26,26.48,0.24,0.92,0.88
-68.32086,-0.25912,5.85,35.11,0.62,6.18,0.35,3.89,0.09,44.98,0.5,11.92,0.13,0.91,0.87
-68.32107,-0.25756,9.66,62.51,0.37,12.46,0.17,6.18,0.1,90.06,0.26,23.77,0.12,0.9,0.86
-68.32171,-0.25289,13.45,89.16,0.21,17.73,0.11,6.66,0.08,135.08,0.15,35.08,0.1,0.74,0.72
-68.32235,-0.24822,6.38,50.85,0.66,8.02,0.47,4.05,0.19,63.26,0.57,14.16,0.3,0.84,0.79
-68.32256,-0.24666,9.45,42.85,0.44,9.62,0.23,5.31,0.09,67.47,0.3,21.03,0.12,0.93,0.9
-68.32616,-0.22018,6.96,25.98,0.82,4.08,0.72,3.46,0.14,31.66,0.77,10.34,0.2,0.9,0.84
-68.32637,-0.21863,6.97,26.68,0.78,3.27,0.77,2.96,0.22,29.96,0.77,9.1,0.29,0.91,0.83
-68.32659,-0.21707,6.92,54.78,0.61,9.92,0.44,4.44,0.3,75.72,0.51,18.73,0.39,0.78,0.72
-68.32701,-0.21395,11.1,103.09,0.32,18.56,0.19,4.98,0.15,152.54,0.22,36.04,0.17,0.89,0.85
-68.33,-0.19215,7.11,38.5,0.61,6.67,0.36,3.98,0.09,49.01,0.49,12.43,0.15,0.92,0.88
-68.33167,-0.17967,6.18,74.72,1,10.19,0.79,2.82,0.5,89.16,0.87,14.29,0.6,0.79,0.73
-68.33188,-0.17812,14.65,131.61,0.44,21.71,0.2,5.88,0.11,176.55,0.26,35.51,0.19,0.91,0.87
-68.33274,-0.17189,9.07,45.05,0.51,9.89,0.28,5.3,0.1,70.35,0.36,21.47,0.16,0.94,0.9
-68.3336,-0.16565,5.83,24.11,0.82,3.39,0.79,3.17,0.15,28.38,0.79,9.6,0.22,0.89,0.83
-68.33381,-0.16409,12.81,158.95,0.43,22.37,0.24,4.82,0.15,191.4,0.31,28.65,0.26,0.94,0.9
-68.33468,-0.15786,7.63,47.42,0.48,8.34,0.27,4.49,0.12,62.32,0.38,15.47,0.17,0.93,0.89
-68.33596,-0.14852,10.58,65.29,0.71,12.44,0.39,5.68,0.14,92.49,0.5,23.58,0.2,0.94,0.9
-68.33745,-0.13762,10.88,62.13,0.36,12.37,0.17,6.16,0.1,89.46,0.26,23.59,0.13,0.82,0.77
-68.33765,-0.13607,11.56,112.46,0.4,18.81,0.19,5.78,0.14,148.83,0.26,30.11,0.18,0.92,0.89
-68.33786,-0.13451,8.79,55.38,0.5,11,0.2,5.73,0.09,79.31,0.34,21.18,0.1,0.91,0.89
-68.33913,-0.12516,6.77,24.95,0.8,3.29,0.82,3.08,0.2,28.6,0.8,9.31,0.29,0.88,0.83
-68.33934,-0.1236,5.34,17.45,1.16,1.8,1.1,2.08,0.16,18.79,1.15,6.17,0.31,0.9,0.86
-68.33955,-0.12204,7.05,101.12,0.49,15.95,0.33,4.66,0.23,133.52,0.4,26.48,0.32,0.8,0.76
-68.34255,-0.10023,10.52,123.93,0.26,19.96,0.19,3.95,0.2,175.19,0.19,36.14,0.28,0.78,0.73
-68.34276,-0.09867,12.09,131.56,0.18,22.51,0.09,4.46,0.1,195.4,0.12,43.54,0.08,0.71,0.71
-68.34297,-0.09712,13.45,127.5,0.26,21.25,0.15,4.14,0.14,184.84,0.17,39.92,0.18,0.84,0.82
-68.34318,-0.09556,12.3,127.28,0.22,20.81,0.11,4.12,0.12,182.29,0.13,38.34,0.17,0.84,0.82
-68.35486,-0.0099,20.09,246.93,0.16,28.79,0.11,4.26,0.13,265.14,0.13,24.63,0.24,0.86,0.82
-68.35507,-0.00834,17.42,146.89,0.3,24.07,0.13,4.64,0.11,210.74,0.16,44.41,0.2,0.74,0.72
-68.35849,0.01657,16.52,150.65,0.35,23.35,0.16,4.6,0.1,202.03,0.18,38.08,0.26,0.9,0.87
-68.3587,0.01813,6.86,42.99,0.41,9.15,0.22,5.06,0.11,64.96,0.29,19.31,0.13,0.91,0.86
-68.35892,0.01968,14.16,196.93,0.24,25.63,0.14,4.45,0.13,228.42,0.16,29.01,0.26,0.84,0.81
-68.35934,0.02279,17.44,140.16,0.32,23.55,0.13,5.81,0.1,196.47,0.17,41.53,0.19,0.75,0.71
-68.36081,0.03371,12.51,159.97,0.29,22.45,0.16,4.01,0.16,200.84,0.18,32.06,0.27,0.85,0.83
-68.36292,0.04927,10.74,140.69,0.32,20.02,0.21,4,0.2,176.66,0.24,28.61,0.27,0.82,0.78
-68.36443,0.06018,12.36,161.14,0.3,22.91,0.17,4.95,0.13,194.02,0.2,28.98,0.24,0.92,0.89
-68.36465,0.06173,8.2,72.87,0.53,13.09,0.36,4.91,0.2,103.11,0.45,24.51,0.29,0.88,0.81
-68.36487,0.06329,6.95,46.2,0.49,8.7,0.26,4.72,0.13,63.94,0.35,16.95,0.17,0.9,0.85
-68.36615,0.07263,7.61,94.95,0.41,14.56,0.37,3.72,0.31,125.41,0.4,24.28,0.4,0.78,0.71
-68.36636,0.07419,8.55,79.68,0.54,13.74,0.36,4.78,0.21,110.49,0.44,24.9,0.28,0.89,0.83
-68.3674,0.08199,9.75,53.03,0.41,10.92,0.18,5.83,0.09,76.63,0.28,21.02,0.09,0.91,0.89
-68.36995,0.10068,7.51,75.88,0.41,14.81,0.28,6,0.12,112.97,0.34,29.37,0.22,0.81,0.77
-68.37016,0.10223,13.5,192.28,0.27,25,0.17,4.56,0.14,219.77,0.21,27,0.26,0.92,0.89
-68.37038,0.10379,14.79,153.38,0.33,23.91,0.14,4.75,0.1,206.4,0.18,39.11,0.24,0.91,0.89
-68.37123,0.11001,8.19,68.94,0.62,12.44,0.37,5.03,0.19,95.87,0.48,22.82,0.24,0.88,0.83
-68.37187,0.11469,12.02,90.05,0.6,16.61,0.28,6.57,0.11,126.44,0.38,30.07,0.12,0.87,0.82
-68.37208,0.11625,17.49,216.09,0.27,27.01,0.17,4.49,0.13,242.51,0.2,27.35,0.25,0.94,0.91
-68.374,0.13026,17.87,218.43,0.23,27.21,0.14,4.63,0.13,239.77,0.17,25.42,0.22,0.85,0.81
-68.37527,0.13962,5.86,59.25,0.61,10.21,0.43,4.19,0.34,78.75,0.51,17.77,0.41,0.81,0.73
-68.37655,0.14895,14.47,153.2,0.44,22.66,0.22,5.19,0.12,190.23,0.28,31.51,0.25,0.95,0.91
-68.37676,0.1505,15.95,139.92,0.29,23.67,0.11,5.12,0.08,200.04,0.14,42.74,0.19,0.95,0.93
-68.37697,0.15205,8.84,53.96,0.32,11.61,0.2,6.02,0.12,82.01,0.25,23.67,0.14,0.92,0.89
-68.37761,0.15672,6.99,54.33,0.6,10.15,0.37,4.79,0.22,77.04,0.48,19.88,0.28,0.85,0.78
-68.37783,0.15828,10.68,68.68,0.83,12.64,0.41,5.76,0.14,95.23,0.57,23.35,0.14,0.94,0.91
-68.37804,0.15985,5.4,47.73,0.63,7.78,0.41,4.15,0.16,60.52,0.52,14.24,0.25,0.83,0.79
-68.37825,0.16141,5.41,29.61,0.6,4.85,0.47,3.58,0.12,36.93,0.54,10.93,0.16,0.91,0.84
-68.37846,0.16297,12.26,142.74,0.37,21.31,0.21,5.09,0.14,176.99,0.25,29.53,0.22,0.93,0.9
-68.38058,0.17852,5.7,16.27,1.12,1.71,1.03,2.19,0.27,17.64,1.08,6.5,0.34,0.94,0.88
-68.38101,0.18165,7.31,49.94,0.58,10.5,0.35,5.34,0.12,76.09,0.44,22.06,0.21,0.85,0.81
-68.38123,0.18321,14.81,179.81,0.31,25.38,0.14,5.12,0.1,218.39,0.18,32.86,0.29,0.93,0.91
-68.40057,0.32495,6.69,18.82,0.96,2.07,0.91,2.77,0.17,20.32,0.95,8.08,0.23,0.92,0.86
-68.47413,0.86385,16.04,250.95,0.2,29.31,0.13,4.21,0.13,269.62,0.16,24.41,0.18,0.86,0.84
-68.4752,0.87164,9.45,46.39,0.42,9.32,0.21,5.26,0.11,65.52,0.31,17.78,0.15,0.84,0.79
-68.47541,0.87321,10.54,52.75,0.29,11.41,0.14,6.08,0.06,79.3,0.2,22.5,0.08,0.77,0.72
-68.47605,0.87788,11.14,64.58,0.34,13.39,0.2,6.27,0.12,97.17,0.26,26.41,0.15,0.78,0.73
-68.47669,0.88255,10.97,51.89,0.23,11.21,0.07,6.13,0.03,77.16,0.14,21.8,0.01,0.69,0.69
-68.4769,0.8841,10.54,49.2,0.29,10.92,0.15,6.01,0.07,74.91,0.21,21.86,0.09,0.8,0.73
-68.47711,0.88565,8.7,42.74,0.6,7.87,0.29,4.56,0.11,57.1,0.45,14.7,0.13,0.9,0.85
-68.47733,0.88721,6.68,21.3,1.29,2.3,1.22,3.01,0.08,22.5,1.27,8.77,0.18,0.9,0.87
-68.47775,0.89032,9.31,50.35,0.35,10.43,0.16,5.7,0.1,73.02,0.24,20.11,0.12,0.9,0.87
-68.47796,0.89188,5.08,18.55,1.05,1.87,0.99,1.38,0.14,19.43,1.04,4.05,0.32,0.85,0.77
-68.47817,0.89344,11.42,68.67,0.16,14.45,0.1,6.65,0.03,103.07,0.14,27.77,0.09,0.72,0.71
-68.4786,0.89656,9.35,47.74,0.39,9.39,0.21,5.24,0.12,66.87,0.29,17.81,0.16,0.74,0.71
-68.4818,0.91993,6.26,19.3,1.01,3.05,0.88,2.65,0.23,25.15,0.96,9.11,0.41,0.82,0.74
-68.48519,0.94486,5.33,12.48,1.6,1.84,1.24,2.43,0.12,15.86,1.41,7.8,0.36,0.92,0.9
-68.48562,0.94797,8.93,37.91,0.44,8.77,0.23,4.94,0.08,61.52,0.31,19.84,0.12,0.93,0.9
-68.48712,0.95886,13.42,110.7,0.34,20.82,0.15,6.33,0.1,164.48,0.19,39.37,0.13,0.92,0.88
-68.48733,0.96042,13.42,128.32,0.42,20.77,0.21,5.31,0.1,170.16,0.25,32.94,0.2,0.94,0.91
-68.48755,0.96198,11.75,81.37,0.26,15.87,0.11,6.73,0.08,118.57,0.16,29.93,0.08,0.86,0.83
-68.48797,0.9651,12.44,75.94,0.29,15.36,0.13,6.68,0.09,113.84,0.18,30.06,0.07,0.84,0.81
-68.48818,0.96665,5.32,13.3,1.23,1.56,1.14,2.75,0.14,14.87,1.21,7.97,0.22,0.95,0.9
-68.48839,0.96821,9.75,50.36,0.35,10.45,0.16,5.68,0.1,73.23,0.24,20.2,0.12,0.8,0.74
-68.4886,0.96976,9.47,50.6,0.34,10.55,0.15,5.76,0.09,73.68,0.23,20.37,0.11,0.87,0.83
-68.48881,0.97132,8.23,37.49,0.64,7.17,0.3,4.41,0.13,50.7,0.48,13.85,0.15,0.93,0.89
-68.48923,0.97443,9.25,47.88,0.39,9.72,0.21,5.4,0.11,68.11,0.29,18.53,0.15,0.82,0.78
-68.48986,0.97911,12.3,108.45,0.37,18.57,0.18,5.8,0.13,146.65,0.23,30.99,0.17,0.92,0.89
-68.49028,0.98222,13.58,104.16,0.34,19.8,0.15,6.51,0.09,154.29,0.19,37.45,0.15,0.94,0.87
-68.49049,0.98378,12.37,74.51,0.33,15.27,0.15,6.62,0.09,113.02,0.21,30.31,0.09,0.93,0.9
-68.4922,0.99624,12.63,77.34,0.27,15.54,0.12,6.72,0.09,115.44,0.17,30.24,0.07,0.83,0.77
-68.49242,0.9978,6.5,9.12,1.31,1.11,1.17,1.22,0.06,12.6,1.29,4.31,0.35,0.38,0.37
-68.49263,0.99935,12.63,75.97,0.28,15.43,0.13,6.54,0.07,115.51,0.18,30.53,0.09,0.88,0.84
-68.49285,1.00091,9.19,43.29,0.43,8.98,0.23,5.17,0.09,62.87,0.31,17.57,0.13,0.92,0.86
-68.49307,1.00247,13.46,87.13,0.18,17.73,0.12,6.57,0.08,134.95,0.14,35.34,0.11,0.86,0.8
-68.49457,1.01337,16.45,183.72,0.28,24.29,0.14,4.17,0.13,219.49,0.17,29.71,0.3,0.92,0.89
-68.50732,1.10682,18.4,228.61,0.12,27.94,0.09,4.63,0.12,248.95,0.11,24.46,0.19,0.93,0.89
-68.50861,1.11618,5.35,18.79,1.87,2.08,1.78,2.06,0.4,20.43,1.83,6.27,0.59,0.89,0.81
-68.50903,1.1193,7.88,46.01,0.5,9.74,0.26,5.24,0.09,69.84,0.35,20.28,0.12,0.93,0.87
-68.50924,1.12085,12.24,116.7,0.4,19.38,0.18,5.73,0.15,155.2,0.25,30.9,0.16,0.94,0.9
-68.50945,1.12241,11.75,110.91,0.4,19.14,0.19,5.51,0.12,153.17,0.25,32.51,0.17,0.94,0.9
-68.51029,1.12864,5.19,110.45,0.65,12.77,0.63,2.96,0.36,121.39,0.65,14.59,0.56,0.78,0.73
-68.5107,1.13175,9.92,47.39,0.65,10.21,0.33,5.34,0.12,72.75,0.43,21.18,0.16,0.96,0.92
-68.51091,1.13331,5.95,46.88,0.73,7.23,0.54,3.9,0.22,57.9,0.65,13.23,0.31,0.85,0.77
-68.51133,1.13643,7.04,40.73,0.61,7.96,0.3,4.68,0.09,56.04,0.43,15.12,0.12,0.91,0.88
-68.51345,1.152,8.25,43.02,0.53,8.58,0.27,4.92,0.1,60.32,0.39,16.39,0.16,0.9,0.87
-68.51432,1.15824,13.7,127.23,0.43,21.69,0.19,6.08,0.1,174.59,0.24,36.19,0.18,0.93,0.88
-68.51454,1.1598,19.03,211.9,0.23,26.99,0.12,4.65,0.12,239.33,0.15,27.66,0.35,0.84,0.8
-68.51497,1.16292,5.43,29.31,1.18,3.08,1.11,2.79,0.15,31.02,1.17,8.5,0.28,0.91,0.86
-68.51518,1.16448,9.73,64.21,0.44,12.89,0.22,6.13,0.1,93.35,0.3,24.11,0.11,0.94,0.89
-68.5154,1.16603,10.98,72.89,0.56,13.89,0.28,6.2,0.12,103.26,0.38,25.2,0.13,0.89,0.81
-68.51561,1.16759,6.49,51.23,0.6,8.77,0.4,4.42,0.19,67.67,0.51,16.22,0.32,0.82,0.78
-68.51582,1.16914,11.6,84.64,0.43,15.8,0.2,6.43,0.13,119.6,0.29,28.41,0.15,0.93,0.86
-68.51604,1.17069,11.1,88.34,0.43,16.71,0.18,6.71,0.09,126.33,0.26,30.36,0.1,0.92,0.88
-68.51625,1.17225,12.29,91.4,0.38,17.48,0.16,6.77,0.08,132.66,0.23,32.17,0.11,0.9,0.83
-68.51646,1.1738,12.53,88.94,0.4,16.96,0.18,6.76,0.08,128.33,0.25,31.11,0.11,0.85,0.78
-68.51667,1.17536,11.5,86.45,0.41,16.5,0.18,6.68,0.09,123.94,0.25,29.99,0.1,0.95,0.9
-68.52282,1.22053,8.29,35.13,0.59,6.83,0.3,4.34,0.1,47.66,0.45,13.3,0.14,0.9,0.86
-68.52303,1.22209,12.81,130.37,0.47,20.73,0.23,5.98,0.15,166.51,0.3,30.56,0.2,0.92,0.88
-68.52325,1.22365,15.52,142.57,0.31,23.69,0.12,5.81,0.1,195.16,0.15,39.08,0.23,0.9,0.87
-68.52346,1.22521,13.19,114.15,0.4,19.89,0.17,6.08,0.13,157.62,0.23,33.81,0.19,0.95,0.91
-68.52368,1.22677,5.12,4.2,4.87,0.42,4.81,1.37,0.24,4.41,4.88,3.58,0.5,0.82,0.8
-68.52813,1.25949,6.9,55.99,0.59,10.57,0.32,4.94,0.17,80.3,0.45,20.59,0.22,0.86,0.79
-69.45286,8.00729,6.73,91.39,0.51,13.88,0.37,4.2,0.31,119.1,0.43,23.92,0.36,0.89,0.73
-69.45309,8.00886,6.99,90.63,0.54,13.76,0.38,4.26,0.4,117.12,0.44,23.66,0.43,0.79,0.72
-69.45398,8.0151,6.26,57.07,0.72,7.59,0.68,1.86,0.49,68.98,0.72,11.06,0.73,0.78,0.73
-69.45419,8.01666,6.62,103.5,0.51,14.27,0.44,3.31,0.35,130.3,0.46,22.44,0.48,0.84,0.73
-69.45441,8.01821,6.2,62.24,0.9,8.52,0.82,2.82,0.42,75.68,0.85,14.07,0.64,0.78,0.73
-69.45503,8.02288,5.44,21.44,0.97,2.77,1,1.21,0.68,26.04,0.96,5.2,0.86,0.77,0.74
-69.46651,8.107,5.72,63.53,0.86,8.5,0.75,2.41,0.41,76.93,0.82,12.66,0.64,0.86,0.75
-69.48003,8.20515,5.8,34.5,0.57,4.54,0.55,1.1,0.57,39.07,0.56,5.42,0.66,0.79,0.75
-69.48024,8.20671,8.62,77.25,0.49,10.41,0.54,2.23,0.47,93.03,0.56,14.32,0.87,0.79,0.73
-69.48045,8.20826,6.87,49.69,0.27,6.89,0.36,1.49,0.43,60.92,0.35,10.04,0.58,0.79,0.75
-69.49063,8.28146,5.35,38.9,0.64,4.43,0.62,0.91,0.45,40.68,0.64,3.9,0.58,0.78,0.74
-69.49085,8.28302,8.31,51.22,0.38,11.04,0.17,5.87,0.08,78,0.26,23.65,0.1,0.75,0.73
-69.49108,8.28458,7.33,58.94,0.31,10.16,0.42,3.63,0.52,81.98,0.4,19.83,0.54,0.77,0.73
-69.49615,8.32198,6.74,31.63,0.46,4.28,0.55,1.06,0.7,37.37,0.51,5.74,0.75,0.76,0.74
-69.50633,8.39517,6.68,56.6,0.43,9.55,0.35,3.98,0.41,73.43,0.39,16.65,0.45,0.73,0.71
-69.507,8.39984,5.42,42.57,0.36,5.04,0.33,1.01,0.25,45.83,0.33,5,0.35,0.78,0.74
-69.56203,8.79859,9.02,128.8,0.38,17.69,0.27,4.12,0.28,156.26,0.31,25.32,0.38,0.85,0.75
-69.58628,8.97461,9.4,94.38,0.47,15.41,0.26,4.85,0.17,126.38,0.34,27.21,0.18,0.87,0.81
-45.83917,-1.48514,8.98,111.21,0.4,16.81,0.24,4.64,0.19,142.39,0.3,27.6,0.23,0.84,0.81
-45.84265,-1.51007,6.61,77.22,0.67,11.67,0.53,3.68,0.23,101.83,0.61,21.7,0.45,0.78,0.75
-45.84364,-1.51787,5.89,18.55,1.03,2.46,0.88,2.88,0.15,21.69,1,9.11,0.22,0.91,0.88
-45.85811,-1.62378,6.25,17.9,1.02,1.86,0.87,2.67,0.15,19.06,0.99,8.21,0.17,0.9,0.86
-45.85831,-1.62534,6.3,20.86,0.94,3,0.89,2.77,0.19,25.72,0.92,9.47,0.37,0.91,0.83
-45.85851,-1.6269,5.84,22.3,1.01,3.31,0.87,2.93,0.16,27.95,0.95,10.14,0.34,0.88,0.83
-45.85892,-1.63002,9.06,52.6,0.73,10.54,0.38,5.16,0.11,77.23,0.5,22.43,0.16,0.89,0.86
-45.85933,-1.63314,7.33,31.64,0.72,5.9,0.38,3.81,0.1,42.23,0.55,12.65,0.15,0.94,0.91
-45.85954,-1.6347,6.24,22.72,0.77,3.84,0.62,3.16,0.15,29.83,0.72,10.7,0.29,0.9,0.85
-45.85975,-1.63625,16.7,195.95,0.2,24.46,0.13,4.49,0.11,220.41,0.15,26.8,0.21,0.91,0.89
-45.8604,-1.64092,16.63,205.43,0.19,24.34,0.14,3.99,0.12,228.57,0.17,25.47,0.19,0.87,0.86
-45.86107,-1.64558,8.76,45.2,0.46,10.15,0.25,5.61,0.12,70.91,0.32,23.07,0.14,0.95,0.92
-45.86242,-1.6549,10.4,130.06,0.34,18.96,0.18,4.61,0.18,163.48,0.24,29.17,0.21,0.91,0.87
-45.86351,-1.66268,18.68,204.03,0.18,25.09,0.1,4.41,0.13,229.6,0.13,27.43,0.28,0.85,0.81
-45.86435,-1.66892,14.23,122.9,0.34,20.46,0.13,5.48,0.11,167.25,0.18,36.48,0.23,0.89,0.85
-45.86555,-1.67828,5.17,29.9,0.7,5.76,0.42,3.58,0.15,42.75,0.56,13.45,0.26,0.85,0.79
-45.86595,-1.6814,7.61,43.67,0.41,9.87,0.26,5.31,0.15,69.64,0.31,22.96,0.21,0.81,0.77
-45.86657,-1.68609,10.71,162.72,0.34,20.52,0.2,3.96,0.17,188.04,0.25,25.93,0.3,0.91,0.88
-45.86899,-1.70321,7.77,39.33,0.7,4.55,0.68,0.94,0.53,41.39,0.67,4.01,0.52,0.73,0.69
-45.86921,-1.70476,10.88,158.89,0.34,19.78,0.24,3.52,0.18,186.31,0.27,25.68,0.36,0.75,0.73
-45.86944,-1.70632,18.95,142.36,0.28,22.94,0.11,4.37,0.11,202.62,0.13,44.12,0.22,0.83,0.79
-45.86966,-1.70787,7.4,42.2,0.37,9.79,0.28,5.33,0.11,68.61,0.32,23.23,0.21,0.87,0.83
-45.86988,-1.70943,17.2,213.14,0.17,25.27,0.11,4.32,0.1,233.56,0.14,24.99,0.17,0.9,0.87
-46.04526,-2.99286,17.24,220.55,0.17,26.21,0.12,4.24,0.12,240.32,0.13,25.22,0.23,0.91,0.89
-46.04567,-2.99598,15.93,203.64,0.22,25.64,0.12,4.86,0.12,226.4,0.15,26.52,0.27,0.91,0.88
-46.04628,-3.00064,9.95,149.18,0.36,20.01,0.2,4.07,0.16,179.12,0.24,27.37,0.24,0.9,0.85
-46.04706,-3.00686,7.3,78.24,0.61,12.41,0.44,4.11,0.26,102.64,0.51,21.83,0.35,0.85,0.78
-46.04788,-3.01309,6.94,97.76,0.41,15.01,0.27,4.24,0.23,127.62,0.33,25.04,0.25,0.82,0.77
-46.05031,-3.03026,22.69,210.22,0.13,24.55,0.09,4.04,0.12,233.15,0.11,25.56,0.17,0.9,0.87
-46.05891,-3.09257,13.65,147.95,0.29,20.85,0.12,4.69,0.1,180.74,0.17,29.76,0.32,0.94,0.91
-46.06196,-3.1159,6.62,63.38,0.57,11.7,0.32,4.81,0.19,91.02,0.43,23.58,0.22,0.85,0.79
-46.07023,-3.17665,14.93,157.9,0.19,21.48,0.11,4.65,0.13,187.54,0.14,27.52,0.2,0.92,0.88
-46.07587,-3.21715,8.52,135.27,0.36,17.87,0.26,3.85,0.19,162.22,0.29,24.92,0.31,0.88,0.83
-46.09446,-3.35264,5.06,16.27,1.48,1.77,1.38,1.79,0.16,18.42,1.45,6.02,0.45,0.91,0.89
-46.09976,-3.39318,5,12.54,0.68,1.31,0.67,0.91,0.29,13.06,0.68,2.83,0.42,0.7,0.68
-46.11997,-3.53952,9.73,37.26,0.45,8.34,0.24,5.02,0.12,57.34,0.34,18.47,0.18,0.79,0.75
-46.12229,-3.55825,6.86,21.31,0.93,3.93,0.65,3.07,0.18,29.54,0.79,10.57,0.31,0.89,0.85
-46.12275,-3.56137,6.49,23.52,1.07,4,0.73,2.78,0.21,31.68,0.89,10.13,0.33,0.82,0.76
-46.12299,-3.56293,5.93,29.32,1.01,4.2,0.94,2.49,0.3,36.72,0.98,10.03,0.57,0.87,0.81
-46.12588,-3.58162,6.41,22.47,0.75,4.44,0.42,3.4,0.14,31.13,0.6,10.84,0.17,0.82,0.8
-46.13873,-3.67664,10.2,138.66,0.28,19.18,0.18,3.88,0.17,174.35,0.2,29.28,0.29,0.82,0.8
-46.14065,-3.68911,10.18,156.3,0.21,20.7,0.13,4.22,0.13,186.33,0.16,27.16,0.25,0.82,0.79
-46.1415,-3.69531,5.17,60.42,0.72,7.91,0.54,2.14,0.33,69.84,0.62,10.7,0.41,0.81,0.73
-46.14589,-3.72959,8.19,128.25,0.39,17.14,0.31,3.67,0.26,153.85,0.33,23.34,0.36,0.89,0.77
-46.18223,-3.99582,10.51,209.57,0.32,25.07,0.24,3.7,0.18,233.96,0.26,26.36,0.23,0.77,0.73
-46.18431,-4.00994,6.04,128.55,0.59,13.95,0.56,1.92,0.37,142.21,0.59,15.19,0.61,0.72,0.7
-46.19172,-4.06443,9.76,92.88,0.59,11.71,0.63,1.61,0.66,114.26,0.63,16.73,0.86,0.67,0.66
-46.24545,-4.45687,5.68,62.7,0.65,7.72,0.6,2.08,0.16,71.66,0.62,11.07,0.51,0.65,0.65
-46.24824,-4.4786,5.07,38.71,0.88,4.38,0.88,0.83,0.7,40.78,0.89,3.91,0.88,0.71,0.68
-46.24893,-4.48323,5.25,103.29,0.59,11.26,0.49,1.94,0.26,109.19,0.54,10.98,0.12,0.7,0.68
-46.3141,-4.95824,7.5,41.21,0.74,6.26,0.81,1.9,0.78,55.59,0.83,12.5,0.94,0.77,0.72
-46.36059,-5.2977,16.45,157.57,0.17,20.8,0.11,4.19,0.14,190.99,0.13,28.63,0.17,0.9,0.87
-46.36444,-5.3242,13.94,134.3,0.23,20.37,0.1,4.7,0.12,176.78,0.15,33.81,0.25,0.86,0.82
-46.36548,-5.33196,13.9,144.14,0.28,20.21,0.16,4.91,0.14,176.47,0.22,28.62,0.2,0.83,0.81
-46.39226,-5.52821,8.32,94.27,0.46,13.53,0.33,4.11,0.12,117.95,0.41,21.66,0.25,0.9,0.85
-46.39596,-5.5546,6.15,87.98,0.59,12.66,0.45,3.77,0.25,112.82,0.53,21.43,0.36,0.9,0.76
-46.39737,-5.5655,6.39,27.09,1.17,3.55,1.17,1.34,0.58,32.91,1.16,6.39,0.82,0.79,0.74
-46.40769,-5.64033,9.33,124.12,0.28,16.9,0.22,3.95,0.14,153.92,0.25,25.44,0.22,0.89,0.84
-46.43207,-5.81786,9.32,43.75,0.67,9.25,0.29,4.92,0.1,67.31,0.45,21.07,0.11,0.85,0.83
-46.435,-5.83954,5.13,39.75,0.88,5.8,0.78,2.27,0.38,53.1,0.81,12.49,0.58,0.76,0.72
-46.73049,-7.98661,5.26,7.43,2.38,0.93,1.98,1.58,0.27,9.31,2.17,5.27,0.51,0.88,0.85
-46.73069,-7.98817,5.76,82.14,0.64,11.56,0.56,3.25,0.37,102.85,0.59,18.81,0.48,0.76,0.72
-46.7309,-7.98972,10.76,150.57,0.19,19.4,0.13,4,0.15,178.11,0.15,25.85,0.22,0.83,0.8
-47.22475,-11.55226,10.76,51.99,0.36,11.19,0.18,5.82,0.11,79.85,0.25,24.93,0.12,0.85,0.81
-47.2261,-11.56158,5.75,45.01,0.69,7.17,0.58,2.54,0.41,60.04,0.64,13.98,0.5,0.78,0.73
-47.35045,-12.45157,7.23,42.04,0.89,7.83,0.5,4.15,0.21,58.66,0.66,16.74,0.28,0.9,0.84
-47.49135,-13.45654,24.7,207.19,0.34,21.79,0.33,2.94,0.36,224.61,0.34,21.53,0.35,0.78,0.72
-47.62619,-14.41313,6.99,44.15,0.7,9.12,0.33,4.99,0.1,65.86,0.47,20.35,0.14,0.78,0.73
-47.6321,-14.45515,6.76,24.72,0.55,5.05,0.25,3.61,0.1,34.8,0.41,11.89,0.13,0.76,0.75
-47.6441,-14.54072,9.3,39.21,0.25,9.28,0.15,5.46,0.08,63.33,0.21,21.74,0.13,0.82,0.8
-47.67541,-14.76152,5.31,8.96,2.82,1.06,2.68,1.34,0.33,10.37,2.74,4.34,0.71,0.83,0.78
-47.72914,-15.141,13.29,163.92,0.25,20.84,0.15,4.11,0.13,189.85,0.19,26.39,0.24,0.92,0.89
-47.7322,-15.16282,8.02,95.76,0.56,14.09,0.39,4.11,0.22,122.39,0.46,24.43,0.33,0.88,0.81
-47.73373,-15.17371,5.53,9.46,1.35,1.57,1.31,2.01,0.37,12.77,1.34,6.91,0.59,0.89,0.82
-47.85166,-16.00405,10.5,80.86,0.11,16.75,0.06,6.08,0.06,127.67,0.1,37.77,0.08,0.72,0.71
-47.85279,-16.01181,12.12,107.98,0.31,18.85,0.13,5.91,0.15,150.55,0.19,35.75,0.19,0.89,0.83
-47.8626,-16.08022,8.58,136.18,0.37,18.42,0.24,4.47,0.19,160.68,0.29,25.48,0.32,0.77,0.73
-47.86328,-16.08488,5.26,38.36,0.84,5.77,0.42,3.08,0.09,48.35,0.65,11.81,0.06,0.74,0.72
-47.87323,-16.15487,5.9,34.17,0.66,5.92,0.38,3.63,0.13,44.51,0.54,12.69,0.21,0.81,0.76
-47.87387,-16.15955,9.1,49.27,0.88,7.73,0.68,3.59,0.22,63.18,0.8,15.37,0.47,0.8,0.76
-47.91243,-16.43006,13.13,63.66,0.13,14.05,0.09,6.57,0.08,101.43,0.11,32.12,0.1,0.79,0.74
-47.95085,-16.69904,6.09,18.89,1.49,2.8,1.41,2.22,0.5,23.6,1.41,7.94,0.7,0.87,0.76
-47.9528,-16.71304,9.27,99.37,0.69,11.54,0.68,2.49,0.38,112.79,0.71,14.3,0.66,0.43,0.42
-47.97059,-16.83744,7.05,41.54,0.6,7.75,0.32,4.28,0.11,57.71,0.47,16.54,0.19,0.85,0.8
-47.98883,-16.96491,7.27,42.62,0.8,7.3,0.51,3.96,0.21,56.53,0.65,15.24,0.3,0.88,0.78
-47.98927,-16.968,8.53,95.51,0.5,12.97,0.4,3.76,0.29,114.16,0.46,19.5,0.36,0.84,0.74
-47.99303,-16.99444,9.5,47.12,0.51,9.58,0.21,5.22,0.09,68.9,0.34,20.8,0.1,0.94,0.9
-47.99484,-17.00689,5.91,35.84,1.24,4.98,1.14,2.61,0.33,45.06,1.22,11.41,0.67,0.83,0.77
-48.00396,-17.0706,6.69,16.88,1.2,2.09,1.09,2.68,0.11,19.66,1.17,9,0.27,0.84,0.81
-48.0057,-17.08302,5.18,9,1.55,1.17,1.45,1.81,0.32,10.58,1.48,5.81,0.43,0.87,0.82
-48.00636,-17.08768,7.76,24.02,1.01,4.8,0.69,3.33,0.19,34.94,0.87,12.32,0.36,0.9,0.84
-48.01152,-17.12348,6.9,68.5,0.64,11.29,0.43,4.12,0.22,93.44,0.53,22.34,0.31,0.85,0.78
-48.08892,-17.66286,6.74,38.06,0.59,7.34,0.31,4.27,0.12,53.67,0.47,15.99,0.2,0.91,0.86
-48.0917,-17.68307,6.05,17.53,1.88,2.39,1.81,1.63,0.56,21.16,1.86,6.16,0.96,0.79,0.74
-48.09193,-17.68463,8.58,37.32,0.52,7.49,0.27,4.42,0.1,53.23,0.41,16.22,0.17,0.9,0.87
-48.10042,-17.74373,6.6,70.27,0.64,10.26,0.46,3.81,0.26,87.25,0.56,17.65,0.33,0.79,0.73
-48.13844,-18.00794,5.86,42.41,0.59,7.68,0.33,4.22,0.11,57.75,0.48,16,0.19,0.75,0.71
-48.14117,-18.02659,9.35,45.95,0.66,8.99,0.3,4.87,0.11,66.63,0.49,19.48,0.18,0.91,0.88
-48.25322,-18.80208,5.79,13.63,1.08,1.54,1.01,2.09,0.19,15.14,1.05,6.69,0.29,0.93,0.89
-48.25345,-18.80363,5.53,19.2,1.18,2.09,1.06,1.65,0.22,22.21,1.16,6.26,0.43,0.83,0.76
-48.25654,-18.82536,12.78,130.18,0.29,20.91,0.13,5.08,0.1,178.83,0.18,38.76,0.25,0.83,0.81
-48.39358,-19.76857,7.62,27.21,0.49,5.66,0.32,3.87,0.11,38.98,0.44,13.36,0.27,0.92,0.87
-68.52676,9.56185,10.07,22.85,0.44,3.48,0.34,0.9,0.42,29.74,0.32,5.64,0.19,0.76,0.75
-68.52697,9.56029,6.56,49.08,0.37,7.33,0.37,2.02,0.4,63.24,0.36,11.78,0.37,0.79,0.73
-68.53186,9.52453,6.98,48.39,1.02,6.28,0.98,2.26,0.44,58.41,1,11.07,0.74,0.85,0.76
-68.56963,9.25195,5.94,42.99,0.65,5.5,0.61,2.42,0.26,46.65,0.66,8.89,0.15,0.71,0.7
-68.57954,9.18027,5.81,32.27,0.58,6.33,0.36,3.93,0.17,45.21,0.47,13.79,0.23,0.76,0.72
-68.57975,9.17871,5.35,1.54,3.32,0.2,3.09,1.33,0.17,1.83,3.25,3.68,0.33,0.87,0.84
-68.57996,9.17715,7.4,98.66,0.71,13.77,0.49,4.23,0.22,118.8,0.59,20.85,0.3,0.85,0.79
-68.58017,9.17559,6.57,23.83,1.03,2.61,0.97,2.44,0.21,26.34,1.03,8.18,0.36,0.9,0.81
-68.63036,8.81263,9.49,58.09,0.38,12.12,0.18,5.37,0.1,90.5,0.26,26.83,0.13,0.88,0.86
-68.64366,8.71603,6.81,61.93,0.44,8.52,0.46,2.29,0.4,73.35,0.4,12.13,0.26,0.71,0.7
-69.10447,5.36826,10.16,63.33,0.25,13.84,0.17,6.17,0.09,101.26,0.2,28.98,0.13,0.86,0.84
-69.12751,5.2,11.93,93.23,0.17,18.71,0.1,6.3,0.07,145.29,0.12,37.52,0.09,0.9,0.89
-69.12773,5.19844,15.07,163.11,0.34,23.64,0.14,4.8,0.09,205.24,0.18,33.35,0.28,0.89,0.87
-69.67763,1.17438,12.73,166.98,0.38,24.39,0.22,4.91,0.14,206.61,0.26,32.44,0.19,0.89,0.87
-69.67805,1.17125,7.18,26.28,0.97,5.05,0.74,3.43,0.27,36.81,0.88,11.74,0.45,0.92,0.86
-69.67869,1.16658,8.45,106.08,0.44,17.28,0.3,5.06,0.25,141.44,0.35,28.48,0.25,0.83,0.81
-69.68658,1.10893,6.27,42.19,1.05,5.9,1.03,3.17,0.22,51.77,1.06,12.9,0.65,0.79,0.73
-69.68679,1.10738,17.93,238.32,0.16,30.04,0.11,4.92,0.09,262.48,0.14,27.09,0.14,0.89,0.85
-69.68722,1.10425,9.33,69.8,0.58,13.19,0.36,5.6,0.16,100.48,0.45,25.2,0.23,0.92,0.88
-69.68743,1.10269,12.73,115.79,0.45,20.27,0.22,6.01,0.13,160.68,0.29,34.83,0.15,0.94,0.92
-69.68806,1.09802,5.79,33.47,0.76,6.15,0.52,3.7,0.22,45.68,0.64,12.67,0.34,0.89,0.83
-69.68931,1.08868,19.62,262.11,0.15,31.57,0.1,4.47,0.13,284.7,0.12,26.9,0.17,0.91,0.89
-69.68952,1.08712,18.7,245.94,0.19,30.29,0.13,4.51,0.13,268.7,0.15,26.68,0.21,0.93,0.89
-69.68973,1.08557,8.23,81.62,0.64,14.17,0.45,4.89,0.23,112.55,0.52,25.34,0.32,0.9,0.83
-69.71156,0.92508,10.88,113.41,0.42,18.67,0.23,4.75,0.15,154.59,0.27,31.51,0.22,0.88,0.86
-69.71474,0.90174,13.8,152.59,0.49,22.27,0.24,5.09,0.11,187.73,0.31,30.64,0.27,0.87,0.84
-69.74025,0.71477,18.95,270.65,0.19,31.89,0.13,4.14,0.15,290.33,0.14,25.86,0.22,0.83,0.8
-69.74148,0.70543,18.03,251.94,0.18,30.07,0.13,4.31,0.16,272.5,0.14,25.88,0.19,0.8,0.78
-69.74189,0.70232,17.71,220.89,0.27,28.28,0.14,4.36,0.14,254.53,0.16,31.13,0.32,0.81,0.8
-69.7421,0.70076,19.34,245.39,0.21,30.29,0.13,4.37,0.13,270.98,0.15,28.02,0.22,0.82,0.78
-69.74251,0.69764,14.6,185.24,0.25,25.02,0.16,4.47,0.14,218.75,0.18,29.35,0.18,0.87,0.85
-69.74273,0.69609,7.24,27.21,0.88,5.01,0.62,3.48,0.23,36.45,0.74,11.16,0.32,0.88,0.85
-69.74294,0.69453,8.72,91.38,0.53,16.11,0.32,5.35,0.15,127.51,0.39,28.85,0.19,0.89,0.85
-69.74316,0.69297,21.82,271.23,0.17,32.12,0.12,4.16,0.12,292.66,0.14,26.6,0.16,0.88,0.85
-69.7436,0.68986,5.1,18.86,1.38,3.16,0.96,2.81,0.16,24.44,1.15,9.03,0.34,0.88,0.81
-69.75982,0.57146,9.81,137.74,0.24,21.13,0.15,4.12,0.13,184.52,0.18,33.97,0.18,0.79,0.76
-69.78582,0.38139,7.9,97.35,0.44,15.37,0.4,3.5,0.25,133.75,0.42,26.99,0.42,0.83,0.72
-69.80029,0.27547,7.36,35.9,0.65,7.71,0.43,4.63,0.22,53.46,0.51,16.46,0.27,0.84,0.8
-69.80539,0.23808,6.66,37.44,0.64,7.71,0.55,4.17,0.31,56.21,0.59,17.01,0.48,0.82,0.76
-69.80709,0.22563,22.64,326.7,0.13,36.41,0.1,3.7,0.19,339.03,0.12,24.68,0.1,0.89,0.86
-69.8073,0.22407,25.95,333.7,0.16,36.69,0.13,3.53,0.17,348.43,0.14,25.85,0.13,0.86,0.83
-69.80751,0.22251,13.22,131.77,0.29,19.95,0.18,4.02,0.16,173.66,0.2,31.57,0.22,0.9,0.87
-69.80875,0.21317,15.53,224.32,0.41,26.24,0.31,3.47,0.23,248.48,0.34,25.98,0.3,0.77,0.72
-69.81238,0.18668,5.17,19.73,0.94,3.96,0.6,2.9,0.2,28.41,0.75,9.68,0.35,0.86,0.8
-70.02447,-1.36478,22.2,295.11,0.13,33.45,0.08,4.04,0.16,310.5,0.11,24.98,0.12,0.88,0.84
-70.0249,-1.36789,9.98,101.3,0.87,11.56,0.89,2.49,0.5,104.81,0.86,11.27,0.59,0.4,0.39
-70.02597,-1.37568,15.28,194.37,0.31,26.95,0.15,4.92,0.11,231.96,0.19,33.25,0.3,0.94,0.9
-70.02618,-1.37724,19.9,253.74,0.11,31.05,0.09,4.91,0.14,274.44,0.1,26.53,0.12,0.91,0.85
-70.02639,-1.3788,18.02,212.68,0.36,28.55,0.18,4.79,0.11,252.84,0.21,35.15,0.32,0.9,0.83
-70.0266,-1.38036,18.57,144.05,0.24,25.21,0.1,5.14,0.06,212.96,0.12,47.57,0.16,0.75,0.73
-70.03979,-1.47693,12.99,188.58,0.32,26.03,0.18,5,0.16,221.8,0.22,30.69,0.26,0.91,0.87
-70.04,-1.47849,8.35,33.78,0.62,6.77,0.34,4.34,0.15,47.19,0.47,13.98,0.2,0.89,0.87
-70.04021,-1.48005,17.7,251.26,0.19,29.87,0.14,3.96,0.17,273.86,0.15,26.66,0.22,0.88,0.85
-70.04042,-1.4816,17.24,214.67,0.31,27.54,0.19,4.32,0.15,245.31,0.22,29.46,0.2,0.93,0.89
-70.04084,-1.48472,5.35,14.17,1.22,2.45,0.77,2.35,0.26,19.11,1.03,7.52,0.41,0.89,0.81
-70.04105,-1.48627,12.54,148.68,0.31,21.07,0.23,3.44,0.23,191.91,0.25,32.14,0.28,0.78,0.74
-70.04251,-1.49718,14.11,185.63,0.38,23.8,0.26,3.54,0.19,220.73,0.27,30.06,0.28,0.86,0.8
-70.04314,-1.50185,19.26,251.18,0.17,30.36,0.12,4.16,0.14,272.28,0.15,25.94,0.15,0.91,0.88
-70.04443,-1.5112,18.14,231.31,0.24,29.52,0.14,4.8,0.12,259.31,0.16,29.61,0.29,0.88,0.86
-70.04465,-1.51275,10.96,72.66,0.28,14.94,0.17,6.06,0.1,111.63,0.21,30.67,0.12,0.91,0.88
-70.04848,-1.54078,15.02,136,0.34,22.87,0.15,5.1,0.1,190.81,0.18,40.49,0.18,0.89,0.87
-70.04868,-1.54234,18.42,215.26,0.29,28.51,0.16,4.71,0.12,250.55,0.17,32.61,0.3,0.87,0.84
-70.04889,-1.5439,18.07,250.17,0.14,30.81,0.09,4.51,0.15,271.78,0.12,26.48,0.15,0.91,0.86
-70.04931,-1.54702,15.7,231.44,0.28,28.89,0.22,4.64,0.21,254.26,0.23,27.03,0.31,0.8,0.76
-70.05551,-1.59217,24.62,283.18,0.14,32.21,0.1,3.87,0.1,300.97,0.11,25.92,0.21,0.84,0.77
-70.05572,-1.59373,12.72,151.28,0.35,23.05,0.2,5,0.14,193.1,0.22,33.92,0.23,0.89,0.87
-70.05654,-1.59997,8.71,99.02,0.39,16.97,0.23,5.23,0.16,137.1,0.28,30.37,0.17,0.85,0.81
-70.05844,-1.61399,15.07,200.64,0.21,26.76,0.15,4.9,0.13,228.15,0.17,27.7,0.19,0.91,0.87
-70.06206,-1.64047,7.21,48.09,0.59,9.62,0.35,4.8,0.12,71.46,0.46,20.16,0.22,0.86,0.82
-70.06249,-1.64359,19.57,296.25,0.15,33.61,0.11,3.88,0.18,310.53,0.13,24.57,0.15,0.89,0.87
-70.06291,-1.64671,15.11,169.11,0.36,25.79,0.17,5.38,0.09,216.35,0.2,37.83,0.28,0.91,0.88
-70.08012,-1.77284,9,92.14,0.42,16.54,0.26,5.38,0.23,132.45,0.3,31.69,0.25,0.85,0.78
-70.08053,-1.77596,19.6,337.5,0.12,36.46,0.1,3.42,0.11,350.28,0.11,25.04,0.13,0.74,0.72
-70.08095,-1.77907,13.46,193.36,0.28,25.77,0.18,4.45,0.16,227.93,0.2,30.41,0.18,0.83,0.81
-70.08116,-1.78063,13.74,190.06,0.35,23.95,0.3,3.43,0.3,221.93,0.3,28.12,0.49,0.78,0.71
-70.08137,-1.78219,13.91,178.85,0.33,24.11,0.2,4.12,0.16,213.97,0.22,30.43,0.28,0.81,0.78
-70.08158,-1.78375,7.82,30.46,0.61,6.42,0.32,4.26,0.13,44.23,0.46,13.88,0.2,0.85,0.83
-70.08221,-1.78843,11.03,92.88,0.24,18.07,0.11,6.31,0.1,140.54,0.15,36.31,0.09,0.93,0.9
-70.12222,-2.08126,7.77,42.8,0.5,9.07,0.27,4.98,0.1,65.39,0.36,19.72,0.15,0.87,0.83
-70.12243,-2.08282,5.43,40.89,0.45,6.51,0.14,2.65,0.29,55.04,0.29,12.64,0.06,0.73,0.72
-70.13826,-2.19962,24.33,303.8,0.16,33.55,0.12,3.54,0.18,319.05,0.13,25.09,0.17,0.86,0.83
-70.13912,-2.20585,14.56,199.17,0.36,26.84,0.19,4.9,0.14,231.23,0.24,30.9,0.31,0.93,0.9
-70.14109,-2.21986,10.05,129.3,0.41,19.92,0.22,5.16,0.17,166.06,0.28,30.47,0.18,0.89,0.85
-70.14681,-2.26193,5.81,61.58,0.53,10.27,0.42,4.24,0.23,83.35,0.48,19.25,0.38,0.78,0.73
-70.14703,-2.26349,10.92,138.8,0.33,22.21,0.18,4.67,0.16,189.1,0.21,37.48,0.24,0.83,0.81
-70.14725,-2.26505,6.18,42.24,0.51,9,0.24,4.95,0.07,64.69,0.35,19.57,0.09,0.79,0.76
-70.14792,-2.26972,18.8,283.35,0.2,32.03,0.16,3.75,0.17,300.76,0.18,25.23,0.18,0.85,0.83
-70.14857,-2.2744,13.66,189.49,0.28,25.59,0.17,4.48,0.16,223.34,0.2,29.83,0.17,0.83,0.81
-70.14878,-2.27596,9.71,135.03,0.34,21.06,0.19,4.47,0.2,180.54,0.22,34.47,0.24,0.83,0.78
-70.14899,-2.27752,12.16,165.22,0.37,23.03,0.21,4.76,0.16,198.12,0.25,29.38,0.21,0.91,0.88
-70.15168,-2.29775,8.85,38.02,0.26,9.07,0.17,5.38,0.11,61.56,0.19,20.43,0.11,0.93,0.89
-70.15429,-2.31644,6.27,32.18,0.9,4.06,0.81,3.26,0.17,36.41,0.87,10.26,0.32,0.84,0.79
-70.15452,-2.318,6.62,56.01,0.62,10.34,0.49,4.29,0.28,81.39,0.56,21.09,0.44,0.8,0.72
-70.15474,-2.31956,7.13,54.6,0.62,10.55,0.37,4.88,0.09,79.71,0.5,21.34,0.23,0.85,0.81
-70.15539,-2.32423,6.96,72.34,0.6,12.11,0.47,4.35,0.21,99.09,0.54,22.48,0.4,0.85,0.74
-70.15625,-2.33046,25.31,325.5,0.12,35.51,0.1,3.42,0.21,337.88,0.11,24.38,0.08,0.9,0.88
-70.15728,-2.33826,14.93,208.14,0.3,27.11,0.18,4.75,0.16,236,0.21,28.4,0.25,0.89,0.86
-70.1579,-2.34294,9.38,119.61,0.41,18.99,0.22,4.71,0.2,161.02,0.27,32.19,0.19,0.87,0.82
-70.18458,-2.5376,5.65,24.68,1.07,4.15,0.86,3.2,0.25,32.11,0.95,10.61,0.38,0.82,0.73
-70.18602,-2.54852,19.57,153.37,0.67,19.19,0.61,2.28,0.63,185.78,0.6,25.64,0.66,0.67,0.65
-70.19966,-2.64819,15.69,285.74,0.01,32.75,0.01,4.73,0.12,301.57,0.03,25.73,0.06,0.71,0.7
-70.20027,-2.65286,14.47,160.82,0.07,24.6,0.04,3.39,0.09,227.84,0.03,44.06,0.04,0.28,0.28
-70.20216,-2.6669,14.77,150.26,0.51,23.35,0.33,4.63,0.27,198.09,0.33,36.75,0.35,0.66,0.65
-70.20238,-2.66845,15.66,255.82,0.2,30.94,0.12,4.39,0.14,277.02,0.15,26.86,0.23,0.85,0.81
-70.2026,-2.67001,15.34,229.14,0.2,28.99,0.13,4.46,0.12,257.47,0.16,28.85,0.21,0.85,0.83
-70.20283,-2.67156,15.49,237.66,0.21,29.81,0.12,5,0.13,260.91,0.16,27.92,0.24,0.84,0.81
-70.20305,-2.67312,16.59,166.1,0.35,25.86,0.15,5.47,0.11,216.71,0.18,40.01,0.28,0.87,0.82
-70.20328,-2.67467,11.29,95.68,0.41,17.72,0.23,6.47,0.14,136.49,0.29,33.13,0.17,0.8,0.78
-70.2035,-2.67623,14.41,126.34,0.19,23,0.11,6.33,0.08,185.79,0.13,44.05,0.1,0.72,0.71
-70.20372,-2.67779,17.86,244.89,0.19,30.42,0.11,4.93,0.14,266.29,0.14,27.5,0.23,0.81,0.77
-70.20394,-2.67935,16.57,152.6,0.13,25.18,0.08,6.08,0.05,210.42,0.09,43.83,0.04,0.7,0.69
-70.20416,-2.68091,15.23,221.02,0.23,28.56,0.13,4.84,0.15,247.25,0.16,28.61,0.24,0.87,0.85
-70.20437,-2.68246,15.25,252.72,0.17,30.99,0.1,4.73,0.14,273.47,0.13,26.74,0.15,0.84,0.82
-70.20459,-2.68402,14.51,185.28,0.36,25.82,0.2,4.66,0.13,224.81,0.22,34.08,0.27,0.87,0.85
-70.2048,-2.68557,12.98,146.46,0.48,22.69,0.25,5.16,0.12,188.36,0.31,34.49,0.2,0.88,0.85
-70.20502,-2.68713,13.1,120.51,0.4,21.55,0.2,5.8,0.1,172.55,0.24,39.35,0.17,0.88,0.86
-70.20523,-2.68869,9.28,103.38,0.49,16.68,0.34,4.67,0.24,137.99,0.4,28.13,0.3,0.81,0.76
-70.20544,-2.69024,10.42,107.82,0.42,17.85,0.24,5.04,0.19,145.34,0.3,30.44,0.24,0.89,0.83
-70.20813,-2.71048,15.55,229.35,0.25,28.64,0.17,4.37,0.17,254.86,0.19,28.12,0.26,0.77,0.74
-70.20898,-2.71672,13.36,108.97,0.31,17.64,0.46,2.73,0.42,159.2,0.43,33.78,0.62,0.54,0.54
-70.20985,-2.72296,15.63,214.32,0.28,28.21,0.15,5,0.12,243.37,0.18,29.88,0.3,0.83,0.81
-70.21029,-2.72607,8.19,98.3,0.49,16.87,0.57,4.06,0.61,141.16,0.54,31.46,0.65,0.2,0.19
-70.21139,-2.73386,14.95,231.69,0.24,29.38,0.14,5.01,0.12,255.97,0.17,28.32,0.23,0.85,0.82
-70.21248,-2.74164,7.96,29.45,0.85,2.77,0.71,0.4,0.19,30.32,0.85,2.2,0.69,0.62,0.62
-70.21435,-2.75565,14.6,250.85,0.11,29.9,0.08,4.6,0.13,271.24,0.1,26.28,0.14,0.73,0.71
-70.22036,-2.79927,12.54,199,0.32,26.33,0.18,5.12,0.13,228.27,0.23,29.56,0.28,0.87,0.82
-70.22117,-2.8055,14.47,233.11,0.2,27.9,0.14,4.57,0.16,251.53,0.16,24.81,0.22,0.8,0.79
-70.22158,-2.80861,14.07,266.69,0.17,29.19,0.13,3.64,0.18,279.9,0.16,22.67,0.17,0.8,0.78
-70.22178,-2.81017,10.23,49.32,0.49,7.42,0.75,1.46,0.99,65.56,0.67,12.23,1.09,0.68,0.62
-70.22199,-2.81172,13.73,148.16,0.43,23.21,0.22,5.15,0.19,195.59,0.27,37.27,0.3,0.77,0.75
-70.2222,-2.81328,12.39,147.74,0.41,23.49,0.21,5.16,0.18,198.67,0.25,39.13,0.28,0.76,0.71
-70.22502,-2.83354,19.29,224.19,0.54,23.31,0.55,2.91,0.57,230.8,0.54,16.91,0.55,0.69,0.69
-70.22633,-2.84288,6.6,105.11,0.44,16.33,0.27,4.72,0.25,137.11,0.33,27.36,0.38,0.85,0.72
-70.22655,-2.84444,6.66,57.87,0.51,10.15,0.37,4.48,0.22,80.37,0.43,20.25,0.35,0.77,0.72
-70.228,-2.85535,25.43,345.35,0.03,36.52,0.03,3.85,0.08,359.63,0.04,26.98,0.07,0.66,0.66
-70.2284,-2.85846,7.14,43.21,0.75,9.18,0.34,5.03,0.06,65.89,0.49,20.06,0.13,0.83,0.79
-70.2292,-2.86469,21.42,264.94,0.14,29.85,0.11,4.08,0.14,278.11,0.13,23.12,0.15,0.86,0.81
-70.30969,-3.45342,21.57,275.97,0.17,30.2,0.12,3.77,0.17,290.87,0.15,23.78,0.13,0.87,0.85
-70.31024,-3.45808,22.08,259.26,0.15,28.97,0.1,3.76,0.16,276.19,0.13,23.76,0.14,0.87,0.82
-70.31063,-3.46119,21.26,282.74,0.16,30.37,0.12,3.61,0.15,296.47,0.14,23.5,0.14,0.87,0.82
-70.31083,-3.46274,16.34,230.67,0.23,27.01,0.17,3.89,0.19,252.96,0.18,25.43,0.22,0.84,0.81
-70.31104,-3.4643,19.15,254.37,0.14,28.86,0.1,4.1,0.11,270.75,0.12,23.94,0.14,0.88,0.86
-70.31147,-3.46742,25.88,287.79,0.12,30.7,0.08,3.54,0.13,302.35,0.1,24.08,0.13,0.81,0.78
-70.31169,-3.46899,24.38,273.33,0.11,30,0.08,3.77,0.15,290.66,0.1,24.46,0.14,0.81,0.76
-70.32081,-3.53443,15.09,178.94,0.32,24.25,0.2,4.4,0.2,214.05,0.21,30.82,0.36,0.74,0.72
-70.32554,-3.5702,9.37,106.42,0.39,17.78,0.22,5.44,0.16,143.71,0.27,30.49,0.22,0.89,0.86
-70.32946,-3.59674,20.79,255.38,0.14,29.01,0.11,4.09,0.09,270.86,0.13,23.85,0.16,0.77,0.73
-70.40394,-4.14187,12.01,182.23,0.26,23.05,0.15,4.13,0.17,208.33,0.19,25.78,0.24,0.84,0.81
-70.4048,-4.14812,8.33,93.53,0.55,10.53,0.52,1.56,0.44,96.48,0.54,7.63,0.5,0.8,0.75
-70.40501,-4.14967,10.68,123.11,0.52,14.16,0.46,2.04,0.49,135.48,0.5,13.98,0.72,0.79,0.73
-70.46527,-4.59027,17.38,206.39,0.15,25.35,0.09,4.45,0.11,228.08,0.11,24.98,0.19,0.9,0.87
-70.84353,-7.34475,8.1,133.14,0.35,17.71,0.26,3.98,0.16,159.7,0.29,24.45,0.32,0.87,0.81
-70.85189,-7.40546,26.84,255.47,0.14,26.66,0.11,3.32,0.13,272.06,0.13,23.38,0.16,0.78,0.75
-70.85458,-7.42566,7.32,120.46,0.39,16.9,0.29,4.12,0.21,149.24,0.33,25.23,0.34,0.84,0.77
-70.85501,-7.42877,30.49,250.43,0.13,26.46,0.1,3.41,0.13,266.75,0.13,23.09,0.15,0.75,0.73
-70.87748,-7.59225,6.64,86.84,0.61,13.63,0.38,4.69,0.2,112.64,0.48,23.08,0.26,0.8,0.75
-70.89341,-7.70741,42.23,62.56,0.47,5.19,0.44,0.33,0.33,64.4,0.47,4.01,0.44,0.47,0.45
-70.89872,-7.74636,23.73,299.48,0.11,30.91,0.08,3.41,0.16,312.92,0.1,23.94,0.13,0.79,0.77
-70.91066,-7.83198,19.82,200.92,0.23,22.94,0.16,3.81,0.08,219.17,0.16,22.99,0.18,0.7,0.69
-70.91687,-7.87712,6.54,86.81,0.62,11.94,0.52,3.09,0.53,100.79,0.57,15.2,0.55,0.74,0.72
-70.91885,-7.89112,26.22,278.91,0.12,29.44,0.09,3.29,0.18,292.23,0.1,23.01,0.15,0.87,0.83
-70.91906,-7.89268,24.08,270.69,0.14,29.58,0.09,3.78,0.14,284.41,0.11,23.54,0.2,0.89,0.84
-70.92254,-7.91918,13.78,248.99,0.14,27.63,0.07,3.27,0.25,270.94,0.15,25.47,0.1,0.69,0.68
-70.92457,-7.93317,17.29,246.8,0.18,27.99,0.11,4.06,0.15,263.85,0.15,24.19,0.18,0.88,0.86
-70.92479,-7.93472,18.21,246.83,0.12,27.6,0.09,4.04,0.14,260.86,0.1,22.86,0.12,0.87,0.85
-70.92525,-7.93783,16.09,205.18,0.24,25.9,0.13,4.39,0.14,234.13,0.15,28.91,0.31,0.84,0.83
-70.9257,-7.94094,14.62,230.31,0.21,25.85,0.14,3.62,0.16,247.95,0.17,23.68,0.25,0.76,0.74
-70.92696,-7.95032,25.01,280,0.12,29.41,0.09,3.43,0.12,293.11,0.11,23.06,0.14,0.86,0.83
-70.92837,-7.96121,28.49,274.75,0.15,29.22,0.11,3.44,0.16,287.93,0.14,23.02,0.17,0.83,0.79
-70.93161,-7.98454,5.37,66.3,0.38,8.04,0.31,2.13,0.75,73.3,0.35,9.55,0.67,0.73,0.71
-70.93253,-7.99076,27.75,290.38,0.14,29.99,0.11,3.25,0.13,303.1,0.12,23.12,0.16,0.84,0.79
-70.93275,-7.99232,5.64,56.88,0.46,6.4,0.37,1.58,0.43,61.46,0.44,7.28,0.44,0.74,0.72
-70.93339,-7.997,10.55,164.36,0.28,21.31,0.19,4.17,0.19,191.49,0.22,26,0.26,0.88,0.86
-70.93542,-8.01259,26.08,289.42,0.19,30.01,0.14,3.27,0.18,304.15,0.17,24.27,0.27,0.72,0.71
-70.93582,-8.01571,21.54,264.45,0.13,28.88,0.1,4.01,0.13,276.31,0.12,22.57,0.12,0.86,0.82
-70.93624,-8.01883,17.1,249,0.17,27.28,0.12,3.59,0.17,264.03,0.15,23.03,0.16,0.83,0.81
-70.96803,-8.24922,15.02,259.65,0.14,27.5,0.09,3.2,0.14,276.13,0.11,23.46,0.2,0.74,0.71
-70.96935,-8.25856,6.84,24.61,0.5,2.6,0.48,2.55,0.17,29.07,0.57,8.7,0.24,0.53,0.53
-70.97139,-8.27256,13.92,205.16,0.23,24.33,0.15,4.27,0.15,220.61,0.2,22.34,0.19,0.86,0.83
-70.97243,-8.2803,5.41,36.99,0.58,6.41,0.23,3.99,0.07,47.53,0.44,12.66,0.07,0.72,0.71
-70.97305,-8.28496,5.85,53.58,0.11,6.61,0.38,2.26,0.79,61.87,0.24,9.98,0.74,0.65,0.65
-70.97325,-8.28652,5.42,19.58,1.39,2.18,1.31,1.02,0.36,20.42,1.37,3.17,0.65,0.75,0.71
-70.97345,-8.28808,6.86,38,0.7,4.5,0.63,0.85,0.47,40.25,0.7,3.95,0.65,0.77,0.74
-70.97617,-8.30838,6.66,121.92,0.48,16.56,0.34,4.21,0.22,146.58,0.41,23.24,0.3,0.84,0.78
-70.98013,-8.33636,17.16,229.75,0.14,25.71,0.12,3.9,0.16,246.01,0.14,23.06,0.17,0.86,0.84
-44.40003,-19.92234,5.13,5.7,2.28,0.66,2.4,1.28,0.23,6.62,2.35,3.91,0.52,0.77,0.75
-44.40448,-19.89127,17.33,193.94,0.14,23.08,0.11,3.96,0.14,222.07,0.14,27.04,0.16,0.84,0.81
-44.40633,-19.87884,8.86,111.16,0.44,15.1,0.32,3.99,0.16,134.76,0.39,22.16,0.26,0.91,0.84
-44.40977,-19.85554,9.08,29.14,0.4,6.62,0.23,4.34,0.09,44.39,0.33,15.26,0.17,0.92,0.89
-44.41153,-19.84312,10.22,125.47,0.29,17.21,0.23,3.94,0.2,153.68,0.25,25.17,0.34,0.82,0.76
-44.42673,-19.73906,8.91,66.1,0.68,11.65,0.36,4.89,0.13,91.32,0.49,23.11,0.21,0.85,0.81
-44.42782,-19.73127,8.01,63.77,0.68,10.48,0.47,4.28,0.2,83.76,0.57,19.57,0.37,0.8,0.74
-44.43287,-19.69711,8.69,49.88,0.77,9.45,0.42,4.68,0.13,70.79,0.56,19.77,0.2,0.9,0.87
-44.43869,-19.6567,5.29,12.79,1.76,1.45,1.65,1.88,0.24,14.46,1.77,6.03,0.46,0.96,0.9
-44.43893,-19.65515,6.59,72.6,0.82,10.75,0.54,3.75,0.25,92.84,0.68,18.99,0.36,0.86,0.78
-44.44913,-19.58527,7.64,51.96,0.84,8.92,0.47,4.15,0.2,70.6,0.65,17.99,0.27,0.85,0.78
-44.45024,-19.57748,10.54,98.35,0.43,16.68,0.18,5.37,0.16,135.93,0.27,31.53,0.18,0.89,0.85
-44.46561,-19.47187,5.73,38.05,0.88,7.06,0.6,3.65,0.25,54.85,0.75,15.53,0.38,0.85,0.77
-44.46583,-19.47031,7.42,103.66,0.38,14.82,0.3,3.9,0.19,134.36,0.35,24.81,0.28,0.84,0.79
-44.47839,-19.38328,5.99,29.36,0.53,6.39,0.25,4.02,0.14,45.11,0.37,15.2,0.16,0.73,0.71
-44.47863,-19.38173,5.23,24.13,0.65,4.88,0.35,3.36,0.1,35.15,0.52,11.76,0.19,0.73,0.71
-44.49944,-19.23882,6.81,7.77,1.01,1.21,0.9,2.22,0.12,9.65,1,6.71,0.18,0.67,0.66
-44.55147,-18.87993,7.06,26.23,0.6,5.91,0.33,3.93,0.14,40.88,0.52,14.26,0.24,0.82,0.78
-44.55332,-18.86749,7.37,44.4,0.26,10.13,0.16,5.42,0.08,72.15,0.23,23.97,0.14,0.72,0.71
-44.55663,-18.8442,7.69,28.78,0.35,6.68,0.21,4.33,0.13,45.27,0.29,15.8,0.16,0.84,0.79
-44.56253,-18.80379,7.71,43.85,0.6,10.08,0.62,4.49,0.63,73.02,0.61,23.59,0.64,0.34,0.34
-44.56275,-18.80224,7.78,121.31,0.27,20.19,0.14,6.5,0.01,161.28,0.16,34.95,0.07,0.34,0.34
-44.56318,-18.79914,10.49,125.26,0.22,20.93,0.1,6.24,0.05,168.49,0.1,36.74,0.13,0.5,0.5
-44.56426,-18.79138,11.29,95.95,0.49,16.72,0.54,3.1,0.56,150.89,0.52,37.81,0.6,0.58,0.54
-44.56448,-18.78982,16.96,125.41,0.13,23.01,0.08,4.49,0.06,203.23,0.09,53.67,0.03,0.62,0.6
-44.57234,-18.73541,6.13,19.24,1.21,3.48,0.84,2.86,0.22,26.53,1.05,9.96,0.36,0.95,0.86
-44.69486,-17.887,9.89,56.61,0.64,11.07,0.35,5.16,0.1,84.46,0.49,24.27,0.18,0.94,0.91
-44.70642,-17.80617,6.5,42.45,0.43,9.14,0.24,4.97,0.08,65.21,0.31,20.87,0.14,0.78,0.74
-44.75422,-17.47358,6.24,95.41,0.63,11.51,0.63,2.71,0.45,111.27,0.64,15.71,0.53,0.71,0.68
-44.78652,-17.24822,8.35,30.49,0.68,6,0.4,3.78,0.15,43.03,0.56,13.54,0.25,0.89,0.83
-45.93415,-9.08419,20.11,131.54,0.07,23.59,0.01,4.15,0.06,215.34,0.04,57.01,0.01,0.59,0.58
-46.76916,-3.00794,7.52,54.69,0.49,11.14,0.27,5.7,0.12,80.72,0.35,23.39,0.14,0.86,0.84
-47.00133,-1.30887,15.37,206.6,0.19,25.49,0.1,4.54,0.11,229.21,0.14,25.81,0.2,0.89,0.87
-47.00488,-1.28239,5.83,16.97,1.47,1.91,1.38,2.04,0.15,18.63,1.44,6.42,0.4,0.88,0.81
-47.00685,-1.26836,13.57,216.08,0.25,24.79,0.2,3.86,0.18,232.88,0.23,23.05,0.25,0.77,0.74
-70.65058,-5.34644,5.69,52.28,0.85,8.1,0.77,3.04,0.51,68.49,0.82,15.07,0.67,0.81,0.74
-70.65311,-5.32775,20.62,244.12,0.16,27.25,0.09,3.91,0.15,259.61,0.13,23.12,0.16,0.91,0.88
-70.65697,-5.29974,21.98,238.67,0.16,27.28,0.11,3.95,0.12,258.66,0.14,24.92,0.19,0.9,0.86
-70.65719,-5.29818,22.62,245.99,0.16,27.62,0.11,3.72,0.16,266.29,0.14,25.15,0.22,0.87,0.85
-70.65784,-5.29351,26.96,272.48,0.12,29.05,0.09,3.58,0.16,288.63,0.11,23.95,0.17,0.9,0.85
-70.65892,-5.28572,15.01,196.22,0.2,24.27,0.13,4.49,0.14,216.84,0.16,24.12,0.21,0.91,0.88
-70.66357,-5.25146,6.9,120.96,0.38,17.11,0.31,3.82,0.3,151.23,0.33,25.25,0.33,0.78,0.72
-70.66466,-5.24367,9.15,115.96,0.35,17.63,0.21,4.73,0.18,147.6,0.26,26.82,0.22,0.86,0.83
-70.66488,-5.24212,10.36,127.19,0.33,19.58,0.18,5.11,0.16,161.64,0.22,29.4,0.23,0.89,0.87
-70.6651,-5.24056,12.12,153.73,0.27,22.02,0.15,4.46,0.17,193.82,0.18,32.12,0.25,0.87,0.85
-70.66553,-5.23744,14.41,198.6,0.19,24.83,0.12,4.45,0.13,223.44,0.15,25.73,0.22,0.89,0.87
-70.66701,-5.22655,8.75,108.59,0.43,16.94,0.25,4.81,0.18,140.86,0.31,27.15,0.23,0.87,0.84
-70.66825,-5.2172,26.81,277.04,0.12,28.43,0.08,3.35,0.15,289.43,0.11,22.51,0.14,0.86,0.81
-70.66909,-5.21097,8.25,117.71,0.33,18.42,0.2,4.76,0.18,154.52,0.25,29.87,0.27,0.84,0.81
-70.66994,-5.20475,7.91,54.5,0.59,10.81,0.36,4.9,0.16,81.34,0.46,22.64,0.26,0.91,0.86
-70.67169,-5.1923,7.32,98.35,0.44,14.9,0.32,4.03,0.21,128.07,0.37,24.61,0.27,0.83,0.79
-70.67191,-5.19075,11.56,179.35,0.24,22.62,0.14,4.13,0.14,204.7,0.17,25.5,0.26,0.88,0.86
-70.67235,-5.18764,9.58,149.1,0.35,19.73,0.27,3.87,0.26,177.31,0.3,25.29,0.33,0.78,0.75
-70.67509,-5.16738,15.92,200.97,0.22,24.77,0.13,4.36,0.1,225.42,0.16,25.78,0.2,0.88,0.86
-70.67551,-5.16427,12.93,177.45,0.26,22.86,0.15,4.36,0.12,205.24,0.19,26.5,0.21,0.84,0.82
-70.67571,-5.16271,12.54,178.98,0.26,23.47,0.17,4.44,0.17,210.36,0.19,28.3,0.27,0.86,0.78
-70.67593,-5.16115,8.55,36.18,0.78,4.12,0.71,0.66,0.7,39.05,0.71,3.88,0.48,0.7,0.7
-70.67614,-5.15959,15.6,205.29,0.2,24.81,0.14,4.25,0.15,225.24,0.17,23.82,0.19,0.9,0.87
-70.67699,-5.15336,15.76,218.42,0.19,25.76,0.12,4.02,0.12,241,0.15,25.29,0.21,0.85,0.82
-70.6772,-5.1518,14.51,126.06,0.23,22.18,0.1,4.75,0.1,189.95,0.13,44.8,0.15,0.79,0.76
-70.67763,-5.14868,19.31,225.94,0.18,26.7,0.12,4.15,0.12,249.84,0.15,26.15,0.18,0.86,0.84
-70.67807,-5.14557,14.74,187.44,0.28,24.99,0.16,4.56,0.16,222.45,0.18,31.04,0.31,0.74,0.73
-70.68025,-5.13001,11.84,155.75,0.28,21.17,0.17,3.89,0.19,190.04,0.19,28.76,0.32,0.78,0.76
-70.68047,-5.12846,14.4,176.22,0.29,23.53,0.16,4.27,0.15,210.86,0.19,30.23,0.31,0.8,0.78
-70.68068,-5.1269,11.85,163.7,0.34,21.12,0.24,3.87,0.21,193.06,0.26,26.32,0.31,0.82,0.77
-70.6809,-5.12534,12.95,175.54,0.23,23.28,0.14,4.91,0.12,200.13,0.17,25.83,0.23,0.86,0.83
-70.68112,-5.12379,15.11,208.65,0.21,25.47,0.13,4.42,0.13,229.8,0.17,24.73,0.21,0.85,0.83
-70.68154,-5.12067,12.91,205.71,0.3,24.54,0.19,3.88,0.2,231.59,0.24,26.04,0.28,0.77,0.75
-70.68176,-5.11911,17.1,238.5,0.17,26.53,0.12,3.7,0.14,255.99,0.15,23.41,0.19,0.77,0.74
-70.68197,-5.11755,19.5,222.72,0.2,25.95,0.13,3.84,0.14,245.58,0.15,25.5,0.22,0.88,0.85
-70.68362,-5.10508,8.76,128.29,0.33,18.59,0.23,4.06,0.2,163.48,0.26,28.55,0.31,0.91,0.81
-70.68383,-5.10353,6.1,45.6,0.61,8.51,0.41,4.24,0.26,64.58,0.48,17.44,0.31,0.86,0.77
-70.68576,-5.08953,23.23,267.26,0.15,29.12,0.11,3.69,0.14,282.91,0.14,23.71,0.16,0.87,0.84
-70.99943,-2.79902,13.99,188.94,0.37,24.98,0.25,4.18,0.23,224.69,0.27,30.87,0.4,0.77,0.71
-70.99964,-2.79746,12.73,122.39,0.58,18.61,0.57,3.01,0.57,166.33,0.57,31.5,0.66,0.5,0.49
-71.00336,-2.76945,8.02,37.51,0.44,8.29,0.2,4.85,0.11,58.18,0.28,18.47,0.14,0.86,0.81
-71.00468,-2.7601,23.98,289.76,0.14,31.21,0.1,3.49,0.07,305.93,0.11,25.16,0.05,0.69,0.68
-71.01188,-2.70715,19.34,281.77,0.15,30.51,0.1,3.74,0.17,294.2,0.13,22.88,0.14,0.8,0.78
-71.02259,-2.62928,15.86,232.74,0.17,28.13,0.12,4.64,0.14,250.23,0.14,24.33,0.2,0.85,0.83
-71.0228,-2.62772,16.55,277.99,0.17,30.34,0.12,3.72,0.15,291.69,0.15,23.43,0.18,0.75,0.73
-71.02445,-2.61527,13.11,164.04,0.35,22.33,0.19,3.94,0.11,199.49,0.22,29.72,0.27,0.84,0.81
-71.06272,-2.33496,7.28,28.45,0.79,5.69,0.47,3.68,0.2,40.74,0.61,12.62,0.28,0.95,0.91
-71.06314,-2.33185,11.6,95,0.2,18.25,0.09,6.86,0.08,141.74,0.13,35.6,0.03,0.62,0.62
-71.06464,-2.32095,7.36,46.52,0.26,8.84,0.25,4.02,0.41,65.76,0.22,17.05,0.51,0.73,0.69
-71.06486,-2.31939,9.6,66.28,0.15,13.82,0.07,6.9,0.09,98.85,0.09,27.4,0.06,0.75,0.71
-71.06594,-2.3116,10.73,148.59,0.37,21.75,0.22,4.83,0.16,183.52,0.26,29.84,0.17,0.79,0.76
-71.06767,-2.29913,8.73,101.26,0.04,19.94,0.08,5.18,0.04,165.11,0.08,43.82,0.11,0.23,0.23
-71.78257,2.93736,6.95,44.67,0.67,8.43,0.4,4.5,0.17,61.69,0.52,16.36,0.23,0.89,0.83
-72.00925,4.59474,7.23,90.62,0.64,13.63,0.4,4.29,0.2,116.21,0.52,22.9,0.27,0.79,0.75
-72.01355,4.62433,5.48,40.31,1.13,5.47,1.07,2.52,0.3,47.32,1.1,10.02,0.5,0.76,0.72
-72.55696,8.57925,8.12,44.59,0.54,9.31,0.29,5.09,0.13,67.15,0.39,20.94,0.18,0.89,0.86
-72.5585,8.59018,5.13,15.14,1.33,1.62,1.23,1.41,0.12,16.09,1.34,4.24,0.43,0.87,0.83
-72.58262,8.76462,6.32,28.78,1.35,3.43,1.2,2.17,0.29,32.53,1.25,8,0.5,0.82,0.78
-72.58771,8.802,5.33,21.54,1.33,2.36,1.29,1.17,0.28,22.97,1.34,4.02,0.66,0.86,0.8
-72.58793,8.80356,6.06,19.37,1.25,2.23,1.15,1.68,0.33,21.31,1.22,5.45,0.57,0.9,0.81
-72.58948,8.81446,7.69,27.6,0.54,6.03,0.33,3.96,0.18,41.41,0.41,14.33,0.2,0.94,0.89
-72.5925,8.83627,6.38,45.5,0.75,8.33,0.53,4.04,0.27,64.17,0.63,18.03,0.36,0.87,0.78
-72.59375,8.8456,7.96,41.28,0.46,8.89,0.21,5.07,0.11,62.97,0.31,20.26,0.13,0.89,0.87
-72.59614,8.86274,5.23,2.24,3.39,0.41,3.25,1.46,0.31,3.47,3.44,4.49,0.71,0.85,0.83
-72.60389,8.91882,8.26,20.99,1.31,2.24,1.34,1.43,0.17,21.65,1.31,4.35,0.43,0.78,0.73
-72.60631,8.93594,5.12,10.12,2.96,1.1,2.73,1.41,0.31,10.75,2.87,4.29,0.55,0.89,0.76
-72.60903,8.95619,7.25,18.94,1.21,2.15,1.15,2.98,0.12,20.38,1.2,9.18,0.21,0.8,0.75
-72.6151,8.9998,7.46,66.85,0.48,8.06,0.49,1.56,0.41,72,0.47,7.85,0.45,0.76,0.71
-72.61552,9.00292,5.16,22.45,0.53,4.37,0.51,2.67,0.51,31.37,0.52,9.82,0.53,0.84,0.74
-72.61573,9.00448,7.12,31.2,0.69,5.62,0.38,3.56,0.17,42.03,0.53,12.66,0.22,0.91,0.86
-72.617,9.01383,7.28,148.32,0.35,19.52,0.18,3.97,0.21,177.68,0.24,27.67,0.32,0.78,0.74
-72.63753,9.16181,6.58,35.59,0.89,5.52,0.95,2.27,0.54,47.81,0.99,11.89,0.9,0.83,0.73
-72.64402,9.20853,5.64,65.31,1.07,7.44,1.12,1.29,1.11,70.79,1.09,7.73,1.17,0.75,0.7
-72.65066,9.25684,5.28,1.16,3.69,0.14,3.52,1.37,0.29,1.23,3.65,3.77,0.34,0.86,0.82
-72.65217,9.26774,10.87,62.13,0.37,12.59,0.17,6.17,0.09,91.42,0.25,26.29,0.11,0.8,0.73
-72.65448,9.28486,5.93,29.07,0.89,5.83,0.51,3.56,0.28,41.87,0.68,13.25,0.34,0.86,0.75
-72.6746,9.42972,5.72,16.9,1.61,1.78,1.49,1.89,0.26,17.89,1.58,5.94,0.41,0.88,0.84
-72.68281,9.48891,6.09,18.39,1.34,1.96,1.33,1.73,0.24,20.12,1.37,5.8,0.54,0.84,0.78
-72.68302,9.49046,5.9,37.31,0.96,5.4,0.65,3.43,0.14,44.44,0.83,11.65,0.19,0.82,0.78
-72.68323,9.49202,9.8,129.62,0.6,13.82,0.54,2.13,0.41,136.12,0.59,12.42,0.48,0.76,0.73
-72.68345,9.49358,13.36,221.95,0.18,24.54,0.12,3.55,0.17,239.05,0.14,23.32,0.2,0.76,0.74
-72.70434,9.64465,6.09,18.13,1.04,2.42,0.81,1.69,0.49,21,0.94,5.78,0.59,0.81,0.73
-72.70456,9.64621,5.64,22.26,0.62,3.74,0.65,1.88,0.63,28.4,0.66,7.18,0.78,0.73,0.72
-72.71056,9.68982,5.03,9.75,1.54,1.53,1.03,2.35,0.12,12.98,1.3,7.99,0.23,0.93,0.88
-72.71257,9.70383,8.07,125.69,0.34,18,0.24,4.28,0.22,158.33,0.27,28.3,0.33,0.84,0.75
-72.71491,9.72097,7.18,32.01,1.12,4.13,1.11,1.73,0.5,37.99,1.13,7.9,0.88,0.82,0.73
-72.71744,9.73965,6.12,23.95,0.94,4.23,0.68,3.26,0.24,31.91,0.8,11.19,0.3,0.94,0.89
-72.7201,9.75833,5.52,64.2,0.61,8.43,0.52,2,0.6,75.77,0.57,11.42,0.45,0.77,0.75
-72.72075,9.76301,7.76,49.23,0.72,9.35,0.39,4.66,0.15,69.68,0.54,19.46,0.21,0.9,0.84
-72.72351,9.78326,7.48,106.41,0.45,14.62,0.39,3.44,0.25,132.8,0.41,23.4,0.45,0.84,0.76
-72.72874,9.82063,8.03,119.94,0.36,16.37,0.28,3.43,0.24,150.58,0.3,26.29,0.41,0.8,0.75
-72.73387,9.85802,5.43,18.39,1.24,2.17,1.13,1.13,0.37,21.33,1.21,4.5,0.69,0.84,0.76
-72.73409,9.85957,13.13,171.24,0.21,21.74,0.12,4.09,0.14,200.69,0.16,28.09,0.22,0.9,0.86
-72.73801,9.88762,6.69,35.92,0.55,7.17,0.3,4.25,0.12,51.26,0.42,15.68,0.17,0.84,0.81
-72.73864,9.89229,6.21,24.4,1.32,3.37,1.15,2.5,0.18,29.48,1.26,9.4,0.53,0.86,0.77
-72.73885,9.89385,14.02,155.87,0.26,20.78,0.16,4.37,0.14,186.23,0.19,28.36,0.27,0.91,0.88
-48.85339,-1.40696,7.12,50.2,0.64,9.13,0.37,4.53,0.21,69.68,0.5,18.72,0.27,0.85,0.79
-48.98466,-2.36639,14.94,154.22,0.34,23.11,0.14,4.63,0.1,201.26,0.18,37.27,0.3,0.92,0.89
-48.98486,-2.36795,13.97,136.97,0.32,21.29,0.16,4.44,0.12,184.37,0.19,36.73,0.3,0.89,0.87
-48.98625,-2.37882,13.05,120.58,0.37,19.74,0.16,5.27,0.16,163.14,0.22,34.75,0.25,0.94,0.91
-48.98645,-2.38037,13.92,138.92,0.42,20.67,0.2,4.94,0.14,174.83,0.26,31.49,0.28,0.92,0.89
-48.99129,-2.41469,6.7,43.62,0.48,9.55,0.26,5.18,0.13,68.14,0.35,21.55,0.16,0.85,0.81
-48.9915,-2.41624,14.59,176.52,0.29,22.97,0.16,4.86,0.12,199.5,0.21,25.82,0.25,0.92,0.89
-49.01642,-2.60001,13.14,196.26,0.21,24.79,0.13,4.69,0.11,221.05,0.15,26.7,0.21,0.9,0.88
-49.03364,-2.72459,7.89,59.39,0.79,10.05,0.49,4.53,0.21,78.48,0.64,18.81,0.31,0.9,0.82
-49.03523,-2.73551,9.35,132.41,0.36,19.08,0.19,4.9,0.22,162.63,0.26,27.77,0.23,0.87,0.84
-49.03565,-2.73863,5.86,46.41,0.92,7.71,0.61,3.9,0.26,60.88,0.79,15.28,0.41,0.84,0.78
-49.04499,-2.80871,8.82,37.54,0.33,7.89,0.12,4.91,0.07,53.87,0.23,16.45,0.07,0.94,0.92
-49.04518,-2.81027,7.85,54.22,0.63,10.6,0.36,5.11,0.13,79.43,0.49,22.28,0.22,0.86,0.81
-49.04557,-2.81337,8.12,124.54,0.33,18.21,0.19,3.82,0.15,164.32,0.23,30.92,0.27,0.75,0.72
-49.04762,-2.82744,21.66,267.67,0.15,28.65,0.11,3.73,0.14,279.66,0.15,22.49,0.12,0.85,0.83
-49.04953,-2.83987,14.38,229.31,0.19,25.47,0.13,3.75,0.17,246.22,0.17,23.02,0.19,0.77,0.74
-49.10453,-3.2432,8.82,136.91,0.36,19.07,0.2,3.75,0.15,172.55,0.24,29.04,0.25,0.81,0.77
-49.10509,-3.2479,7.03,92.37,0.42,14.08,0.4,2.96,0.32,126.65,0.4,26.26,0.51,0.75,0.72
-49.1059,-3.25416,7.11,83.3,0.55,12.89,0.52,2.91,0.38,114.6,0.53,24.05,0.54,0.76,0.72
-49.10782,-3.26667,7.27,111.62,0.49,16.36,0.37,3.59,0.27,144.99,0.4,26.79,0.37,0.77,0.72
-49.10831,-3.2698,18.56,238.39,0.18,27.52,0.11,4.29,0.13,256.88,0.15,24.86,0.2,0.92,0.88
-49.10879,-3.27292,21.88,248.96,0.12,27.83,0.09,4.01,0.15,263.68,0.11,23.16,0.14,0.87,0.83
-49.10926,-3.27603,5.28,54.7,0.55,6.95,0.62,1.61,0.26,68.6,0.63,12.1,0.87,0.79,0.74
-49.10949,-3.27758,9.5,120.91,0.4,18.87,0.17,5.35,0.17,156.16,0.24,30.41,0.22,0.88,0.86
-49.10972,-3.27913,7.83,119.17,0.32,18,0.19,4.66,0.21,153,0.24,28.53,0.24,0.82,0.79
-49.11014,-3.28222,24.25,261.23,0.14,28.49,0.1,3.73,0.14,278.29,0.12,24.38,0.22,0.89,0.85
-49.11693,-3.33209,10.54,155.96,0.36,21.16,0.19,3.91,0.13,190.47,0.23,29.54,0.27,0.86,0.82
-49.1197,-3.35375,22.17,180.17,0.58,19.3,0.61,2.99,0.65,186.25,0.58,15.14,0.6,0.5,0.48
-49.12134,-3.36634,15.3,209.37,0.22,25.06,0.13,4.08,0.13,231.42,0.16,25.1,0.23,0.88,0.86
-49.122,-3.37103,18.9,255.59,0.16,27.79,0.1,3.58,0.13,274.16,0.14,24.36,0.2,0.83,0.81
-49.12414,-3.38511,7.53,121.34,0.45,17.41,0.31,3.7,0.23,155.31,0.35,27.72,0.34,0.81,0.75
-49.12459,-3.38823,12.25,175.9,0.25,21.79,0.15,3.75,0.15,201.5,0.18,25.27,0.26,0.86,0.83
-49.13305,-3.45044,6.2,47.6,0.58,8.4,0.31,4.42,0.12,63.04,0.44,15.84,0.16,0.8,0.77
-49.13582,-3.47213,5.67,32.42,0.85,5.15,0.71,3.53,0.21,40.11,0.77,11.52,0.28,0.8,0.75
-49.13735,-3.48311,6.81,17.42,1.3,2.02,1.17,2.39,0.19,18.99,1.27,7.25,0.3,0.83,0.77
-49.14414,-3.5329,13.1,178.66,0.29,21.97,0.19,3.86,0.18,203.72,0.22,25.43,0.35,0.83,0.81
-49.18826,-3.85527,17.59,127.5,0.18,23.18,0.11,5.17,0.11,194.16,0.12,47.26,0.09,0.77,0.72
-49.21075,-4.02039,6.48,55.91,0.71,10.3,0.47,4.6,0.24,79.13,0.58,20.73,0.35,0.8,0.75
-49.21687,-4.06559,5.18,29.01,0.44,3.73,0.15,1.21,0.59,32.41,0.32,4.77,0.33,0.75,0.69
-49.21918,-4.08111,12.8,191.4,0.28,24.4,0.17,4.25,0.17,222.61,0.2,29.06,0.27,0.86,0.82
-49.21942,-4.08266,11.95,164.88,0.3,21.95,0.19,3.92,0.19,200.01,0.21,29.83,0.29,0.88,0.8
-49.23868,-4.22445,7.33,145.22,0.21,17.98,0.16,2.88,0.31,171.67,0.13,23.31,0.48,0.76,0.72
-49.23952,-4.23067,10.57,152.47,0.3,20.74,0.17,4.14,0.15,183.85,0.21,27.88,0.25,0.85,0.82
-49.25918,-4.37231,9.26,47.04,0.32,9.87,0.13,5.51,0.09,69.78,0.22,20.56,0.09,0.88,0.86
-49.32059,-4.82236,8.5,110.86,0.36,16.59,0.33,3.72,0.24,147.47,0.33,28.85,0.4,0.82,0.74
-49.32079,-4.82392,8.24,24.91,0.97,2.81,0.93,1.9,0.37,26.54,0.93,6.12,0.41,0.83,0.73
-49.37702,-5.23358,8.01,71.42,0.49,13.89,0.31,5.82,0.19,105.26,0.38,28.39,0.25,0.77,0.74
-49.41202,-5.48883,10.85,121.23,0.27,19.75,0.17,3.99,0.18,171.81,0.17,37.08,0.25,0.82,0.8
-49.41269,-5.49351,15.91,106.93,0.06,20.77,0.04,6.12,0.01,167.48,0.05,44.18,0.03,0.61,0.6
-49.41585,-5.51693,12.3,179.53,0.31,23.47,0.17,4.39,0.14,208.67,0.22,28.09,0.25,0.91,0.87
-49.42877,-5.61032,6.37,93.56,0.87,9.77,0.89,1.11,1.14,96.31,0.87,6.95,0.93,0.7,0.64
-49.42898,-5.61188,11.24,146.55,0.42,20.64,0.21,4.74,0.19,177.18,0.29,28.2,0.23,0.93,0.89
-49.42919,-5.61345,12.88,166.61,0.35,22.95,0.18,4.34,0.12,202.03,0.22,31.24,0.29,0.9,0.86
-49.4298,-5.61814,5.72,16.37,0.77,1.64,0.59,0.82,0.06,17.36,0.72,2.78,0.25,0.74,0.72
-49.43,-5.6197,5.06,25.06,0.94,3.26,0.85,2.24,0.29,29.94,0.89,8.56,0.45,0.82,0.74
-49.4782,-5.9716,5.55,24.22,1.26,2.49,1.16,1.44,0.24,26.04,1.26,4.9,0.53,0.73,0.71
-49.47887,-5.97626,11.45,160.26,0.28,20.32,0.19,3.83,0.14,186.14,0.21,25.21,0.29,0.79,0.77
-49.48503,-6.02145,5.22,14.93,1.45,1.57,1.43,1.59,0.24,17.12,1.48,5.2,0.49,0.93,0.84
-49.56412,-6.59598,7.72,29.61,0.66,5.72,0.44,3.89,0.2,41.01,0.55,13.12,0.25,0.83,0.79
-49.57155,-6.65048,9.75,38.38,0.71,7.99,0.36,4.58,0.1,56.59,0.49,17.43,0.17,0.86,0.82
-49.57197,-6.65358,5.85,15.54,1.23,1.71,1.25,2.29,0.22,16.79,1.28,6.99,0.35,0.84,0.8
-49.57302,-6.66135,5.66,23.71,1.24,2.91,0.97,2.58,0.1,27.17,1.11,8.63,0.19,0.91,0.86
-49.57538,-6.67849,9.28,105.81,0.47,16.52,0.28,4.95,0.19,136.22,0.34,27.02,0.26,0.82,0.79
-49.5756,-6.68005,7.6,49.71,1.06,6.99,0.95,2.86,0.31,62.14,1,13.73,0.67,0.9,0.77
-49.57604,-6.68317,7.74,65.84,0.73,11.22,0.47,4.28,0.24,89.74,0.57,21.07,0.33,0.86,0.77
-49.57924,-6.70652,7.96,54.93,0.96,8.57,0.67,3.65,0.21,71.46,0.81,16.5,0.44,0.89,0.81
-49.57966,-6.70963,7.19,89.07,0.71,12.63,0.58,3.15,0.26,114.55,0.62,21.86,0.49,0.84,0.74
-49.58049,-6.71586,7.39,74.56,0.71,12.1,0.49,4.08,0.22,100.05,0.59,21.88,0.34,0.86,0.79
-49.64308,-7.17047,8.28,52.59,0.38,11.32,0.22,5.79,0.11,81.18,0.29,24.69,0.13,0.78,0.75
-49.65461,-7.25454,8.02,35.05,0.53,8.16,0.32,4.7,0.13,56.89,0.41,19.45,0.21,0.87,0.82
-49.71789,-7.71383,8.49,96.16,0.43,14.57,0.22,3.53,0.28,127.16,0.26,25.08,0.24,0.83,0.72
-49.73822,-7.86167,6.18,72.58,0.53,9.74,0.47,2.39,0.4,89.06,0.49,14.73,0.48,0.75,0.73
-49.98416,-9.64096,6.15,28.21,0.91,4.47,0.89,1.29,0.79,38.11,0.91,7.59,0.87,0.76,0.71
-50.01825,-9.88687,6.02,19.41,1.34,2.45,1.16,2.7,0.12,21.99,1.24,8.52,0.22,0.89,0.85
-50.01979,-9.89776,6.93,31.03,0.76,4.87,0.55,3.38,0.15,38.96,0.65,11.47,0.21,0.95,0.9
-50.02125,-9.90865,9.07,40.48,0.38,8.05,0.19,4.64,0.1,57.82,0.29,17.01,0.13,0.92,0.88
-50.02146,-9.91021,9.06,131.76,0.36,18.3,0.2,4.53,0.19,159.06,0.26,25.81,0.19,0.83,0.81
-50.02187,-9.91332,10.53,48.61,0.25,10.49,0.13,5.74,0.09,73.56,0.18,22.5,0.13,0.81,0.78
-50.02424,-9.93046,10.34,122.71,0.4,17.72,0.22,4.44,0.21,154.16,0.29,27.52,0.23,0.92,0.86
-50.03226,-9.98803,5.15,14.8,1.14,1.85,1.01,2.67,0.09,17.08,1.08,8.37,0.18,0.93,0.88
-50.03293,-9.9927,7.9,40.28,0.47,9.09,0.27,5.06,0.09,64.22,0.34,21.37,0.18,0.83,0.8
-50.03337,-9.99581,8.47,43.56,0.45,9,0.21,4.93,0.11,65.4,0.34,19.79,0.14,0.93,0.89
-50.0336,-9.99737,8.5,36.76,0.32,8.68,0.18,5.08,0.09,60.3,0.23,20.96,0.13,0.9,0.87
-50.03382,-9.99893,8.84,38.3,0.36,7.8,0.18,4.7,0.1,54.77,0.27,16.55,0.13,0.91,0.89
-50.03404,-10.00048,5.09,14.51,1.11,1.5,0.99,1.48,0.28,16.08,1.09,4.84,0.43,0.85,0.83
-50.03426,-10.00204,5.62,15.16,1.23,1.93,1.03,2.66,0.1,17.29,1.15,8.21,0.17,0.91,0.85
-50.03573,-10.01293,10.23,50.54,0.44,10.75,0.21,5.68,0.1,75.79,0.3,23.01,0.13,0.96,0.9
-50.03718,-10.02384,8.88,43.02,0.56,9.42,0.28,5.14,0.09,67.17,0.39,21.67,0.13,0.93,0.9
-50.03782,-10.02851,7.36,34.32,0.48,7.23,0.23,4.41,0.12,51.52,0.34,16.68,0.19,0.86,0.83
-50.04182,-10.05652,9.85,46.35,0.46,9.29,0.21,5.27,0.1,66.3,0.33,19.33,0.13,0.85,0.84
-50.04517,-10.08141,9.15,40.07,0.57,8.71,0.27,4.95,0.09,61.87,0.4,20.03,0.14,0.91,0.87
-50.04605,-10.08765,6.34,31.59,0.76,5.69,0.42,3.69,0.14,42.13,0.59,12.65,0.18,0.91,0.87
-50.04783,-10.10009,9.25,49.21,0.46,10.14,0.2,5.55,0.07,71.98,0.32,21.28,0.09,0.91,0.88
-50.0485,-10.10476,8.74,46.21,0.48,9.86,0.22,5.47,0.08,69.22,0.34,21.2,0.11,0.94,0.91
-50.04872,-10.10632,6.27,31.47,0.89,5.17,0.6,3.48,0.16,40.08,0.75,11.86,0.24,0.93,0.86
-50.04894,-10.10788,7.87,36.88,0.59,7.21,0.26,4.39,0.1,51.6,0.44,15.28,0.13,0.95,0.92
-50.05381,-10.14368,9.2,36.74,0.38,8.2,0.21,5.05,0.1,55.37,0.29,18.09,0.15,0.92,0.91
-50.06428,-10.21838,7.27,68.61,0.71,11.51,0.4,4.67,0.14,92.12,0.53,21.78,0.22,0.89,0.81
-50.06449,-10.21993,5.82,47.26,0.76,7.51,0.48,3.76,0.19,60.17,0.61,14.58,0.28,0.81,0.77
-50.08888,-10.39572,8.84,34.85,0.37,7.78,0.19,4.82,0.1,53.25,0.27,17.75,0.14,0.93,0.9
-50.08908,-10.39728,9.68,50.19,0.58,10.37,0.28,5.44,0.11,74.23,0.38,22.24,0.14,0.95,0.91
-50.08928,-10.39884,8.8,42.48,0.72,9.04,0.33,4.92,0.07,65.19,0.48,20.64,0.13,0.94,0.91
-50.08949,-10.4004,6.48,28.45,1.04,4.46,0.78,3.34,0.18,35.31,0.91,11.09,0.27,0.95,0.87
-50.0897,-10.40196,9.24,51.89,0.43,10.92,0.22,5.74,0.1,77.52,0.3,23.27,0.13,0.94,0.9
-50.09012,-10.40508,7.38,38.59,0.69,6.9,0.35,4.01,0.12,51.28,0.53,14.05,0.16,0.92,0.89
-50.09033,-10.40664,6.47,38.81,0.72,6.79,0.38,3.94,0.11,51.03,0.57,13.7,0.18,0.86,0.83
-50.09055,-10.4082,6.25,13.2,1.58,1.6,1.44,2.44,0.2,14.64,1.54,7.33,0.31,0.89,0.82
-50.09077,-10.40976,5.98,17.03,1.43,1.78,1.31,2.23,0.18,17.88,1.4,6.7,0.26,0.9,0.83
-50.09098,-10.41132,5.83,17.75,1.41,1.79,1.36,1.93,0.18,18.49,1.4,5.86,0.32,0.88,0.81
-50.09121,-10.41288,5.07,14.33,1.21,1.43,1.15,1.25,0.12,15.11,1.19,3.86,0.34,0.91,0.86
-50.09832,-10.4642,5.07,33.17,1.09,4.38,1.06,1.37,0.64,36.05,1.1,5.21,0.84,0.64,0.62
-50.09899,-10.46888,8.99,48.53,0.64,10.19,0.32,5.26,0.12,74.33,0.45,23.02,0.18,0.88,0.84
-50.09921,-10.47044,6.03,62.52,0.75,9.47,0.46,3.93,0.19,79.2,0.59,17.11,0.29,0.77,0.72
-50.10296,-10.49688,6.69,66.34,0.73,10.22,0.51,4.1,0.24,84.7,0.61,18.35,0.36,0.8,0.73
-50.1471,-10.8144,10.31,93.99,0.37,17.65,0.15,5.89,0.16,139.28,0.21,36.28,0.19,0.83,0.79
-50.14732,-10.81596,12.14,157.19,0.26,21.57,0.13,4.8,0.1,187.8,0.18,28.95,0.29,0.85,0.83
-50.14753,-10.81751,9.5,136.53,0.34,19.01,0.24,4,0.19,168.57,0.27,27.99,0.36,0.75,0.72
-50.14861,-10.82526,8.68,27.77,0.56,3.3,0.53,0.7,0.28,31.69,0.56,4.23,0.61,0.78,0.75
-50.14882,-10.82681,7.65,38.6,0.63,4.66,0.67,0.79,0.66,42.87,0.62,4.84,0.65,0.74,0.68
-50.14904,-10.82836,9.92,120.83,0.37,18.47,0.18,4.82,0.21,155.37,0.23,30.07,0.3,0.84,0.79
-50.14946,-10.83146,9.47,50.53,0.4,10.88,0.23,5.72,0.13,77.8,0.3,24.2,0.15,0.92,0.89
-50.14967,-10.83301,9.5,75.68,0.43,14.54,0.25,6.03,0.13,110.07,0.31,29.58,0.19,0.86,0.83
-50.15683,-10.8844,7.83,37.14,0.45,8.03,0.2,4.85,0.08,55.75,0.3,17.97,0.11,0.85,0.84
-50.15704,-10.88595,5.97,15.72,1.45,1.91,1.33,2.47,0.21,17.64,1.42,7.63,0.34,0.94,0.87
-50.15833,-10.89524,6.53,37.82,0.76,6.73,0.4,3.98,0.1,49.87,0.61,13.6,0.17,0.91,0.84
-50.15855,-10.89679,5.82,32.49,0.56,6.68,0.27,4.19,0.14,46.87,0.41,14.81,0.19,0.75,0.72
-50.16374,-10.93421,6.39,31.27,0.78,5.5,0.45,3.64,0.15,41.15,0.61,12.36,0.19,0.87,0.83
-50.16703,-10.95751,5.38,37.54,0.73,6.11,0.51,3.5,0.19,48.18,0.61,12.87,0.3,0.81,0.74
-50.16725,-10.95906,6.07,23.18,1.16,2.98,1.08,2.37,0.32,26.32,1.14,7.82,0.44,0.8,0.72
-50.16747,-10.96063,5.37,13.07,1.85,1.72,1.69,2.24,0.35,14.9,1.8,6.89,0.48,0.91,0.85
-50.1677,-10.96219,6.99,40.26,0.46,8.53,0.23,4.98,0.12,59.37,0.33,18.42,0.15,0.79,0.77
-50.1703,-10.98092,6.18,57.57,0.78,9.84,0.34,4.55,0.16,76.91,0.54,19.22,0.07,0.72,0.71
-50.17051,-10.98248,6.55,31.56,0.54,6.47,0.23,4.13,0.12,45.61,0.38,14.56,0.16,0.86,0.83
-50.17113,-10.98714,9.54,43.86,0.38,9.39,0.19,5.42,0.1,65.22,0.27,20.15,0.12,0.89,0.87
-50.17135,-10.98869,5.61,80.86,0.77,11.5,0.41,4.1,0.2,99.38,0.57,19.08,0.18,0.74,0.72
-50.17155,-10.99024,9.41,61.21,0.56,12.26,0.26,5.96,0.12,89.68,0.37,25.36,0.13,0.88,0.83
-50.17198,-10.99334,9.46,46.85,0.37,9.93,0.17,5.58,0.09,69.43,0.26,21.06,0.1,0.91,0.87
-50.17353,-11.00421,8.11,41.94,0.31,9.28,0.2,5.32,0.11,63.67,0.24,20.29,0.16,0.78,0.75
-50.17375,-11.00576,7.13,47.59,0.67,9.81,0.3,5.13,0.12,71.7,0.44,21.93,0.15,0.78,0.76
-50.17397,-11.00732,5.43,28.58,1.04,4.41,0.78,3.2,0.18,35.41,0.92,10.79,0.28,0.89,0.82
-50.17442,-11.01043,5.17,27.81,1.02,4.35,0.77,3.21,0.19,34.7,0.9,10.84,0.29,0.87,0.79
-50.17531,-11.01666,5.04,30.63,0.97,4.86,0.68,3.28,0.19,38.68,0.83,11.36,0.29,0.82,0.76
-50.18609,-11.09452,6.37,36.63,0.8,6.44,0.44,3.9,0.12,48.05,0.65,13.31,0.19,0.85,0.78
-50.18629,-11.09607,6.49,37.24,0.7,6.92,0.35,4.1,0.12,50.61,0.54,14.26,0.17,0.84,0.79
-50.1865,-11.09762,5.61,106.43,0.59,13.61,0.32,3.89,0.18,124.28,0.43,19.61,0.19,0.73,0.72
-50.18691,-11.10072,5.71,51.36,0.72,8.72,0.35,4.24,0.12,69.36,0.51,17.71,0.16,0.75,0.71
-50.18711,-11.10228,6.45,33.28,0.66,6.48,0.32,4.04,0.12,46.14,0.5,13.89,0.17,0.85,0.82
-50.18732,-11.10383,5.52,14.06,1.53,1.64,1.43,2.37,0.22,15.45,1.51,7.14,0.33,0.84,0.8
-50.18753,-11.10538,6.01,20.72,1.13,3.17,0.92,3.03,0.22,25.32,1.04,9.55,0.31,0.82,0.75
-50.201,-11.2019,6.44,19.15,1.39,1.95,1.33,2.01,0.13,19.98,1.37,6.14,0.28,0.78,0.74
-50.20267,-11.21433,7.48,15.07,1.55,2.31,1.27,2.94,0.18,18.41,1.43,9.02,0.3,0.76,0.73
-50.20423,-11.22519,6.92,14.46,1.43,1.94,1.26,2.57,0.23,16.65,1.36,7.79,0.33,0.82,0.75
-50.39331,-12.57883,6.13,24.01,0.52,4.85,0.3,3.47,0.09,34.11,0.44,11.85,0.18,0.89,0.86
-51.23176,-18.48004,5.96,23.52,0.25,3.71,0.33,0.71,0.24,33.41,0.35,7.5,0.54,0.7,0.68
-51.24614,-18.57951,6.91,42.75,0.46,9.31,0.23,5.09,0.09,66.77,0.32,22.07,0.13,0.8,0.77
-51.24637,-18.58106,8.61,55.43,0.38,12.14,0.21,6.2,0.12,86.01,0.27,27.08,0.14,0.85,0.82
-51.25063,-18.6106,5.86,56.88,0.53,8.06,0.54,2.82,0.69,71.58,0.53,14.83,0.72,0.7,0.7
-51.25085,-18.61215,9.71,78.92,0.23,16.12,0.14,6.29,0.09,122.41,0.17,35.86,0.14,0.85,0.82
-51.31291,-19.04108,9.85,74.88,0.21,15.38,0.13,5.95,0.09,118.2,0.17,35.19,0.13,0.88,0.84
-51.34877,-19.28813,7.44,87.37,0.27,15.07,0.28,4.88,0.29,121.67,0.28,29.22,0.38,0.79,0.72
-51.44301,-19.93604,6.77,24.35,1.39,3.02,1.38,1.52,0.46,28.26,1.39,6.14,0.85,0.88,0.77
-51.44504,-19.95004,9.28,37.15,0.52,7.57,0.24,4.57,0.09,53.23,0.38,16.45,0.11,0.86,0.82
-51.44619,-19.95779,6.46,63.06,0.6,9.8,0.39,4.2,0.16,80.53,0.49,18.14,0.23,0.79,0.72
-51.44665,-19.96089,5.56,4.3,2.82,0.61,3.06,1.35,0.31,5.37,3.04,4.23,0.77,0.85,0.78
-71.83931,7.48167,5.62,10.41,0.29,1.69,0.44,0.48,0.27,14.06,0.49,3.03,0.71,0.67,0.63
-72.13664,5.3178,6.68,24.65,1.05,2.79,1,0.47,0.77,25.38,1.05,2.17,0.95,0.83,0.76
-72.13819,5.30689,5.4,17.29,1.38,2.04,1.33,2.47,0.23,19.58,1.36,8.05,0.38,0.89,0.85
-72.15509,5.18383,5.48,15.4,1.26,2.33,1.06,2.16,0.37,19.04,1.15,7.06,0.49,0.81,0.73
-73.19595,-2.43538,9.41,51.66,0.63,11.09,0.38,5.2,0.11,81.37,0.49,23.98,0.24,0.9,0.86
-73.19614,-2.43692,11.04,122.55,0.37,20.06,0.21,4.93,0.16,166.4,0.25,33.52,0.18,0.89,0.86
-73.19652,-2.44001,9.37,98.03,0.44,17.11,0.27,5.17,0.2,137.01,0.32,30.5,0.21,0.84,0.81
-73.19709,-2.44466,8.8,50.44,0.68,10.62,0.41,5.06,0.14,78.02,0.52,22.7,0.27,0.84,0.81
-73.19785,-2.45091,6.32,48.37,0.62,9.91,0.38,4.88,0.23,73.69,0.47,21.14,0.3,0.76,0.73
-73.19805,-2.45248,7.38,68.49,0.75,11.74,0.47,4.48,0.22,94.47,0.59,22.1,0.38,0.88,0.78
-73.20727,-2.51948,19.95,227.09,0.23,27.6,0.1,3.81,0.03,256.75,0.12,29.39,0.44,0.69,0.68
-73.20774,-2.52262,8.2,47.46,0.51,9.64,0.26,5.05,0.09,71.08,0.36,20.31,0.17,0.8,0.76
-73.20893,-2.53039,13.94,171.85,0.34,23.74,0.17,4.42,0.15,207.8,0.21,30.72,0.3,0.86,0.85
-73.20939,-2.53349,25.71,277.34,0.12,30.66,0.09,3.76,0.15,291.46,0.1,23.49,0.16,0.82,0.8
-73.20983,-2.5366,19.19,244.5,0.16,28.19,0.1,4.11,0.15,263.53,0.13,24.28,0.16,0.88,0.84
-73.21005,-2.53815,18.11,229.61,0.2,27.74,0.12,4.4,0.13,253.09,0.15,26.24,0.22,0.91,0.89
-73.22018,-2.61444,6.96,77.49,0.5,13.31,0.41,4.38,0.32,108.77,0.44,25.04,0.4,0.76,0.72
-73.22038,-2.61601,9.72,32.77,0.17,8.14,0.15,5.01,0.09,55.21,0.15,19.25,0.11,0.93,0.9
-73.2234,-2.6363,8.69,105.12,0.52,17.32,0.31,4.7,0.26,145.05,0.38,30.82,0.29,0.89,0.79
-73.22611,-2.65649,7.43,81.58,0.61,13.73,0.39,4.74,0.24,111.46,0.48,24.77,0.31,0.88,0.79
-73.22629,-2.65805,12.56,132.02,0.41,20.64,0.19,5.27,0.13,170.56,0.25,31.69,0.22,0.92,0.9
-73.25452,-2.8637,8.9,47.41,0.68,9.49,0.38,4.71,0.17,70.82,0.5,20.09,0.26,0.92,0.84
-73.26242,-2.92132,11.09,141.31,0.43,20.8,0.23,4.49,0.16,180.23,0.29,31.17,0.29,0.9,0.87
-73.2626,-2.92286,27.21,288.29,0.1,31.14,0.08,3.5,0.13,298.85,0.1,22.07,0.09,0.86,0.83
-73.26297,-2.92595,12.43,225.66,0.25,26.4,0.15,3.73,0.21,246.39,0.19,24.07,0.21,0.85,0.82
-73.34502,-3.52567,11.63,157.66,0.35,23.01,0.2,4.94,0.15,194.7,0.24,31.43,0.21,0.89,0.86
-73.34521,-3.52721,18.98,245.06,0.18,29.88,0.1,4.5,0.12,266.94,0.12,26.94,0.26,0.83,0.79
-73.34541,-3.52875,8.12,108.05,0.37,18.53,0.22,4.58,0.18,154.43,0.26,34.29,0.21,0.81,0.76
-73.34579,-3.53183,20.9,294.96,0.16,33.55,0.12,3.92,0.16,312.42,0.14,25.82,0.17,0.88,0.83
-73.34599,-3.53337,6.23,51.42,0.98,8.58,0.78,3.43,0.26,70.74,0.91,16.8,0.6,0.84,0.76
-73.34619,-3.53491,16.76,248.33,0.25,29.83,0.15,3.98,0.12,275.57,0.17,29.11,0.28,0.84,0.82
-73.34681,-3.53955,10.95,146.98,0.34,21.88,0.19,4.86,0.17,184.29,0.23,31,0.19,0.88,0.84
-73.34703,-3.54111,20.31,259.52,0.17,30.95,0.12,4.32,0.14,278.55,0.15,25.63,0.16,0.9,0.87
-73.34748,-3.54424,9.04,133.67,0.42,19.51,0.24,4.34,0.15,168.58,0.28,28.93,0.24,0.82,0.79
-73.3477,-3.54581,12.99,150.73,0.32,23.11,0.17,5.13,0.11,193.3,0.19,34.33,0.23,0.91,0.88
-73.46046,-4.3697,9.07,36.02,0.79,4.17,0.73,0.7,0.58,38.64,0.72,3.84,0.43,0.69,0.66
-73.46071,-4.37125,7.07,21.04,0.81,2.53,0.72,0.49,0.36,22.38,0.76,2.19,0.44,0.69,0.66
-73.51175,-4.74503,13.63,202.41,0.24,25.78,0.14,4.47,0.15,227.56,0.17,26.41,0.24,0.83,0.81
-73.56111,-5.10469,25.81,273.25,0.17,29.72,0.12,3.46,0.17,286.91,0.14,23.01,0.19,0.77,0.74
-73.578,-5.22771,9.53,115.4,0.38,18.5,0.21,5.14,0.18,151.92,0.27,29.81,0.23,0.86,0.82
-73.57823,-5.22927,16.18,208.7,0.25,25.59,0.14,4.17,0.14,233.9,0.18,26.41,0.24,0.89,0.86
-73.57867,-5.23238,13.01,154.1,0.41,21.6,0.22,4.77,0.15,185.87,0.28,28.44,0.24,0.92,0.89
-73.57934,-5.23705,8.88,45.83,0.56,9.98,0.32,5.22,0.1,71.55,0.41,21.83,0.19,0.89,0.87
-73.57978,-5.24018,12.05,206.68,0.21,25.76,0.12,4.26,0.15,232.37,0.15,26.36,0.24,0.83,0.81
-73.58043,-5.2449,6.73,32.2,0.58,6.76,0.37,4.18,0.19,47.72,0.47,14.83,0.28,0.88,0.84
-73.58229,-5.25895,5.43,23.97,0.79,3.97,0.8,1.95,0.45,32.51,0.78,8.78,0.75,0.82,0.74
-73.59947,-5.38499,13.83,218.63,0.2,26.79,0.12,4.5,0.15,242.5,0.16,26.2,0.2,0.9,0.87
-73.60288,-5.40833,6.37,60.04,0.85,9.03,0.76,2.7,0.39,79.26,0.82,16.19,0.73,0.75,0.72
-73.60309,-5.4099,8.78,109.02,0.45,16.76,0.3,4.4,0.23,141.71,0.35,26.98,0.35,0.83,0.8
-73.60371,-5.4146,20.09,241.8,0.18,28.49,0.12,4.23,0.14,261.45,0.14,25.19,0.22,0.9,0.88
-73.61079,-5.46593,9.08,112.39,0.38,18.02,0.24,4.62,0.17,151.3,0.29,30.33,0.26,0.87,0.83
-73.61101,-5.4675,14.06,202.67,0.24,25.58,0.14,4.59,0.13,227.04,0.19,25.99,0.19,0.92,0.89
-73.6156,-5.50173,9.16,93.67,0.49,15.63,0.29,5.01,0.17,127.14,0.37,27.17,0.21,0.9,0.86
-73.63096,-5.61386,5.17,17.52,1.07,2.4,0.86,2.49,0.21,20.72,0.98,7.71,0.32,0.86,0.81
-73.64252,-5.69798,6.04,46.28,0.64,8.83,0.4,4.32,0.24,67.13,0.52,18.32,0.33,0.82,0.77
-73.64454,-5.71354,7.96,69.55,0.58,12.52,0.36,4.9,0.2,98.69,0.47,23.96,0.26,0.85,0.83
-73.64611,-5.72443,8.53,121.71,0.39,18.09,0.27,4.43,0.21,154.83,0.31,27.16,0.3,0.87,0.82
-73.64681,-5.72908,7.07,116.69,0.42,16.25,0.36,3.53,0.26,144.54,0.38,23.29,0.41,0.84,0.74
-73.64837,-5.73999,13.73,191.1,0.24,24.19,0.14,4.12,0.14,219.24,0.16,27.07,0.23,0.87,0.85
-73.65136,-5.76342,5.03,26.93,0.99,4.05,0.76,1.82,0.34,34.5,0.84,7.97,0.36,0.78,0.72
-73.65157,-5.76497,5.02,46.47,0.97,6.6,0.68,2.52,0.4,55.85,0.8,10.58,0.39,0.84,0.73
-73.65265,-5.77275,24.51,272.41,0.12,29.98,0.1,3.89,0.12,285.08,0.11,22.96,0.13,0.87,0.83
-73.65334,-5.77741,18.86,234.27,0.18,27.98,0.11,4.44,0.12,254.55,0.14,25.42,0.24,0.9,0.88
-73.65585,-5.79451,6.89,50.87,0.77,9.31,0.47,4.37,0.21,72.01,0.61,18.67,0.32,0.93,0.84
-73.65683,-5.80231,8.14,52.75,0.8,9.84,0.43,4.66,0.14,75.04,0.59,19.69,0.25,0.96,0.88
-73.65703,-5.80387,7.61,34.27,0.8,6.57,0.41,4.04,0.13,47.29,0.6,13.53,0.2,0.92,0.89
-73.65742,-5.807,9.73,125.15,0.38,19.57,0.23,4.69,0.16,167.01,0.27,32.28,0.28,0.85,0.82
-73.6584,-5.81482,24.49,265.59,0.12,29.62,0.08,3.99,0.13,280.28,0.1,23.58,0.14,0.89,0.84
-73.65902,-5.81949,20.75,256.9,0.14,29.48,0.09,4.05,0.11,276.99,0.11,25.26,0.15,0.89,0.87
-73.65946,-5.82259,16.71,229.55,0.18,27.55,0.12,4.33,0.14,250.6,0.16,25.02,0.2,0.91,0.88
-73.65969,-5.82414,13.12,188,0.33,24.9,0.19,5,0.14,214.43,0.23,27.38,0.25,0.93,0.9
-73.65992,-5.82569,17.23,230.91,0.16,27.66,0.1,4.39,0.14,250.98,0.12,24.85,0.18,0.93,0.9
-73.6606,-5.83037,16.85,241.76,0.16,28.56,0.11,4.27,0.12,262.55,0.13,25.54,0.22,0.78,0.77
-73.66083,-5.83192,21.75,259.78,0.15,29.36,0.09,3.83,0.16,276.95,0.12,24.21,0.19,0.91,0.88
-73.66154,-5.83657,6.38,49.3,0.65,9.05,0.42,4.27,0.24,69.6,0.52,18.13,0.34,0.89,0.81
-73.66312,-5.84744,22.67,251.99,0.12,29.08,0.08,4.15,0.11,269.44,0.1,24.41,0.13,0.87,0.84
-73.66491,-5.86148,18.81,259.11,0.15,29.09,0.1,3.72,0.13,276.53,0.13,23.99,0.15,0.87,0.84
-73.66529,-5.86461,8.83,45.33,0.45,9.14,0.25,5.09,0.14,65.17,0.32,18.27,0.15,0.94,0.91
-73.67892,-5.96266,20.06,230.05,0.13,27.83,0.08,4.63,0.14,249.33,0.11,24.74,0.15,0.84,0.81
-73.67913,-5.96422,6.88,24.74,0.9,3.69,0.78,3.12,0.18,30.13,0.81,9.95,0.28,0.92,0.86
-73.67934,-5.96577,19.44,239.2,0.17,28.35,0.1,4.39,0.15,258.37,0.13,24.98,0.2,0.92,0.88
-73.67955,-5.96734,16.18,227.49,0.18,27.55,0.12,4.51,0.14,247.08,0.15,24.6,0.17,0.92,0.9
-73.67976,-5.96889,5.37,29.37,0.8,5.64,0.66,3.44,0.28,42.6,0.74,13.23,0.49,0.86,0.8
-73.68015,-5.97201,9.87,44.33,0.5,9.91,0.29,5.31,0.09,70.2,0.36,21.9,0.16,0.95,0.92
-73.68074,-5.97669,11.5,61.54,0.76,7.67,0.7,1.17,0.62,72.46,0.69,9.31,0.75,0.73,0.73
-73.68133,-5.98137,10.16,62.88,0.55,8.85,0.64,1.65,0.57,79.16,0.64,12.8,0.99,0.75,0.72
-73.68153,-5.98293,7.75,35.28,0.2,6.16,0.35,2.08,0.43,49.23,0.32,11.82,0.54,0.72,0.71
-73.68174,-5.98449,10.89,133.01,0.37,20.46,0.17,4.28,0.14,177.6,0.21,33.86,0.24,0.84,0.82
-73.68195,-5.98604,11.1,140.63,0.34,20.61,0.2,4.35,0.15,180.48,0.23,31.05,0.21,0.86,0.84
-73.68216,-5.98761,12.57,136.04,0.36,20.93,0.18,4.05,0.11,182.69,0.21,34.79,0.25,0.86,0.83
-73.68237,-5.98917,12.67,170.05,0.38,22.75,0.2,4.06,0.14,205.09,0.24,29.68,0.25,0.9,0.88
-73.73066,-6.33946,28.77,225.14,0.17,24.74,0.13,3.56,0.16,246.35,0.15,23.89,0.19,0.84,0.8
-73.73109,-6.34256,9.98,107.24,0.29,17.36,0.22,3.66,0.2,153.51,0.23,32.9,0.29,0.83,0.8
-73.73131,-6.34411,9.08,131.96,0.28,18.41,0.19,3.84,0.15,166.06,0.21,27.32,0.3,0.87,0.84
-73.734,-6.36433,18.17,199.1,0.13,23.93,0.1,4.1,0.13,224.98,0.13,25.45,0.18,0.9,0.87
-73.73462,-6.36903,7.65,120.54,0.35,16.95,0.27,4.06,0.18,148.36,0.29,24.12,0.34,0.83,0.81
-73.737,-6.38622,14.44,167.91,0.17,22.21,0.11,4.49,0.12,197.38,0.14,26.56,0.2,0.89,0.87
-73.73722,-6.38778,21.47,204.39,0.17,23.95,0.12,3.74,0.14,229.86,0.15,25.09,0.18,0.9,0.87
-73.7392,-6.40173,9.76,115.65,0.38,17.17,0.28,3.52,0.24,154.58,0.3,28.89,0.33,0.78,0.75
-73.74383,-6.43603,20.4,231.43,0.19,26.5,0.12,3.97,0.13,248.52,0.16,23.42,0.16,0.88,0.83
-73.74728,-6.4609,18.23,222.42,0.16,26.67,0.1,4.41,0.13,244.81,0.13,25.61,0.16,0.76,0.74
-73.75241,-6.49832,14.57,203.69,0.24,24.18,0.14,4.03,0.15,223.37,0.17,23.77,0.24,0.91,0.88
-73.75478,-6.5154,8.17,132.9,0.36,18.88,0.25,3.84,0.16,168.28,0.28,28.37,0.3,0.77,0.75
-73.75499,-6.51695,9.87,165.45,0.31,21.42,0.2,4.04,0.15,193.83,0.24,26.25,0.26,0.84,0.81
-73.75521,-6.5185,9.17,112.23,0.54,16.43,0.35,4.6,0.19,138.99,0.42,24.4,0.24,0.91,0.86
-73.75626,-6.52628,8.58,145.19,0.38,19.85,0.24,3.97,0.22,177.78,0.27,27.77,0.34,0.81,0.77
-73.75711,-6.53252,17.24,221.89,0.21,26.11,0.13,4.38,0.18,239.9,0.18,23.84,0.18,0.88,0.84
-73.76011,-6.55436,5.51,39.05,1.34,6.7,0.81,3.42,0.36,52.26,1.03,13.43,0.43,0.87,0.76
-73.79653,-6.81901,14.66,211.81,0.2,25.02,0.12,4.02,0.13,231.99,0.15,23.88,0.21,0.87,0.85
-73.88652,-7.47288,11.98,168.27,0.21,21.55,0.13,4.46,0.13,193.18,0.17,24.98,0.17,0.89,0.87
-73.88802,-7.48378,9.22,97.59,0.37,14.31,0.17,4.64,0.17,116.98,0.26,20.02,0.12,0.67,0.67
-73.8912,-7.50717,14.95,157.51,0.27,21.69,0.12,4.8,0.12,190.6,0.17,29.53,0.29,0.93,0.9
-73.89164,-7.51029,14.41,161.92,0.21,21.37,0.14,4.65,0.14,188.73,0.17,25.98,0.25,0.93,0.89
-73.90044,-7.57409,25.84,220.18,0.15,24.84,0.11,3.7,0.16,246.66,0.13,26.17,0.16,0.88,0.83
-73.90066,-7.57565,20.72,209.89,0.16,24.12,0.13,3.74,0.14,234.48,0.15,25.3,0.17,0.87,0.83
-73.9135,-7.66904,23.9,224.04,0.12,25.29,0.11,3.85,0.14,246.24,0.12,24.76,0.2,0.83,0.8
-73.91393,-7.67217,23.92,222.65,0.14,24.74,0.12,3.73,0.15,241.94,0.14,23.54,0.2,0.8,0.77
-73.91436,-7.67529,17.92,201.34,0.18,23.64,0.11,3.8,0.16,225.07,0.15,24.91,0.21,0.89,0.87
-73.91888,-7.70793,14.6,160.76,0.2,21.24,0.11,4.08,0.13,191.81,0.13,27.46,0.21,0.91,0.89
-73.91909,-7.70948,17.06,200.08,0.16,23.21,0.12,3.94,0.12,218.58,0.14,22.87,0.16,0.89,0.85
-73.9212,-7.72509,11.29,150.71,0.26,20.29,0.14,4.2,0.17,182.2,0.18,27.67,0.3,0.87,0.85
-73.92162,-7.7282,15.86,202.79,0.15,23.35,0.11,3.81,0.13,222.48,0.13,23.16,0.15,0.84,0.82
-73.92206,-7.73132,25.63,225.1,0.14,25.05,0.11,3.8,0.14,245.74,0.12,24.21,0.18,0.78,0.75
-73.92512,-7.75309,11,161.52,0.24,20.05,0.17,3.76,0.14,186.53,0.19,24.09,0.23,0.87,0.84
-73.93431,-7.82004,16.13,178.08,0.2,22.17,0.13,4.28,0.12,201.27,0.17,24.36,0.17,0.93,0.9
-73.93925,-7.85586,12.26,76.44,0.16,16.01,0.1,6.17,0.08,121.28,0.12,34.76,0.09,0.92,0.91
-73.94459,-7.89478,5,74.09,0.61,10.72,0.51,3.06,0.29,96.09,0.55,18.81,0.51,0.8,0.72
-73.95021,-7.93523,10.76,114.94,0.36,16.84,0.21,4.72,0.17,141.4,0.27,24.68,0.28,0.77,0.73
-73.95148,-7.94459,11.14,138.05,0.27,19.4,0.14,4.53,0.15,167.94,0.19,26.82,0.24,0.93,0.89
-73.9517,-7.94616,9.35,180.48,0.24,21.23,0.2,3.63,0.19,201.33,0.22,22.7,0.21,0.76,0.73
-73.95212,-7.94929,28.15,249.55,0.15,26.55,0.11,3.58,0.12,269.03,0.14,24.49,0.14,0.78,0.73
-73.95254,-7.95241,13.29,170.19,0.24,22.01,0.14,4.71,0.13,194.59,0.19,25.52,0.21,0.89,0.86
-74.21224,-9.83114,10.3,144.72,0.4,19.6,0.24,3.89,0.18,179.41,0.29,29.02,0.21,0.85,0.81
-74.21266,-9.83426,20.11,237.61,0.16,28.32,0.1,4.65,0.14,258.2,0.13,26.11,0.2,0.9,0.85
-74.21373,-9.84205,17.18,236.67,0.17,27.72,0.11,4.21,0.13,257.01,0.14,25.36,0.19,0.9,0.87
-47.41968,-19.96067,8.15,140.2,0.28,19.47,0.17,4.34,0.18,172.01,0.2,28.64,0.22,0.84,0.8
-47.4382,-19.83328,5.13,16.98,1.13,1.96,1.14,1.59,0.29,19.2,1.15,5.51,0.64,0.9,0.86
-47.45518,-19.71677,10.95,70.63,0.29,14.45,0.15,6.55,0.1,106.41,0.2,30.82,0.12,0.83,0.79
-47.46514,-19.64843,6.48,62.96,0.91,9.44,0.86,2.65,0.51,84.1,0.87,18.63,0.78,0.78,0.73
-47.46536,-19.64688,5.8,31.42,0.95,4.44,0.81,1.38,0.3,41.02,0.83,8.95,0.67,0.82,0.74
-47.48523,-19.51016,5.01,22.75,1.12,2.27,1.12,1.35,0.13,24.05,1.13,4.69,0.53,0.82,0.78
-47.51617,-19.29735,6.09,20.65,1.07,2.57,0.94,2.62,0.25,23.19,1.01,8.42,0.31,0.94,0.85
-47.53555,-19.16372,6.03,28.03,0.53,5.23,0.34,3.69,0.12,37.3,0.43,12.12,0.15,0.96,0.89
-47.53834,-19.14509,7.19,45.22,0.57,9.47,0.35,5.11,0.14,68.17,0.44,21.2,0.22,0.87,0.82
-47.56659,-18.94935,9.16,55.77,0.39,11.07,0.17,5.78,0.09,79.69,0.27,22.87,0.1,0.91,0.86
-47.56682,-18.94779,10.77,66.12,0.3,13.39,0.14,6.3,0.09,98.52,0.2,28.44,0.1,0.95,0.9
-47.56705,-18.94624,5.51,26.23,0.7,4.3,0.55,3.39,0.17,32.88,0.62,11.03,0.2,0.84,0.78
-47.57165,-18.91517,8.9,87.77,0.68,12.61,0.54,3.72,0.22,110.45,0.61,21.3,0.43,0.88,0.78
-47.57249,-18.90895,5.52,15.46,1.24,1.73,1.16,1.94,0.13,17.48,1.21,6.52,0.39,0.87,0.82
-47.57911,-18.86389,5.85,30.79,0.85,5.17,0.57,3.32,0.24,40.09,0.75,11.97,0.38,0.81,0.76
-47.58828,-18.80018,5.93,22.05,1.17,2.3,1.09,1.41,0.14,23.46,1.16,4.82,0.52,0.81,0.75
-47.58849,-18.79864,7.99,30.09,0.79,5.45,0.44,3.73,0.1,39.68,0.63,12.38,0.14,0.8,0.75
-47.59229,-18.7722,8.92,97.22,0.64,15.34,0.37,5.13,0.15,124.86,0.48,26.18,0.25,0.81,0.77
-47.68028,-18.16308,7.87,98.24,0.56,12.75,0.51,2.82,0.31,121.13,0.53,20.36,0.54,0.83,0.73
-47.69572,-18.05587,7.89,41.02,0.71,7.66,0.37,4.3,0.11,56.97,0.57,16.26,0.22,0.93,0.89
-47.69688,-18.04812,5.09,1.48,2.66,0.18,2.58,1.27,0.1,1.61,2.65,3.49,0.11,0.83,0.8
-47.70609,-17.9844,6.65,68.58,0.61,10.63,0.39,4.3,0.16,88,0.51,19.41,0.24,0.87,0.81
-47.71027,-17.95487,6.3,45.22,0.74,7.76,0.45,4.05,0.18,60.36,0.59,16.01,0.26,0.91,0.79
-47.71436,-17.92689,5.83,46.63,1.1,6.55,0.93,2.86,0.46,56.25,1.02,11.99,0.6,0.85,0.76
-47.71833,-17.89892,9.7,139.7,0.22,18.88,0.11,4.5,0.15,167.78,0.16,26.94,0.25,0.9,0.86
-47.72637,-17.84295,22.4,207.23,0.16,23.75,0.12,3.79,0.11,234.74,0.15,27.18,0.18,0.81,0.79
-47.74005,-17.74818,7.94,33.36,0.44,7.13,0.24,4.49,0.1,48.46,0.33,15.76,0.13,0.72,0.71
-47.74135,-17.73882,8.76,57.6,0.75,10.68,0.4,4.87,0.1,81.48,0.56,22.12,0.17,0.93,0.88
-47.74157,-17.73727,7.44,58.38,0.71,10.71,0.39,4.85,0.14,81.84,0.53,21.93,0.18,0.86,0.81
-47.7496,-17.68134,7.35,40.77,0.41,8.7,0.2,4.88,0.1,62.05,0.3,20.02,0.11,0.85,0.82
-47.75899,-17.61608,6.9,9.86,0.31,1.12,0.13,1.15,0.11,10.44,0.27,3.33,0.04,0.69,0.67
-47.76084,-17.60364,5.68,46.95,0.46,7.56,0.24,3.88,0.08,60.1,0.35,14.83,0.06,0.73,0.72
-47.76152,-17.59898,10.53,104.7,0.51,14.4,0.36,4.25,0.13,126.88,0.44,22.12,0.24,0.89,0.83
-47.76329,-17.58653,5.18,5.21,0.86,0.59,0.71,1.04,0.11,5.39,0.86,2.9,0.1,0.63,0.62
-47.79341,-17.37673,5.71,34.17,1.09,4.36,0.97,1.62,0.49,38.48,1.02,6.61,0.58,0.76,0.73
-47.79519,-17.3643,10.25,44.18,0.34,9.61,0.15,5.49,0.08,67.31,0.24,21.54,0.1,0.81,0.76
-47.83529,-17.08453,8.89,51.6,0.56,10.78,0.25,5.7,0.12,77.32,0.39,23.54,0.15,0.79,0.75
-47.87153,-16.83116,7.21,107.64,0.5,14.78,0.38,3.79,0.28,131.08,0.43,22.73,0.4,0.81,0.76
-47.89531,-16.6649,5.01,14.29,1.46,1.54,1.4,1.02,0.34,15.45,1.43,3.41,0.55,0.8,0.73
-47.89668,-16.65551,5.17,10.65,1.84,1.23,1.73,1.99,0.25,12.27,1.81,6.34,0.45,0.92,0.89
-48.09382,-15.27036,10.13,128.57,0.27,18.11,0.15,4.54,0.17,157.22,0.2,26.99,0.23,0.91,0.87
-48.09553,-15.25792,6.71,120.77,0.45,16.22,0.36,3.53,0.28,147.57,0.39,24.28,0.39,0.82,0.72
-48.09575,-15.25636,5.03,12.62,1.02,2.08,0.91,2.29,0.24,16.86,1,8.06,0.42,0.89,0.81
-48.09686,-15.24859,8.01,108.02,0.47,15.34,0.33,4.12,0.22,134.55,0.39,24.74,0.29,0.84,0.81
-48.10793,-15.17085,5.19,5.89,2.6,0.66,2.57,1.4,0.26,6.42,2.58,4.2,0.47,0.88,0.84
-48.10859,-15.1662,7.35,18.29,1.35,2.44,1.27,2.82,0.12,21.61,1.34,9.38,0.35,0.87,0.82
-48.10968,-15.15841,6.17,37.88,1.19,5.25,1.02,2.31,0.47,47.28,1.09,10.92,0.63,0.8,0.73
-48.1099,-15.15685,9.15,70.33,0.7,12.56,0.35,5.15,0.15,99.07,0.51,25.7,0.19,0.9,0.85
-48.1163,-15.11176,9.34,35.4,0.27,8.55,0.19,5.15,0.13,58.14,0.22,20.84,0.16,0.9,0.88
-48.2309,-14.3016,11.1,59.63,0.44,12.39,0.26,5.7,0.11,90.76,0.33,27.13,0.18,0.91,0.88
-50.36063,1.13836,7.83,26.44,1.01,2.54,0.86,0.23,0.71,27.22,1.01,1.78,0.96,0.69,0.65
-50.36084,1.13991,5.87,35.75,0.51,6.16,0.32,3.83,0.18,46.24,0.42,12.49,0.23,0.83,0.78
-50.36254,1.15237,8.47,74.06,0.39,14.21,0.23,6.02,0.11,108.28,0.3,28.39,0.18,0.81,0.78
-50.36338,1.1586,5.99,35.09,0.37,7.26,0.27,4.35,0.22,51.67,0.3,15.87,0.29,0.85,0.75
-50.42787,1.63054,5.76,26.18,0.76,4.22,0.62,3.47,0.14,32.88,0.69,11.01,0.22,0.89,0.83
-50.42808,1.63209,5.28,83.65,0.82,10.59,0.58,2.41,0.6,98.4,0.71,14.65,0.63,0.74,0.72
-50.44705,1.7707,8.09,59.05,0.57,10.81,0.29,5.64,0.14,79.3,0.42,20.37,0.15,0.92,0.87
-73.10028,-9.52265,12.81,187.71,0.17,21.64,0.12,3.66,0.15,207.6,0.16,22.27,0.21,0.81,0.78
-73.11327,-9.4293,6.09,130.3,0.29,17.2,0.17,3.82,0.21,152.91,0.2,22.16,0.28,0.73,0.71
-73.12486,-9.34525,17.12,245.77,0.17,27.94,0.12,4.16,0.17,261.39,0.13,23.95,0.21,0.91,0.88
-73.12574,-9.3391,31.35,296.55,0.11,30.75,0.08,3.43,0.18,307.58,0.1,23.07,0.1,0.75,0.72
-73.13006,-9.3079,15.73,223.62,0.22,25.7,0.14,3.97,0.12,238.98,0.17,22.65,0.19,0.92,0.88
-73.13175,-9.29551,7.47,164.71,0.33,20.11,0.22,3.46,0.16,191.3,0.25,25.02,0.28,0.74,0.71
-73.14234,-9.21921,23.11,228.4,0.15,25.97,0.11,3.9,0.15,247.69,0.13,24.33,0.17,0.9,0.86
-73.14555,-9.19587,6.26,121.16,0.45,16.54,0.35,3.73,0.28,148.82,0.38,24.47,0.41,0.78,0.72
-73.16579,-9.04962,11.14,187.31,0.25,21.87,0.21,3.76,0.19,204.81,0.23,21.65,0.25,0.86,0.8
-73.16857,-9.02938,14.96,216.85,0.22,24.19,0.15,3.66,0.17,234.6,0.19,22.8,0.25,0.86,0.82
-73.17227,-9.00292,17.73,199.28,0.21,24.19,0.13,4.37,0.12,221.06,0.17,24.97,0.2,0.92,0.87
-73.17292,-8.99822,7.94,100,0.48,16,0.28,4.95,0.18,132.81,0.36,27.9,0.24,0.82,0.8
-73.1869,-8.89707,21.93,252.35,0.17,28.03,0.11,3.97,0.16,270.4,0.14,24.79,0.17,0.86,0.82
-73.19248,-8.85658,8.99,133.67,0.3,18.64,0.22,3.93,0.18,165.4,0.23,27.23,0.34,0.81,0.78
-73.19399,-8.8457,26.52,272.76,0.12,28.79,0.09,3.44,0.16,289.23,0.11,23.95,0.14,0.87,0.81
-73.19507,-8.8379,10.51,167.79,0.27,20.96,0.17,3.94,0.16,192.05,0.2,24.74,0.27,0.85,0.81
-73.19614,-8.83017,7.19,111.68,0.48,14.43,0.43,3.04,0.26,131.97,0.45,19.08,0.48,0.75,0.72
-73.19762,-8.81921,8.94,141.17,0.25,19.73,0.14,4.2,0.15,174.71,0.18,28.66,0.24,0.83,0.8
-73.2,-8.80213,34.2,259.48,0.03,26.13,0.03,2.54,0.05,275.47,0.03,23.12,0.02,0.7,0.7
-73.20173,-8.78969,30.11,273.15,0.14,27.9,0.12,3.28,0.14,285.14,0.14,22.36,0.12,0.77,0.72
-73.20302,-8.78035,13.56,190.44,0.17,24.17,0.1,4.27,0.12,220.5,0.12,28.01,0.2,0.87,0.85
-73.20409,-8.77253,23.37,242.69,0.17,27.16,0.12,3.86,0.16,260.37,0.15,24.05,0.16,0.88,0.85
-73.21205,-8.715,11.55,174.11,0.24,21.97,0.15,4.14,0.15,199.87,0.18,25.93,0.2,0.87,0.85
-73.21719,-8.67765,8.99,155.52,0.31,19.16,0.24,3.36,0.22,179.72,0.26,23.65,0.37,0.77,0.73
-73.21762,-8.67455,11.65,174.71,0.28,21.54,0.2,3.92,0.2,197.04,0.23,23.86,0.27,0.85,0.83
-73.21848,-8.6683,15.97,209.84,0.19,24.68,0.13,4.19,0.13,229.53,0.16,24.31,0.2,0.92,0.89
-73.2187,-8.66673,25.03,234.32,0.15,26.5,0.1,3.86,0.12,254.61,0.12,24.76,0.14,0.84,0.8
-73.22022,-8.65585,5.8,109.72,0.53,14.9,0.43,3.5,0.31,133.5,0.46,21.65,0.45,0.77,0.72
-73.32114,-7.92429,6.87,145.79,0.34,18.95,0.26,3.73,0.21,175.79,0.28,25.9,0.35,0.76,0.71
-73.54644,-6.28669,9.82,135.91,0.46,18.92,0.28,4.65,0.18,162.45,0.35,25.06,0.23,0.9,0.87
-73.54756,-6.27891,10.28,170.58,0.29,21.6,0.17,4.07,0.15,195.61,0.21,24.9,0.24,0.86,0.83
-73.548,-6.2758,11.81,181.42,0.23,22.73,0.14,4.16,0.14,206.17,0.18,24.97,0.22,0.89,0.86
-73.55949,-6.19172,8.8,53.33,0.48,11.04,0.27,5.54,0.17,79.36,0.35,22.49,0.18,0.9,0.86
-73.5597,-6.19015,13.35,242.87,0.15,28.28,0.11,4.55,0.09,263.37,0.15,25.84,0.26,0.72,0.71
-73.5599,-6.18859,6.81,28.26,0.7,5.78,0.38,3.74,0.11,40.74,0.52,12.76,0.19,0.88,0.84
-73.56011,-6.18704,5.72,27.18,0.88,5.49,0.44,3.6,0.14,39.68,0.64,12.64,0.21,0.89,0.84
-73.56032,-6.18548,11.8,120.5,0.42,19.26,0.19,5.25,0.17,158.75,0.26,31.41,0.24,0.93,0.9
-73.57178,-6.10301,6.66,19.94,0.57,2.43,0.57,0.48,0.61,23.29,0.59,3,0.66,0.62,0.61
-73.57658,-6.06718,25.04,254.41,0.16,28.25,0.11,3.93,0.14,270.5,0.14,23.7,0.14,0.85,0.81
-73.5777,-6.0594,10.82,130.38,0.37,19.42,0.19,4.69,0.18,165.05,0.24,29.18,0.3,0.91,0.88
-73.58629,-5.99714,8.21,91.68,0.48,15.01,0.36,4.36,0.29,124.79,0.4,26.33,0.36,0.87,0.81
-73.58651,-5.99559,12.18,157.78,0.35,22.46,0.18,4.76,0.11,193.08,0.22,30.39,0.26,0.93,0.89
-73.58821,-5.98314,20.09,248.1,0.12,29.31,0.09,4.52,0.11,266.45,0.11,24.93,0.13,0.91,0.85
-73.60255,-5.8788,13.22,191.2,0.3,24.57,0.18,4.51,0.15,216.98,0.23,26.35,0.24,0.93,0.9
-73.60317,-5.87413,11.01,135.3,0.55,19.28,0.33,5.02,0.14,161.84,0.4,25.52,0.2,0.88,0.83
-73.60337,-5.87257,14.79,113.51,0.32,20.69,0.15,6.24,0.09,164.71,0.2,38.8,0.16,0.75,0.72
-73.60358,-5.87102,7.79,41.73,0.71,8.77,0.35,4.84,0.11,63.11,0.48,18.81,0.2,0.93,0.9
-73.60669,-5.84764,29.06,282.66,0.13,30.17,0.1,3.46,0.15,299.46,0.11,24.3,0.16,0.83,0.74
-73.60849,-5.83519,17.95,211.68,0.23,26.28,0.14,4.45,0.11,235.18,0.18,25.85,0.17,0.93,0.9
-73.61956,-5.75425,9.39,143.4,0.3,20.62,0.17,4.2,0.18,181.97,0.2,30.29,0.26,0.81,0.79
-73.62163,-5.73866,9.93,129.58,0.39,19.71,0.23,4.7,0.16,168.74,0.28,30.96,0.25,0.85,0.83
-73.66761,-5.40394,20.07,256.84,0.14,29.43,0.1,4.04,0.15,276.42,0.12,25,0.17,0.91,0.88
-73.6685,-5.39771,8.31,113.38,0.38,17.46,0.29,3.86,0.18,152.87,0.32,29.74,0.31,0.82,0.77
-73.6871,-5.26224,6.37,100.11,0.58,13.7,0.49,3.4,0.33,121.59,0.54,19.55,0.51,0.81,0.73
-73.68769,-5.25757,5.54,48.23,0.97,6.78,0.72,2.16,0.36,58.5,0.81,10.6,0.49,0.76,0.72
-73.69226,-5.22488,7.01,87.9,0.56,14.04,0.43,4.23,0.33,117.37,0.48,24.35,0.43,0.88,0.76
-73.69519,-5.20309,8.45,43.08,0.54,9.61,0.31,5.25,0.1,68.01,0.4,21.31,0.19,0.89,0.87
-73.69559,-5.19998,19.35,239.33,0.13,28.79,0.08,4.56,0.11,258.73,0.1,25.3,0.19,0.9,0.86
-73.80402,-4.40902,6.23,79.5,0.67,11.67,0.55,3.61,0.37,101.5,0.6,19.74,0.48,0.77,0.72
-73.8073,-4.38565,6.04,101.23,0.65,12.45,0.51,2.61,0.46,114.27,0.54,14.46,0.42,0.75,0.73
-73.80791,-4.38096,21.95,270.83,0.17,30.25,0.12,3.78,0.15,286.46,0.15,23.78,0.15,0.92,0.89
-73.80891,-4.37318,6.36,66.08,0.48,9.27,0.44,2.24,0.68,80.92,0.44,13.02,0.5,0.85,0.77
-73.80912,-4.37162,6.21,106.93,0.5,14.25,0.43,3.15,0.34,129.07,0.45,20.19,0.47,0.75,0.72
-73.86278,-3.97925,12.49,179,0.26,24.43,0.13,4.53,0.12,215.9,0.17,31.27,0.27,0.89,0.87
-73.86695,-3.94968,8.46,122.46,0.5,17.72,0.33,4.07,0.23,155.76,0.39,26.97,0.28,0.87,0.8
-73.86716,-3.94813,7.71,97.77,0.61,15.88,0.35,4.7,0.23,132.58,0.44,27.93,0.29,0.87,0.79
-73.86779,-3.94345,23.97,284.26,0.14,31.23,0.11,3.77,0.13,297.81,0.13,23.47,0.15,0.86,0.83
-73.87264,-3.90763,14.2,151.7,0.35,21.6,0.21,3.91,0.17,193.47,0.23,32,0.29,0.84,0.81
-73.87309,-3.90452,16.26,187.22,0.33,25.31,0.16,4.45,0.13,226.09,0.19,32.75,0.29,0.89,0.87
-75.58427,8.59811,9.69,127.18,0.32,16.99,0.24,3.65,0.17,155.41,0.27,24.23,0.36,0.79,0.77
-75.58748,8.62148,8.33,140.37,0.29,18.09,0.21,3.67,0.17,167.52,0.25,23.71,0.32,0.79,0.77
-75.59093,8.64639,8.24,140.1,0.33,17.62,0.22,3.59,0.14,164.71,0.25,22.95,0.24,0.84,0.8
-75.68185,9.30375,5.32,10.5,0.89,1.21,0.79,1.28,0.12,11.96,0.88,3.87,0.32,0.72,0.71
-51.39849,2.0817,7.59,110.18,0.5,16.91,0.33,4.38,0.28,143.41,0.37,28.24,0.36,0.89,0.77
-51.40107,2.06299,8.73,135.91,0.3,19.7,0.19,4.04,0.18,173.91,0.2,30.89,0.29,0.83,0.78
-51.42366,1.89786,30.87,318.97,0.1,33.83,0.08,3.48,0.16,330.06,0.09,23.84,0.07,0.81,0.76
-51.42429,1.89318,13.04,196.94,0.32,25.07,0.21,4.2,0.19,225.76,0.25,27.79,0.24,0.88,0.85
-51.43049,1.848,7.4,47.65,0.62,10.05,0.3,5.4,0.11,71.81,0.42,21.43,0.13,0.87,0.83
-51.4307,1.84644,11.9,146.19,0.57,21.66,0.32,4.96,0.13,182.57,0.39,31.47,0.17,0.91,0.89
-51.43134,1.84177,7.89,77.02,0.69,13.04,0.46,4.53,0.24,105.84,0.55,24.16,0.32,0.87,0.83
-51.43155,1.84021,20.97,304.26,0.15,33.91,0.1,3.93,0.18,319.25,0.14,25.45,0.14,0.87,0.83
-51.43198,1.8371,6.78,71.08,0.84,11.05,0.74,3.26,0.34,95.53,0.79,20.3,0.63,0.82,0.73
-51.43281,1.83086,23.7,311.72,0.12,33.82,0.1,3.48,0.19,324.91,0.11,24.41,0.13,0.85,0.83
-51.43447,1.8184,13.99,185.26,0.3,24.87,0.16,4.68,0.12,217.08,0.2,29.95,0.28,0.91,0.89
-51.43468,1.81684,23.52,320.08,0.09,35.1,0.1,3.96,0.15,335.99,0.09,26.49,0.08,0.59,0.59
-51.43728,1.79815,23.84,329.01,0.18,34.45,0.16,3.15,0.05,338.71,0.18,23.49,0.14,0.64,0.64
-51.44192,1.76388,20.88,280.95,0.12,31.37,0.09,4.01,0.13,295.26,0.11,24.39,0.17,0.91,0.87
-51.44214,1.76232,17.95,272.73,0.17,30.5,0.12,3.91,0.2,286.47,0.15,23.61,0.14,0.9,0.87
-51.44235,1.76076,10.98,132.68,0.4,20.45,0.23,4.52,0.16,173.35,0.27,32.35,0.25,0.91,0.87
-51.44257,1.7592,23.29,302.7,0.13,32.62,0.1,3.6,0.19,315.05,0.12,23.85,0.1,0.84,0.82
-51.44278,1.75765,5.75,46.98,0.54,9.77,0.3,5.14,0.15,71.14,0.39,21.22,0.22,0.76,0.73
-51.443,1.75608,7.79,31.1,0.76,5.22,0.55,3.66,0.15,39.79,0.66,11.88,0.22,0.9,0.83
-51.44321,1.75453,6.29,67.22,0.6,11.57,0.5,4.03,0.29,94.52,0.56,22.57,0.43,0.8,0.73
-51.44387,1.74986,23.47,284.95,0.18,30.83,0.13,3.37,0.18,298.59,0.15,23.47,0.16,0.89,0.85
-51.44453,1.74519,10.44,146.22,0.34,21.05,0.2,4.2,0.16,184.29,0.23,31.06,0.24,0.87,0.82
-51.44497,1.74207,7.61,91.23,0.48,15.18,0.31,4.63,0.24,124.78,0.37,27.32,0.26,0.86,0.8
-51.44644,1.73114,23.79,294.69,0.14,31.62,0.12,3.45,0.18,308.49,0.13,23.89,0.16,0.88,0.85
-51.44664,1.72958,18.33,285.32,0.09,31.53,0.04,3.95,0.21,301.1,0.1,25.46,0.11,0.48,0.48
-51.44685,1.72803,22.82,292.88,0.13,32.29,0.1,3.73,0.18,307.25,0.12,24.28,0.15,0.85,0.82
-51.44727,1.72492,25.75,300.68,0.13,32.29,0.11,3.47,0.17,312.48,0.12,23.28,0.11,0.86,0.82
-51.44748,1.72336,9.58,137.41,0.39,19.76,0.23,3.92,0.14,174.71,0.27,29.89,0.22,0.89,0.8
-51.45324,1.6813,6.4,43.92,0.47,9.78,0.32,5.08,0.14,70.22,0.41,22.15,0.24,0.86,0.79
-51.45409,1.67506,21.7,281.51,0.13,31.55,0.09,4.29,0.15,296.71,0.11,25.04,0.13,0.88,0.85
-51.47765,1.50212,29.67,313.44,0.11,33.26,0.08,3.35,0.19,327.17,0.1,24.62,0.14,0.8,0.77
-51.47868,1.49432,29.49,314.78,0.16,33.29,0.13,3.37,0.21,326.53,0.15,24.05,0.12,0.82,0.78
-51.48216,1.46941,19,277.77,0.13,30.97,0.1,3.78,0.18,293.97,0.11,24.54,0.17,0.86,0.84
-51.49003,1.41176,7.88,50.48,0.6,10.37,0.35,5.15,0.12,76.14,0.45,22,0.22,0.89,0.84
-51.83493,-1.11504,5.38,13.66,2.07,1.48,1.99,1.31,0.25,14.83,2.02,4.14,0.6,0.86,0.81
-51.8459,-1.19445,22.32,247.2,0.14,26.85,0.1,3.63,0.15,263.34,0.13,22.99,0.16,0.91,0.86
-51.93227,-1.82687,10.13,143.35,0.4,19.72,0.29,3.6,0.23,178.34,0.32,28.41,0.35,0.86,0.72
-51.93248,-1.82842,5.56,28.55,0.87,3.97,0.84,2.08,0.57,34.45,0.85,7.9,0.7,0.87,0.74
-51.93629,-1.85798,27.25,282.13,0.15,30.84,0.11,3.78,0.16,298.14,0.13,24.7,0.16,0.79,0.74
-51.93652,-1.85954,6.87,23.58,0.04,3.25,0.1,0.99,0.21,28.77,0.12,5.28,0.24,0.68,0.67
-51.93675,-1.8611,5.38,37.31,0.78,5.02,0.68,2.04,0.34,46.05,0.73,9.64,0.56,0.79,0.73
-51.93699,-1.86266,6.62,57.67,0.63,10.88,0.34,5.02,0.15,82.5,0.46,21.7,0.19,0.83,0.78
-51.93746,-1.86579,5.57,46.67,0.68,6.59,0.71,1.52,0.46,59.1,0.73,10.59,0.77,0.78,0.74
-51.9377,-1.86735,8.45,104.73,0.61,15.37,0.4,4.31,0.21,130.86,0.48,23.36,0.28,0.9,0.84
-51.93793,-1.86892,24.91,304.62,0.13,32.51,0.1,3.54,0.18,317.81,0.12,23.98,0.13,0.83,0.79
-51.93817,-1.87048,13.03,182.39,0.29,23.97,0.16,4.56,0.14,210.33,0.2,27.24,0.23,0.92,0.89
-51.9384,-1.87203,27.4,283.44,0.16,30.95,0.12,3.7,0.15,299.75,0.15,24.66,0.13,0.85,0.79
-51.93863,-1.87359,15.24,212.24,0.19,26.72,0.11,4.48,0.13,238.4,0.14,27.36,0.23,0.88,0.86
-51.93885,-1.87515,20.29,270.12,0.14,30.28,0.1,4.11,0.15,285.6,0.13,24.25,0.13,0.87,0.82
-51.9395,-1.8798,29.69,313.23,0.11,32.67,0.09,3.45,0.19,324.95,0.11,23.83,0.1,0.81,0.77
-51.94011,-1.88447,21.26,285.5,0.13,31.2,0.09,3.75,0.18,300.93,0.11,24.35,0.14,0.85,0.82
-51.94031,-1.88603,21.53,280.24,0.12,30.6,0.08,3.58,0.21,295.87,0.1,23.99,0.18,0.86,0.84
-51.9405,-1.88759,27.35,272.88,0.32,28.64,0.3,3.02,0.29,283.83,0.31,21.37,0.26,0.75,0.72
-52.07597,-2.87962,8.94,36.44,0.35,8.61,0.22,5.09,0.1,59.21,0.26,19.76,0.13,0.93,0.9
-52.07617,-2.88118,10.51,60.6,0.36,12.7,0.2,6.28,0.11,90.19,0.25,25.01,0.11,0.96,0.92
-52.07658,-2.88429,10.72,110.99,0.34,20.59,0.16,6.44,0.08,162.3,0.19,38.98,0.12,0.74,0.72
-52.0849,-2.94507,7.24,38.24,0.65,6.1,0.46,3.73,0.23,47.83,0.54,12.29,0.3,0.91,0.8
-53.10405,-10.35161,7.37,37.81,0.65,7.55,0.43,4.36,0.22,54.56,0.51,16.36,0.29,0.86,0.83
-53.33337,-11.99951,12.26,114.18,0.39,19.25,0.15,5.39,0.11,157.31,0.21,35.29,0.25,0.89,0.88
-53.38578,-12.3745,5.83,17.56,1.37,1.74,1.32,1.78,0.23,18.22,1.35,5.39,0.34,0.79,0.73
-53.38661,-12.38072,5.14,13.89,1.76,1.41,1.71,1.66,0.26,14.44,1.75,4.96,0.43,0.88,0.84
-53.41133,-12.5565,6.77,27.41,0.34,3.19,0.45,0.61,0.45,31.24,0.4,4.03,0.67,0.74,0.71
-53.41203,-12.56118,10.18,100.02,0.48,17.15,0.22,5.85,0.17,136.74,0.31,31.53,0.18,0.91,0.87
-53.41249,-12.5643,11.43,92.42,0.39,17.12,0.16,6.26,0.13,133.39,0.24,34.11,0.14,0.88,0.85
-53.41294,-12.56742,9.67,61.35,0.45,12.72,0.28,6,0.14,93,0.34,27.33,0.19,0.88,0.83
-53.41361,-12.57209,12.36,118.05,0.47,18.53,0.23,5.81,0.15,150.35,0.31,29.85,0.19,0.92,0.88
-53.41405,-12.57521,9.05,73.25,0.52,13.7,0.3,5.6,0.14,105.36,0.38,27.88,0.22,0.85,0.82
-53.41447,-12.57832,5.69,45,0.63,5.3,0.76,1.11,0.85,48.32,0.66,5.29,0.8,0.77,0.74
-53.41468,-12.57987,5.26,45.2,0.63,5.52,0.7,1.28,0.66,48.52,0.65,5.47,0.75,0.8,0.74
-53.4151,-12.58298,6.4,125.81,0.48,15.31,0.25,3.99,0.29,141.11,0.37,19.12,0.16,0.71,0.7
-53.4153,-12.58454,8.21,95.89,0.38,16.45,0.21,5.3,0.22,132.15,0.27,30.54,0.25,0.79,0.73
-53.41551,-12.5861,9.3,78.72,0.3,15.53,0.16,6.41,0.12,117.05,0.2,32.1,0.14,0.71,0.7
-53.42524,-12.65609,13.32,160.76,0.28,22.23,0.13,4.26,0.15,199.73,0.16,32.63,0.27,0.83,0.81
-53.42546,-12.65765,7.4,65.21,0.57,12.63,0.35,5.29,0.21,96.1,0.43,26.5,0.31,0.81,0.77
-53.42569,-12.6592,10.17,142.73,0.39,18.99,0.26,3.57,0.18,175.48,0.29,28.07,0.38,0.78,0.73
-53.42614,-12.66231,6.53,43.96,0.67,5.55,0.69,1.45,0.54,48.72,0.64,6.39,0.55,0.74,0.72
-53.42637,-12.66387,11.37,114.01,0.38,18.29,0.16,5.14,0.15,150.74,0.23,31.45,0.25,0.81,0.79
-53.4266,-12.66542,8.02,51.93,0.79,10.3,0.4,5.01,0.11,76.81,0.55,22.46,0.22,0.82,0.79
-53.42707,-12.66853,8.2,41.81,0.51,9.4,0.28,5.16,0.09,66.76,0.38,22.21,0.18,0.84,0.81
-53.42731,-12.67009,9.05,95.8,0.48,16.16,0.26,5.55,0.17,128.81,0.34,29.1,0.22,0.82,0.8
-53.428,-12.67476,9.15,43.86,0.39,10.01,0.27,5.43,0.11,70.52,0.32,23.47,0.2,0.88,0.84
-53.42954,-12.68566,9.71,67.64,0.66,12.74,0.36,5.52,0.16,96.6,0.47,25.76,0.22,0.91,0.87
-53.42975,-12.68722,9.43,93.89,0.55,15.18,0.31,5.08,0.17,123.49,0.41,26.69,0.25,0.9,0.86
-53.43016,-12.69032,10.21,92.51,0.51,15.69,0.29,5.61,0.14,123.98,0.37,28.22,0.21,0.89,0.86
-53.43036,-12.69188,8.22,48.14,0.59,10.18,0.33,5.17,0.1,74.4,0.44,23.23,0.22,0.86,0.83
-53.43056,-12.69343,9.46,70.12,0.58,13.15,0.35,5.48,0.14,100.49,0.44,26.61,0.22,0.88,0.84
-53.43076,-12.69498,11.07,99.17,0.41,17.25,0.15,5.85,0.14,136.18,0.23,31.86,0.19,0.92,0.89
-53.43096,-12.69654,11.69,128.74,0.44,19.33,0.22,5.57,0.16,159.62,0.3,29.23,0.21,0.92,0.85
-53.43117,-12.69809,12.12,119.34,0.45,19.16,0.19,5.46,0.14,157.21,0.27,32.85,0.21,0.88,0.86
-53.43137,-12.69964,11.09,89.37,0.35,17.02,0.14,5.97,0.13,132.02,0.2,34.72,0.14,0.93,0.89
-53.43157,-12.7012,11.12,103.78,0.4,17.97,0.16,5.75,0.13,143.16,0.23,33.26,0.19,0.9,0.87
-53.43178,-12.70276,7.71,68.48,0.63,12.04,0.33,4.89,0.18,95.21,0.46,23.85,0.23,0.79,0.76
-53.43199,-12.70432,11.4,107.52,0.42,18.45,0.17,5.92,0.14,146.74,0.25,33.37,0.19,0.89,0.85
-53.4322,-12.70588,12.07,127.51,0.4,19.67,0.18,5.52,0.16,161.14,0.25,30.59,0.22,0.9,0.86
-53.43241,-12.70743,11.08,95.26,0.4,17.22,0.15,5.97,0.15,135.08,0.23,33.32,0.17,0.95,0.9
-53.43331,-12.71364,12.09,87.9,0.2,18.07,0.11,6.42,0.08,138.31,0.13,39.39,0.1,0.9,0.87
-53.43402,-12.7183,11.2,131.7,0.41,19.96,0.18,5.3,0.17,167.92,0.25,32.07,0.26,0.89,0.85
-53.43426,-12.71986,11.39,117.21,0.4,18.8,0.18,5.18,0.12,155.16,0.24,32.38,0.21,0.89,0.86
-53.43496,-12.72452,7.24,33.49,0.68,6.31,0.33,3.94,0.12,45.99,0.5,13.87,0.17,0.93,0.88
-53.43519,-12.72608,8.24,37.13,0.43,7.98,0.21,4.82,0.1,55.02,0.3,17.51,0.13,0.91,0.89
-53.43697,-12.73853,13.11,88.24,0.3,16.86,0.14,6.44,0.08,129.77,0.2,34.42,0.14,0.86,0.77
-53.43738,-12.74164,11.31,89.02,0.42,16.43,0.17,6.2,0.14,126.95,0.25,32.19,0.16,0.93,0.89
-53.43778,-12.74475,11.58,80.56,0.3,15.88,0.13,6.38,0.11,120.51,0.2,33.1,0.12,0.93,0.88
-53.43798,-12.74631,9.01,42.96,0.69,9.32,0.31,5.11,0.08,66.31,0.46,21.22,0.11,0.95,0.92
-53.43818,-12.74787,8.64,39.38,0.4,9,0.21,5.13,0.08,63.03,0.28,21.31,0.11,0.94,0.91
-53.43859,-12.75098,7.24,34.21,0.47,6.99,0.2,4.3,0.12,49.8,0.32,15.73,0.17,0.94,0.89
-53.43879,-12.75254,5.75,21.96,1.2,3.22,1.01,2.91,0.23,26.58,1.12,9.46,0.34,0.91,0.84
-53.43919,-12.75565,7.46,33.18,0.48,6.87,0.21,4.3,0.12,48.47,0.33,15.51,0.15,0.93,0.89
-53.4394,-12.75721,5.26,15.37,1.29,1.97,1.17,2.37,0.27,17.74,1.26,7.48,0.38,0.87,0.82
-53.44003,-12.76187,9.67,51.67,0.75,10.2,0.35,5.2,0.1,74.51,0.51,21.4,0.15,0.96,0.92
-53.44072,-12.76654,10.5,55.36,0.54,11.26,0.28,5.71,0.13,81.69,0.37,23.91,0.16,0.93,0.9
-53.44096,-12.7681,6.5,32.63,0.75,5.69,0.46,3.66,0.16,43.08,0.6,12.79,0.22,0.9,0.85
-53.44188,-12.77433,6.59,32.7,0.75,5.76,0.45,3.68,0.16,43.25,0.59,12.84,0.21,0.9,0.85
-53.44236,-12.77744,5.28,8.98,1.67,1.06,1.55,1.91,0.34,9.88,1.66,5.65,0.44,0.88,0.83
-53.4426,-12.77899,12.52,122.97,0.42,19.29,0.18,5.61,0.14,157.21,0.25,30.98,0.22,0.92,0.88
-53.4448,-12.79455,13.13,86.56,0.34,16.92,0.16,6.11,0.08,131.23,0.21,35.61,0.12,0.94,0.88
-53.44501,-12.79611,5.24,19.26,1.47,2.48,1.46,2,0.35,23.08,1.47,7.23,0.69,0.92,0.82
-53.44521,-12.79767,7.24,26.64,0.54,5.71,0.36,3.79,0.19,40.32,0.47,13.68,0.29,0.96,0.91
-53.44604,-12.80389,13.92,157.69,0.21,21.07,0.13,4.63,0.1,189.06,0.18,28.31,0.2,0.93,0.89
-53.44624,-12.80545,9.47,137.87,0.31,19.38,0.18,3.97,0.16,172.7,0.21,29.58,0.33,0.8,0.78
-53.44644,-12.807,6.28,41.17,0.38,9.08,0.21,5.14,0.09,63.87,0.28,20.5,0.12,0.83,0.79
-53.44665,-12.80856,5.62,9.45,1.58,1.17,1.42,1.96,0.34,10.59,1.55,5.85,0.43,0.87,0.82
-53.45069,-12.83657,9.9,87,0.41,15.71,0.18,5.74,0.14,123.41,0.27,30.46,0.14,0.89,0.87
-53.45114,-12.83969,10.5,64.56,0.28,13.63,0.16,6.03,0.09,101.36,0.2,30.36,0.13,0.91,0.88
-53.45468,-12.86615,11.54,106.16,0.42,18.19,0.16,6.07,0.13,144.58,0.24,33.17,0.19,0.91,0.86
-53.45531,-12.87082,8.94,48.62,0.47,10.36,0.23,5.56,0.1,73.04,0.32,22.34,0.14,0.91,0.88
-53.45553,-12.87237,12.23,96.51,0.44,17.09,0.18,6.28,0.11,133.3,0.26,31.97,0.15,0.92,0.87
-53.45711,-12.88325,11.84,93.06,0.43,17.07,0.17,6.17,0.13,132.61,0.25,33.33,0.15,0.93,0.89
-53.45734,-12.88481,5.36,38.31,0.63,6.85,0.35,3.87,0.17,52.08,0.49,14.55,0.25,0.82,0.78
-53.45757,-12.88637,6.68,42.77,0.67,7.78,0.32,4.21,0.14,59.2,0.48,16.5,0.2,0.9,0.84
-53.45826,-12.89104,11.54,105.74,0.42,18.11,0.16,5.95,0.15,144.46,0.24,33.08,0.19,0.92,0.89
-53.45849,-12.89259,12.41,87.17,0.27,16.87,0.13,6.38,0.08,130.08,0.19,35.04,0.12,0.91,0.85
-53.45893,-12.8957,8.87,44.26,0.59,9.79,0.33,5.2,0.1,69.94,0.43,22.73,0.18,0.92,0.88
-53.45937,-12.89881,8.95,44.44,0.69,9.49,0.32,5.13,0.08,68.03,0.46,21.45,0.12,0.95,0.91
-53.45959,-12.90037,13.18,109.68,0.42,19.06,0.17,5.85,0.12,152.52,0.23,35.49,0.19,0.93,0.9
-53.4598,-12.90192,12.03,57.78,0.14,13.3,0.12,6.64,0.11,92.22,0.13,29.16,0.11,0.55,0.54
-53.46,-12.90348,6.35,40.25,0.67,7.66,0.32,4.3,0.13,57.15,0.48,16.71,0.19,0.89,0.84
-53.46042,-12.90659,11.91,98.62,0.46,17.18,0.2,6.24,0.12,133.99,0.28,31.26,0.17,0.93,0.88
-53.46124,-12.91282,10.99,81.06,0.46,15.12,0.23,6.1,0.13,115.19,0.31,29.7,0.17,0.95,0.9
-53.46144,-12.91437,7.13,41.39,0.57,8.43,0.27,4.67,0.11,61.46,0.41,18.84,0.17,0.89,0.85
-53.46269,-12.92371,8.24,40.6,0.69,7.34,0.34,4.21,0.12,54.29,0.53,14.77,0.16,0.91,0.89
-53.46292,-12.92526,12.6,94.43,0.39,17.35,0.15,6.15,0.13,135.86,0.23,34.42,0.14,0.96,0.92
-53.46314,-12.92681,10.71,55.91,0.42,11.66,0.25,5.86,0.12,84.12,0.31,25.04,0.15,0.92,0.86
-53.46337,-12.92837,6.62,23.95,1.08,3.64,0.88,3.04,0.22,29.57,0.99,10.07,0.33,0.86,0.81
-53.46406,-12.93304,8.9,42.51,0.58,9.08,0.28,5.12,0.11,64.02,0.41,20.06,0.14,0.93,0.9
-53.46429,-12.93459,6.93,34.5,0.8,6.38,0.4,3.95,0.11,46.29,0.62,13.38,0.17,0.91,0.89
-53.46452,-12.93615,5.27,7.49,1.83,0.84,1.65,1.65,0.32,8.21,1.81,4.86,0.45,0.84,0.81
-53.46475,-12.93771,8.33,32.03,0.43,7.04,0.19,4.53,0.1,47.86,0.3,15.93,0.11,0.93,0.91
-53.46498,-12.93926,7.9,38.64,0.46,8.03,0.23,4.63,0.11,57.5,0.34,18.02,0.16,0.93,0.88
-53.46522,-12.94082,10.54,132.23,0.35,18.21,0.19,4.28,0.19,159.83,0.25,26.1,0.26,0.91,0.86
-53.46545,-12.94237,8.36,35.77,0.42,8.22,0.21,4.9,0.08,56.92,0.3,19.48,0.13,0.94,0.91
-53.46591,-12.94548,6.71,32.49,0.72,5.98,0.36,3.82,0.13,43.89,0.53,13.18,0.17,0.92,0.88
-53.46637,-12.94859,5.61,40.27,0.63,6.54,0.41,3.62,0.17,51.71,0.51,13.41,0.26,0.84,0.8
-53.53088,-13.40905,7.55,46.32,0.4,9.96,0.23,5.31,0.12,71.66,0.31,22.35,0.16,0.85,0.81
-53.54453,-13.5055,8.06,54.25,0.92,9.25,0.56,4.05,0.19,75.07,0.75,18.69,0.37,0.73,0.72
-53.55924,-13.60974,10.49,61.02,0.32,13.29,0.16,6.22,0.1,96.46,0.22,29.73,0.12,0.93,0.9
-53.56155,-13.62681,9.5,130.85,0.24,18.01,0.15,3.95,0.15,162.68,0.18,27.12,0.23,0.86,0.84
-53.56376,-13.64239,5.93,14.32,1.57,2.08,1.39,2.6,0.19,17.57,1.56,8.36,0.4,0.89,0.85
-53.56444,-13.64706,11.27,65.51,0.35,13.93,0.16,6.25,0.1,102.52,0.23,30.86,0.1,0.93,0.91
-53.56467,-13.64861,6.04,19.66,0.75,3.88,0.55,3.28,0.17,27.43,0.65,10.74,0.22,0.9,0.85
-53.56671,-13.66264,6.83,10.83,1.3,1.45,1.01,2.61,0.11,12.84,1.2,8.05,0.18,0.87,0.82
-53.56756,-13.66884,6.66,10.71,1.27,1.34,1.05,2.43,0.15,12.51,1.2,7.54,0.22,0.84,0.81
-53.56777,-13.67039,7.6,25.12,0.69,5.12,0.37,3.64,0.15,35.86,0.56,12.18,0.2,0.85,0.81
-53.56819,-13.6735,5.07,10.77,1.4,1.16,1.31,1.48,0.22,12.21,1.41,4.69,0.4,0.93,0.84
-53.5841,-13.78705,7.69,27.2,0.57,5.8,0.3,3.91,0.14,40.56,0.47,13.63,0.21,0.81,0.76
-53.59262,-13.84771,9.6,32.78,0.35,7.31,0.26,4.55,0.11,50.13,0.33,16.61,0.23,0.64,0.64
-53.65024,-14.2552,5.17,12.44,1.4,1.41,1.37,1.24,0.25,14.07,1.41,4.12,0.57,0.78,0.74
-53.6608,-14.33144,6.78,10.19,1.07,1.8,0.92,2.21,0.25,15.07,1.05,8.06,0.38,0.81,0.75
-53.66349,-14.35009,9.71,40.62,0.36,9.22,0.18,5.3,0.09,64.45,0.28,21.33,0.13,0.93,0.88
-53.67519,-14.43255,5.63,8.06,1.06,1.41,0.88,2.04,0.21,11.95,1.04,7.26,0.37,0.88,0.84
-53.67623,-14.44033,7.97,78.57,0.72,10.52,0.67,2.84,0.39,98.27,0.7,17.43,0.56,0.83,0.77
-53.69223,-14.55387,6.83,15.18,1.11,2.02,0.93,2.54,0.11,18.77,1.06,8.71,0.26,0.88,0.81
-53.71986,-14.74824,5.39,73.77,0.71,10.18,0.61,3.42,0.15,88.8,0.69,15.94,0.41,0.79,0.72
-53.72112,-14.75757,5.83,4.22,1.05,0.75,1.16,1.15,0.1,7.08,1.18,4.49,0.56,0.64,0.63
-53.73864,-14.882,9.11,58.53,0.66,11.02,0.37,5.05,0.08,83.7,0.5,22.87,0.17,0.93,0.89
-53.81299,-15.40609,7.61,95.93,0.69,13.33,0.55,2.92,0.4,121.57,0.6,22.21,0.6,0.75,0.71
-53.81364,-15.41075,5.52,7.44,2.14,1.06,1.8,1.85,0.32,9.37,2.02,5.92,0.51,0.88,0.84
-53.84814,-15.65331,5.59,13.48,1.01,1.96,0.78,2.54,0.1,16.89,0.94,8.51,0.23,0.89,0.86
-53.85343,-15.69063,5.18,19.01,1.16,3,0.85,2.31,0.27,25.11,1.01,8.61,0.41,0.79,0.72
-53.85543,-15.70461,5.18,8.36,1.28,1.18,1.34,1.21,0.28,10.43,1.31,4.16,0.6,0.76,0.72
-53.91402,-16.11672,7.98,41.3,0.64,8.5,0.36,4.75,0.15,61.57,0.49,18.89,0.2,0.72,0.71
-53.94375,-16.32506,8.87,41.4,0.44,9.24,0.23,5.16,0.09,65.13,0.33,21.67,0.15,0.85,0.82
-53.94932,-16.36391,6.16,14.2,1.18,2.01,1.03,2.55,0.1,18.14,1.18,8.8,0.3,0.87,0.84
-53.96102,-16.44633,5.8,19.27,1.17,2.58,0.97,2.38,0.21,23.55,1.08,8.72,0.39,0.8,0.75
-54.03556,-16.96712,5.58,15.08,1.83,1.63,1.7,1.67,0.26,16.26,1.79,5.3,0.57,0.82,0.78
-54.0402,-16.99977,7.27,31.67,0.61,6,0.32,3.8,0.1,43.62,0.47,13.61,0.18,0.91,0.87
-54.16743,-17.8858,6.83,19.22,1.11,2.22,1.01,2.36,0.23,20.91,1.07,7.51,0.33,0.89,0.82
-54.16765,-17.88736,7.49,30.74,0.48,6.77,0.32,4.35,0.16,46.73,0.41,16.16,0.26,0.9,0.87
-54.18421,-18.00237,5.44,9.68,2.19,1.02,2.02,1.35,0.22,10.24,2.15,4.06,0.41,0.91,0.81
-54.18442,-18.00392,6.61,54.77,0.51,11.45,0.3,5.71,0.16,83.77,0.38,25.49,0.21,0.76,0.72
-54.18594,-18.0148,8.88,96.43,0.6,14.77,0.42,4.44,0.25,123.63,0.49,24.92,0.32,0.85,0.8
-54.18705,-18.02256,11.7,143.39,0.3,20.87,0.15,4.82,0.14,179.08,0.19,31.87,0.27,0.88,0.83
-54.19648,-18.08784,5.69,26.01,0.88,3.93,0.62,3.09,0.24,31.76,0.76,10.27,0.28,0.83,0.78
-54.23427,-18.35052,7.03,51.83,0.82,9.02,0.51,4.21,0.17,71.2,0.66,18.34,0.28,0.86,0.82
-54.23747,-18.37227,12.07,150.24,0.37,21.4,0.22,3.92,0.18,194.32,0.24,35.5,0.31,0.75,0.72
-54.24057,-18.39404,6.36,21.26,1.15,2.89,1.12,2.28,0.39,25.28,1.2,7.96,0.71,0.86,0.77
-54.27917,-18.66132,5.38,38.47,0.52,5.28,0.47,1.43,0.35,45.93,0.54,7.12,0.48,0.72,0.66
-54.27939,-18.66287,7.56,120.47,0.34,16.06,0.26,3.93,0.18,145.87,0.31,23.47,0.25,0.84,0.8
-54.28006,-18.66754,5.82,11.75,1.38,1.77,1.15,2.19,0.25,15.23,1.31,7.54,0.44,0.89,0.81
-54.28029,-18.6691,6.06,42.18,1.22,5.88,1.09,2.87,0.28,52.61,1.16,12.63,0.61,0.84,0.79
-54.29091,-18.74216,5.95,13.02,1.4,1.77,1.2,2.24,0.21,16.21,1.34,7.68,0.42,0.88,0.84
-54.31321,-18.896,9.89,141.32,0.22,18.62,0.18,4.15,0.17,171.31,0.2,26.58,0.21,0.83,0.81
-54.31481,-18.90688,9.36,127.1,0.52,17.9,0.36,4.14,0.27,157.85,0.42,27.67,0.33,0.82,0.77
-54.31596,-18.91465,9.44,44.13,0.89,6.6,0.73,3.45,0.15,55.31,0.86,14.07,0.51,0.91,0.8
-54.33574,-19.05135,8.05,50.96,0.45,10.16,0.23,5.34,0.12,74.32,0.32,21.88,0.14,0.85,0.83
-54.33664,-19.05757,5.4,6,2.32,0.77,2,1.57,0.21,7.66,2.1,5.24,0.52,0.86,0.84
-54.33687,-19.05913,6.38,16.29,1.73,1.94,1.59,1.24,0.26,20.09,1.67,5.15,0.75,0.76,0.72
-54.33847,-19.07002,5.92,24.27,1.57,2.77,1.53,1.13,0.46,29.15,1.56,5.44,0.98,0.74,0.72
-54.34341,-19.10418,7.89,32.04,0.52,6.92,0.29,4.28,0.13,48.51,0.41,16,0.19,0.94,0.91
-54.34817,-19.13685,7.73,29.68,0.64,6.16,0.4,3.91,0.18,43.91,0.52,14.58,0.24,0.91,0.85
-54.35063,-19.1539,8.29,24.6,0.76,4.73,0.62,3.44,0.24,35.33,0.7,12.63,0.33,0.81,0.76
-54.35153,-19.16012,5.1,1.97,2.11,0.31,1.97,1.49,0.28,2.55,2.12,4.28,0.38,0.88,0.84
-54.35468,-19.18192,9.52,122.17,0.24,16.63,0.19,3.99,0.15,149.2,0.22,24.93,0.26,0.86,0.83
-54.3619,-19.23163,6.45,19.06,1.01,3.23,0.83,2.84,0.26,25.93,0.93,10.22,0.37,0.89,0.82
-54.36908,-19.28135,6.84,17.65,1.21,1.87,1.16,2.07,0.16,19.21,1.21,6.72,0.38,0.79,0.76
-54.36954,-19.28446,9.2,58.57,0.33,12.39,0.17,6.21,0.11,89.37,0.23,27.16,0.12,0.85,0.83
-74.52209,9.93176,6.38,4.35,1.37,0.7,1.37,1.51,0.21,6.63,1.38,5.14,0.46,0.69,0.69
-74.52815,9.88816,8.13,34.3,0.61,7.04,0.31,4.3,0.11,49.85,0.45,15.3,0.15,0.74,0.73
-74.5381,9.81649,5.55,10.79,1.27,1.41,1.25,2.02,0.24,12.96,1.28,6.37,0.37,0.84,0.82
-74.54436,9.77133,5.03,9.92,1.65,1.23,1.48,1.26,0.28,11.88,1.58,4.17,0.52,0.79,0.74
-74.55216,9.71521,7.34,16.56,0.74,2.86,0.64,2.96,0.16,22.83,0.74,9.54,0.23,0.75,0.72
-74.57165,9.57506,7.8,32.2,0.48,6.8,0.24,4.3,0.13,47.62,0.36,15.14,0.16,0.8,0.78
-74.57461,9.55325,7.12,44.22,0.73,7.52,0.47,3.82,0.22,58.58,0.59,14.66,0.28,0.77,0.72
-74.71266,8.55472,6.84,47.83,0.26,8.09,0.42,2.08,0.3,69.18,0.4,16.33,0.61,0.72,0.7
-74.76569,8.16995,5.51,52.51,1.09,5.74,1.05,0.66,0.82,54.06,1.09,4.14,1,0.72,0.7
-74.77274,8.11852,15.2,305.28,0.19,33.97,0.16,3.51,0.17,317.74,0.17,24.24,0.14,0.85,0.81
-74.77318,8.11541,14.75,272.18,0.27,30.88,0.21,3.69,0.17,289.89,0.23,25.59,0.19,0.8,0.77
-74.77362,8.11231,11.7,203.78,0.36,25.03,0.28,3.63,0.26,231.44,0.3,26.98,0.35,0.77,0.72
-74.78521,8.02815,8.95,127.95,0.43,19.09,0.3,4.33,0.2,166.1,0.35,30.35,0.23,0.84,0.75
-74.79833,7.93314,5.06,38.72,0.86,4.82,0.73,1.9,0.44,44.15,0.76,8.48,0.48,0.77,0.73
-74.82362,7.74933,8.87,40.03,0.42,9.38,0.28,5.3,0.11,65.56,0.34,21.74,0.19,0.88,0.85
-74.82698,7.72438,7.99,26.08,1.14,3.81,1,3.33,0.21,30.72,1.07,10.13,0.3,0.75,0.73
-74.8272,7.72282,8.26,101.96,0.61,14.45,0.54,3.14,0.44,129.48,0.56,22.73,0.58,0.8,0.73
-74.83009,7.70258,10.41,133.88,0.43,19.47,0.24,4.44,0.19,167.53,0.3,28.39,0.24,0.91,0.85
-74.83052,7.69946,5.65,9.48,1.86,1.07,1.65,1.32,0.15,10.81,1.73,4.04,0.4,0.85,0.76
-74.83094,7.69635,5.11,18.8,0.97,1.85,0.81,0.89,0.11,19.35,0.97,2.79,0.38,0.69,0.65
-74.83988,7.63091,8.46,87.75,0.3,16.42,0.13,6.24,0.1,127.14,0.19,31.97,0.09,0.71,0.71
-74.84308,7.60753,6.39,30.09,0.56,6.85,0.61,3.61,0.63,49.96,0.64,16.18,0.69,0.71,0.7
-74.84658,7.58264,11.46,150.13,0.4,22.59,0.2,5.38,0.17,189.22,0.25,33.21,0.24,0.81,0.78
-74.84678,7.58108,7.35,105.96,0.53,16.22,0.38,4.38,0.27,139.31,0.45,27.25,0.35,0.8,0.72
-74.84719,7.57795,6.83,36.03,0.34,8.73,0.25,5.11,0.11,60.12,0.31,20.58,0.21,0.81,0.77
-74.84925,7.56236,6.42,16.52,1.37,1.93,1.34,2.76,0.17,17.59,1.34,7.88,0.23,0.85,0.82
-74.84946,7.5608,7.05,16.23,1.02,2.22,0.98,3.11,0.15,18.76,1,9.14,0.2,0.86,0.81
-74.84968,7.55924,6.18,43.3,0.73,6.2,0.69,3.27,0.3,51.83,0.76,12.07,0.46,0.8,0.72
-74.86824,7.42531,16.62,261.16,0.24,29.69,0.17,3.89,0.16,279.31,0.19,25.15,0.17,0.9,0.87
-74.86948,7.41597,11.04,184,0.29,24.21,0.16,3.97,0.16,219.89,0.19,30.87,0.26,0.78,0.76
-74.86987,7.41284,6.42,45.24,0.42,9.7,0.26,5.23,0.13,69.15,0.33,20.8,0.17,0.81,0.78
-74.88079,7.33336,16.08,268.9,0.07,29.42,0.08,3.01,0.09,280.75,0.08,21.28,0.1,0.71,0.71
-75.56306,2.356,8.05,72.94,0.63,12.21,0.36,4.57,0.14,98.54,0.49,21.61,0.24,0.81,0.78
-75.68345,1.4742,6.82,46.32,0.85,7.67,0.64,3.87,0.25,60.73,0.76,14.91,0.4,0.85,0.8
-75.68409,1.46953,10.39,77.13,0.72,10.04,0.77,2.74,0.23,94.55,0.76,16.65,0.74,0.82,0.76
-75.68514,1.46173,9.01,51.1,0.59,9.72,0.32,5.25,0.12,69,0.44,17.52,0.16,0.83,0.8
-75.72977,1.13459,6.84,17.92,1.08,2.25,0.94,3.04,0.12,20.03,1.02,8.79,0.17,0.88,0.84
-76.21209,-2.39668,11.68,166.19,0.25,23.49,0.16,4.17,0.14,205.17,0.18,30.61,0.17,0.77,0.75
-76.21245,-2.39978,7.28,91.69,0.4,15.57,0.36,4.71,0.28,128.05,0.38,28.17,0.32,0.75,0.73
-76.21301,-2.40445,7.93,109.43,0.3,18.28,0.22,4.76,0.22,151.51,0.25,31.64,0.22,0.78,0.72
-76.21321,-2.406,17.99,269.67,0.22,31.22,0.15,3.89,0.16,287.78,0.17,25.08,0.2,0.85,0.83
-76.50962,-4.5725,10.87,135.07,0.37,20.4,0.2,4.3,0.19,178.46,0.25,33.1,0.29,0.82,0.76
-76.50983,-4.57405,10.12,122.85,0.35,18.8,0.25,4.08,0.22,163.29,0.28,30.96,0.38,0.79,0.75
-76.51005,-4.5756,10.1,117.48,0.34,18.35,0.25,3.63,0.23,163.43,0.27,32.85,0.36,0.83,0.72
-76.51026,-4.57715,13.35,176.96,0.37,21.47,0.31,3.45,0.29,201.66,0.33,23.84,0.39,0.79,0.72
-76.51047,-4.5787,12.69,170.65,0.26,22.36,0.15,4.43,0.14,197.15,0.2,25.33,0.2,0.87,0.85
-76.51203,-4.58956,16.65,191.95,0.25,25.02,0.12,4.8,0.11,221.18,0.16,28.2,0.31,0.91,0.87
-76.51547,-4.61456,17.61,225.02,0.17,25.63,0.11,3.81,0.12,244.57,0.14,23.53,0.17,0.88,0.84
-76.51586,-4.61768,18.19,216.05,0.16,26.06,0.1,4.39,0.13,239.77,0.12,25.58,0.22,0.86,0.82
-76.51707,-4.62702,19.53,209.94,0.17,25.87,0.1,4.45,0.12,234.49,0.11,26.12,0.23,0.88,0.83
-76.52536,-4.68773,16.32,193.78,0.22,23.92,0.13,4.13,0.1,218.31,0.16,25.01,0.24,0.91,0.89
-76.52558,-4.68929,13.27,162.35,0.26,21.73,0.14,4.13,0.14,194.27,0.17,27.65,0.29,0.86,0.84
-76.52579,-4.69084,12.18,168.76,0.26,22.13,0.15,4.27,0.14,197.92,0.18,26.45,0.29,0.85,0.82
-76.5267,-4.69705,13.25,129.05,0.28,19.73,0.17,3.33,0.15,183.01,0.19,36.74,0.26,0.81,0.79
-76.52693,-4.6986,16.47,200.41,0.18,24.45,0.11,4.27,0.11,223.13,0.14,24.45,0.17,0.89,0.87
-76.52876,-4.71105,6.74,13.48,0.66,1.47,0.47,0.99,0.2,13.9,0.66,2.53,0.16,0.63,0.62
-76.52898,-4.71261,19.48,137.81,0.22,22.87,0.09,4.12,0.11,203.18,0.11,43.97,0.2,0.77,0.72
-76.52983,-4.71886,13.15,88.81,0.26,17.59,0.14,6.4,0.1,134.66,0.17,34.85,0.11,0.86,0.8
-76.53004,-4.72043,8.96,90.58,0.47,14.74,0.28,5.09,0.19,119.6,0.37,24.51,0.19,0.8,0.77
-76.53024,-4.72199,18.54,213.97,0.16,25.45,0.1,4.25,0.12,235.45,0.13,24.24,0.21,0.94,0.9
-76.53509,-4.75775,6.95,120.97,0.38,17.54,0.25,3.76,0.17,155.98,0.29,27.58,0.33,0.81,0.75
-76.54672,-4.84346,5.9,17.77,1.2,2,1.16,1.43,0.27,19.35,1.2,4.48,0.5,0.77,0.73
-76.54712,-4.84658,5.58,4.03,0.47,0.57,0.45,0.82,0.15,4.25,0.48,1.84,0.15,0.7,0.69
-76.58143,-5.09571,13.79,175.51,0.22,22.33,0.15,4.41,0.12,201.56,0.18,25.73,0.17,0.89,0.86
-76.58509,-5.12377,13.12,195.82,0.18,22.28,0.12,3.67,0.14,214.44,0.16,22.15,0.15,0.81,0.79
-76.60691,-5.28255,8.97,161.52,0.31,20.66,0.26,3.83,0.25,188.43,0.28,25.29,0.37,0.79,0.76
-76.60881,-5.29659,28.14,277.06,0.14,29.5,0.1,3.62,0.13,291.49,0.12,23.52,0.15,0.76,0.72
-76.60994,-5.30438,6.12,100.32,0.53,13.68,0.51,3.19,0.36,124.02,0.52,21.26,0.6,0.75,0.71
-76.61298,-5.32612,24.84,287.89,0.11,30,0.09,3.46,0.13,300.4,0.11,23.24,0.12,0.81,0.78
-76.61478,-5.34016,10.18,173.48,0.31,22.21,0.19,3.9,0.18,202.96,0.23,27.37,0.29,0.83,0.81
-76.6152,-5.34328,23.59,267.35,0.12,28.7,0.09,3.4,0.17,280.86,0.1,22.78,0.14,0.87,0.84
-76.61584,-5.34797,6.38,90.98,0.63,13.36,0.46,4.14,0.21,115.24,0.55,22.11,0.37,0.81,0.76
-76.61651,-5.35266,18.73,250.85,0.15,27.94,0.1,3.93,0.15,267.49,0.13,23.88,0.17,0.86,0.84
-76.61961,-5.37441,5.15,55.6,0.29,6.52,0.24,1.8,0.36,61.46,0.32,7.89,0.51,0.71,0.67
-76.62083,-5.38374,13.51,221.78,0.22,26.34,0.13,4.1,0.15,242.81,0.17,25.23,0.23,0.86,0.83
-76.62123,-5.38686,22.32,264.95,0.13,29.03,0.1,3.98,0.11,278.37,0.12,23.15,0.13,0.88,0.83
-76.62246,-5.39621,15.64,157.89,0.52,18.58,0.48,3.16,0.49,169.68,0.5,16.77,0.43,0.51,0.51
-76.62791,-5.43511,21,269.64,0.13,28.71,0.1,3.72,0.18,282.47,0.13,22.81,0.13,0.79,0.76
-76.63435,-5.48186,13.92,216.21,0.23,25.51,0.15,4.28,0.15,234.21,0.18,23.81,0.17,0.9,0.87
-76.63477,-5.48496,15.95,250.78,0.14,27.94,0.09,3.92,0.13,266.52,0.12,23.57,0.13,0.89,0.85
-50.4523,-19.87937,16.51,160.75,0.21,22.14,0.12,4.77,0.11,197.55,0.16,32.17,0.23,0.91,0.86
-50.49254,-19.60285,5.55,15.55,1.37,1.8,1.23,1.94,0.24,17.57,1.34,6.56,0.38,0.8,0.75
-50.49455,-19.58887,5.48,12.09,1.2,1.37,1.05,2.12,0.19,13.36,1.15,6.65,0.27,0.94,0.92
-50.50682,-19.50498,15.78,137.32,0.27,21.49,0.12,5.45,0.11,183.02,0.16,37.67,0.23,0.79,0.72
-50.53383,-19.31855,10.36,46.09,0.45,9.72,0.24,5.21,0.11,71.04,0.35,22.27,0.18,0.9,0.87
-50.53406,-19.31699,6.19,16.69,1.19,2.4,0.98,2.7,0.12,21.07,1.13,9.33,0.29,0.94,0.89
-50.53778,-19.29213,12.23,67.99,0.4,13.87,0.2,6.12,0.13,103.46,0.27,30.42,0.13,0.81,0.78
-50.57356,-19.04511,5.67,27.07,0.74,4.96,0.5,3.31,0.23,36.89,0.62,11.96,0.28,0.8,0.74
-50.57378,-19.04356,7.27,39.17,0.49,8.26,0.32,4.75,0.18,58.74,0.39,18.99,0.24,0.88,0.82
-50.63697,-18.60696,6.53,30.69,0.48,5.62,0.18,3.63,0.08,39.9,0.34,11.85,0.03,0.23,0.23
-50.64662,-18.54016,7.4,53.18,0.93,10.13,0.41,4.92,0.17,76.98,0.62,22.25,0.17,0.8,0.76
-50.66538,-18.4112,12.44,163.43,0.33,22.17,0.16,3.96,0.11,202.99,0.19,33.38,0.28,0.88,0.85
-50.68479,-18.27601,8.62,41.54,0.42,9.42,0.22,5.32,0.09,65.82,0.3,22.3,0.12,0.95,0.91
-50.68636,-18.26512,10.33,65.14,0.48,13.22,0.19,6.39,0.09,96.09,0.31,27.8,0.08,0.89,0.84
-50.68684,-18.26204,6.47,33.77,0.68,5.97,0.38,3.7,0.09,44.62,0.53,13.04,0.15,0.93,0.9
-50.68893,-18.24805,6.3,27.86,0.87,5.1,0.64,3.37,0.23,38.93,0.77,13.02,0.38,0.89,0.83
-50.68915,-18.24649,6.76,27.29,0.75,4.79,0.51,3.32,0.16,36.49,0.63,11.93,0.21,0.94,0.89
-50.69048,-18.23718,9.54,115.98,0.36,18.03,0.21,4.78,0.16,152.53,0.26,31.28,0.23,0.86,0.83
-50.69813,-18.18433,8.47,33.92,0.59,6.66,0.37,4.07,0.1,47.18,0.51,14.59,0.27,0.94,0.91
-50.71729,-18.05069,5.4,9.21,1.79,1.06,1.88,1.3,0.17,10.29,1.85,4.02,0.75,0.75,0.72
-50.74514,-17.85799,6.06,31.97,0.84,3.85,0.78,0.64,0.65,35.54,0.8,4.33,0.57,0.71,0.69
-50.74559,-17.85489,11.43,151.48,0.42,19.28,0.33,3.39,0.31,178.87,0.35,25.65,0.37,0.82,0.72
-50.74712,-17.84402,5.08,14.64,1.6,1.98,1.41,1.84,0.38,17.57,1.51,6.49,0.65,0.89,0.75
-50.74734,-17.84246,8.3,47.68,0.48,10.66,0.24,5.72,0.12,74.84,0.33,24.47,0.13,0.88,0.86
-50.76406,-17.72589,7.86,35.65,0.7,6.58,0.4,3.95,0.08,47.72,0.56,13.96,0.24,0.95,0.92
-50.7719,-17.67152,5.85,55.39,0.65,6.36,0.59,1.12,0.62,59.81,0.61,6.59,0.41,0.78,0.75
-50.78262,-17.59688,5.76,14.34,1.81,1.49,1.63,1.84,0.19,15.1,1.77,5.57,0.35,0.9,0.83
-50.78624,-17.57204,6.84,24.75,0.79,4.41,0.53,3.2,0.18,33.55,0.67,11.43,0.23,0.82,0.78
-50.80422,-17.4461,5.8,14.43,1.27,2.43,0.95,2.61,0.13,19.41,1.09,9.4,0.3,0.9,0.84
-50.82899,-17.27361,5.09,4.87,1.45,0.68,1.35,1.44,0.23,5.92,1.43,4.3,0.43,0.85,0.81
-50.88492,-16.88358,7.03,19.07,1.09,2.32,1.01,2.49,0.25,21.29,1.07,7.95,0.35,0.82,0.77
-50.90343,-16.75454,6.6,18.19,1.32,2.06,1.28,1.43,0.17,19.57,1.34,4.75,0.53,0.72,0.71
-50.99039,-16.14513,6.72,21.16,0.72,1.97,0.71,2.09,0.04,21.82,0.72,6.48,0.14,0.35,0.35
-50.99062,-16.14359,5.19,7.37,1.15,0.89,1.13,1.99,0.09,7.59,1.15,5.52,0.12,0.59,0.59
-51.00567,-16.03789,15.28,207.82,0.16,24.14,0.11,4.2,0.13,225.5,0.14,23.87,0.15,0.84,0.82
-51.01824,-15.94927,5.24,4.79,4.53,0.57,4.4,1.26,0.31,5.43,4.49,3.77,0.71,0.78,0.75
-51.02137,-15.92751,6.87,23.06,1.06,2.96,1.07,1.64,0.26,29.68,1.11,7.05,0.67,0.6,0.59
-51.02621,-15.89333,6.21,17.74,1.2,1.91,1.14,2.01,0.11,19.1,1.17,6.5,0.3,0.79,0.75
-51.03021,-15.86533,5.61,12.41,1.69,1.49,1.65,1.77,0.27,14.07,1.7,5.79,0.57,0.87,0.82
-51.05164,-15.71455,6.29,12.99,1.22,1.61,0.9,2.75,0.09,14.85,1.14,8.6,0.15,0.88,0.85
-51.1542,-14.99157,7.4,62.94,0.59,11.88,0.33,5.09,0.19,91.91,0.45,25.13,0.23,0.76,0.72
-51.15992,-14.95116,5.16,8.42,0.31,1.37,0.21,0.59,0.09,10.3,0.21,2.17,0.15,0.78,0.72
-51.16125,-14.94181,9.62,45.3,0.43,10.28,0.22,5.55,0.1,72.29,0.3,23.95,0.12,0.89,0.85
-51.163,-14.92938,7.1,26.04,0.9,3.28,0.77,2.83,0.12,30.51,0.86,9.91,0.23,0.84,0.8
-51.16322,-14.92783,5.75,27.54,0.79,4.32,0.55,3.11,0.13,35.21,0.7,11.08,0.21,0.96,0.89
-51.17777,-14.82519,6.73,12.27,0.88,1.98,0.97,0.49,0.74,17.01,1.02,3.85,1.17,0.67,0.67
-51.20633,-14.62305,10.8,122.59,0.29,18.09,0.14,4.69,0.16,154.05,0.19,28.31,0.24,0.91,0.87
-53.84945,4.55937,5.49,57.59,0.48,8.61,0.49,3.19,0.46,70.75,0.48,14.25,0.6,0.78,0.72
-53.89511,4.89275,7.33,97.3,0.62,15.1,0.49,3.21,0.46,132.52,0.53,27.12,0.5,0.81,0.72
-53.89638,4.9021,11.23,209.77,0.39,25.33,0.32,3.58,0.29,234.25,0.33,26.11,0.29,0.8,0.73
-53.90805,4.98619,24.72,314.19,0.12,34.19,0.1,3.64,0.16,325.91,0.12,24.69,0.1,0.81,0.78
-53.90887,4.99244,14.95,219.44,0.25,26.46,0.14,4.25,0.13,240.87,0.18,26.54,0.27,0.92,0.89
-53.95105,5.30085,16.42,210.7,0.21,26.04,0.13,4.51,0.12,231.75,0.16,26.09,0.19,0.92,0.9
-53.98162,5.52358,22.15,199.06,0.11,23.38,0.1,3.84,0.13,226.44,0.12,26.88,0.19,0.87,0.83
-53.98184,5.52514,18.25,175.74,0.14,21.9,0.1,4.23,0.12,203.04,0.13,26.67,0.15,0.93,0.89
-76.20802,-8.89242,20.56,200.4,0.17,23.99,0.11,4.15,0.14,224.48,0.14,26.28,0.17,0.89,0.84
-76.20824,-8.89087,26.07,221.17,0.14,24.82,0.1,3.66,0.13,246.5,0.12,26.64,0.18,0.85,0.81
-76.511,-6.69464,8.14,106.64,0.34,15.28,0.27,3.67,0.19,139.48,0.3,26.78,0.31,0.88,0.84
-76.52702,-6.57786,9.69,43.9,0.52,8.76,0.28,4.77,0.1,64.79,0.41,19.35,0.18,0.88,0.85
-76.53535,-6.51713,9.51,69.91,0.52,12.24,0.32,4.77,0.13,98.04,0.43,24.38,0.19,0.92,0.88
-76.53621,-6.51091,9.78,106.41,0.33,16.51,0.21,4.76,0.17,139.56,0.28,28.02,0.17,0.82,0.77
-76.53643,-6.50935,6.41,81.75,0.46,12.82,0.38,3.77,0.29,112.88,0.43,24.98,0.38,0.79,0.74
-76.53688,-6.50624,5.91,15.19,1.34,2.27,1.13,2.32,0.2,19.06,1.25,7.93,0.37,0.84,0.79
-76.53843,-6.49535,15.23,153.43,0.23,20.1,0.15,4.1,0.11,184.67,0.18,27.56,0.19,0.89,0.87
-76.55251,-6.39259,7.97,19.91,1.35,2.76,1.18,2.23,0.21,24.71,1.33,8.29,0.5,0.81,0.74
-76.65744,-5.62819,11.1,160.1,0.18,20.69,0.12,4.3,0.13,183.19,0.14,24.18,0.23,0.88,0.86
-76.65766,-5.62663,20.65,226.28,0.16,24.87,0.12,3.49,0.15,245.38,0.15,23.71,0.25,0.86,0.82
-76.65788,-5.62507,19.55,221.01,0.16,25.06,0.11,3.81,0.15,241.26,0.13,24.48,0.19,0.88,0.85
-76.6581,-5.62351,26.93,256.16,0.16,26.88,0.12,3.56,0.16,270.99,0.15,23.18,0.15,0.79,0.75
-76.6882,-5.40397,11.13,179.23,0.26,22.6,0.15,3.94,0.13,207.45,0.18,26.86,0.25,0.86,0.83
-76.80368,-4.56163,10.83,100.4,0.49,15.54,0.27,4.88,0.17,128.43,0.36,24.41,0.2,0.93,0.87
-77.03564,-2.86588,13.05,185.63,0.29,25.54,0.17,4.5,0.14,222.81,0.2,31.88,0.24,0.86,0.83
-77.29102,-0.99549,9.83,151.69,0.45,22.21,0.27,4.16,0.16,194.78,0.31,34,0.24,0.86,0.8
-53.92333,5.72994,7.1,33.81,0.57,7.67,0.63,3.9,0.68,55.12,0.62,18.22,0.68,0.67,0.64
-53.92508,5.71744,6.21,38.17,0.49,7.95,0.3,4.55,0.23,57.17,0.36,18.17,0.26,0.85,0.75
-54.09612,4.46959,6.9,78.08,0.69,12.5,0.45,4.47,0.22,102.8,0.57,22.52,0.31,0.85,0.8
-54.10614,4.39637,22.23,243.53,0.11,27.43,0.08,3.93,0.14,259.23,0.11,23.69,0.17,0.9,0.87
-54.15634,4.02868,5.67,103.44,0.68,12.95,0.56,2.53,0.24,115.96,0.62,14.45,0.49,0.65,0.64
-54.56424,1.04532,12.8,234.85,0.2,27.47,0.11,4.26,0.18,250.79,0.15,24.14,0.24,0.87,0.86
-54.56823,1.01574,9.94,73.82,0.57,14.05,0.28,5.79,0.1,106.45,0.38,28.14,0.12,0.92,0.89
-54.58699,0.87864,12.68,172.24,0.31,23.46,0.17,4.62,0.13,204.57,0.21,30.3,0.27,0.89,0.86
-54.58721,0.87708,18.95,250.32,0.17,28.05,0.12,4.04,0.12,264,0.14,23.61,0.2,0.94,0.88
-54.6057,0.74154,16.87,249.14,0.18,28.25,0.11,4.04,0.11,267,0.15,25.39,0.22,0.89,0.86
-54.94937,-1.7743,13.19,172.94,0.25,21.65,0.15,4.01,0.12,199.78,0.18,26.31,0.28,0.89,0.87
-54.94996,-1.77894,7.14,19.87,1.28,2.39,1.1,2.85,0.09,22.35,1.21,8.96,0.21,0.87,0.83
-55.13312,-3.11996,9.48,56.07,0.7,11.24,0.38,5.38,0.12,83.4,0.49,23.76,0.24,0.91,0.86
-55.13336,-3.12152,6.62,35.21,0.44,7.51,0.27,4.51,0.13,52.54,0.34,16.53,0.21,0.84,0.81
-55.13609,-3.14171,7.75,83.18,0.47,14.94,0.28,5.67,0.18,117.2,0.34,28.81,0.24,0.77,0.73
-55.16132,-3.32709,7.01,87.27,0.6,14.16,0.38,4.98,0.18,114.16,0.48,24.14,0.25,0.76,0.73
-55.27532,-4.15882,8.51,120.97,0.44,17.14,0.3,3.76,0.23,153.37,0.35,26.57,0.34,0.85,0.81
-55.27984,-4.19305,9.03,44.19,0.47,9.85,0.28,5.1,0.12,71.31,0.39,22.65,0.19,0.94,0.9
-55.30837,-4.40176,18.88,211.3,0.15,24.81,0.11,4.27,0.17,231.98,0.13,24.58,0.18,0.88,0.86
-55.30857,-4.40332,10.7,53.76,0.37,11.91,0.18,6.07,0.09,84.64,0.25,25.84,0.12,0.91,0.89
-55.30879,-4.40487,16.27,192.36,0.19,23.91,0.11,4.42,0.13,217.31,0.14,25.75,0.14,0.91,0.88
-55.31919,-4.47961,8.51,120.17,0.39,16.95,0.23,4.32,0.18,146.92,0.3,24.36,0.26,0.9,0.86
-55.33976,-4.6307,5.1,24.46,0.71,3.4,0.54,1.47,0.38,28.78,0.63,5.81,0.46,0.77,0.72
-55.34246,-4.64937,9.45,167.94,0.31,19.8,0.22,3.5,0.14,189.56,0.25,22.58,0.26,0.79,0.76
-55.34508,-4.66963,7.78,117.94,0.34,16.48,0.24,3.55,0.16,148.84,0.28,25.51,0.35,0.79,0.75
-55.34528,-4.67119,6.87,51.85,0.54,10.29,0.26,5.06,0.12,77.35,0.39,21.87,0.14,0.86,0.83
-55.3457,-4.67432,12.31,171.6,0.2,21.59,0.13,4.22,0.15,196.02,0.16,24.94,0.23,0.86,0.84
-55.34633,-4.67899,6.62,96.84,0.65,13.36,0.54,3.37,0.32,119.42,0.58,20.42,0.49,0.8,0.73
-55.364,-4.80666,5.48,32.94,1.18,4.91,1.18,2.25,0.48,42.92,1.19,10.62,0.87,0.78,0.73
-55.36589,-4.82068,10.58,139.27,0.26,18.6,0.16,3.88,0.12,167.74,0.19,25.33,0.29,0.9,0.87
-55.36609,-4.82223,6.97,46.26,1.19,5.57,1.09,1.77,0.29,52.59,1.11,8.65,0.5,0.62,0.61
-55.5361,-6.06175,5.25,33.25,0.62,4.05,0.6,0.93,0.5,38.41,0.62,4.83,0.59,0.69,0.66
-55.75886,-7.68092,34.93,238.61,0.1,25.19,0.09,3.69,0.09,253.15,0.09,22.41,0.1,0.75,0.72
-55.75907,-7.68248,12.11,159.56,0.25,20.32,0.15,4.19,0.14,183.55,0.19,24.36,0.2,0.9,0.87
-55.76844,-7.75101,10.96,131.01,0.33,17.77,0.2,3.75,0.15,162.36,0.25,26.44,0.27,0.92,0.88
-55.77213,-7.77745,6.9,79.51,0.82,9.38,0.81,1.56,0.74,87.66,0.84,9.61,0.9,0.67,0.66
-55.77235,-7.779,6.74,76.65,0.58,11.69,0.44,3.46,0.44,99.06,0.48,19.62,0.51,0.83,0.74
-55.773,-7.78367,11.76,138.91,0.32,19.77,0.17,4.53,0.17,171.12,0.22,28.25,0.25,0.92,0.89
-55.77322,-7.78523,13.99,186.66,0.25,21.59,0.15,3.64,0.15,208.64,0.2,23.63,0.22,0.88,0.84
-55.7747,-7.79616,17.08,174.73,0.21,23,0.12,4.91,0.09,202.18,0.15,27.33,0.23,0.83,0.78
-55.78559,-7.87556,14.34,170.68,0.2,21.34,0.13,4.21,0.12,194.75,0.16,24.6,0.19,0.91,0.88
-55.78973,-7.90512,16.66,191.23,0.2,23.33,0.12,4.29,0.11,214.16,0.16,25.24,0.22,0.92,0.88
-55.81104,-8.05922,29.26,247.01,0.13,25.84,0.1,3.21,0.12,263.49,0.12,22.94,0.12,0.83,0.79
-55.81438,-8.08418,8.89,91.35,0.52,13.71,0.36,4.17,0.16,116.22,0.43,22.34,0.31,0.88,0.84
-55.8192,-8.11837,13.45,120.07,0.16,17.24,0.08,3.8,0.1,153.13,0.08,26.59,0.26,0.63,0.63
-56.02131,-9.58002,6.5,33.65,0.82,6.81,0.56,4.12,0.3,48.78,0.65,15.25,0.38,0.78,0.73
-56.07549,-9.97069,8.63,30.55,0.42,5.89,0.16,4.05,0.02,40.61,0.31,12.54,0.04,0.68,0.68
-56.07571,-9.97225,9.46,48.13,0.41,8.82,0.21,4.93,0.11,63.48,0.31,16.61,0.12,0.72,0.71
-56.07654,-9.97849,9.21,92.76,0.87,14.05,0.52,5.08,0.15,113.05,0.67,21.52,0.15,0.81,0.77
-56.15973,-10.57764,6.6,32.38,0.74,5.52,0.47,3.46,0.14,42.56,0.62,12.17,0.23,0.94,0.88
-56.18223,-10.7395,10.6,98.89,0.42,16.05,0.21,5.12,0.18,132.08,0.29,28.49,0.2,0.9,0.86
-56.18244,-10.74105,7.4,21.17,1.15,2.66,1.06,2.51,0.21,24.47,1.13,8.34,0.35,0.76,0.73
-56.2478,-11.21105,5.1,21.49,0.58,5.36,0.61,3.99,0.3,36.19,0.61,15.08,0.41,0.71,0.69
-56.25259,-11.24523,6.28,45.16,0.63,9.22,0.29,5,0.12,66.77,0.41,20.22,0.15,0.8,0.73
-56.41264,-12.39202,7.21,62.56,0.7,11.22,0.44,4.64,0.18,87.45,0.55,22.4,0.3,0.83,0.79
-56.41286,-12.39358,15.36,244.05,0.17,27.97,0.11,4.22,0.13,261.92,0.14,25.3,0.21,0.89,0.86
-56.41352,-12.39824,11.79,179.2,0.31,23.34,0.18,4.67,0.12,203.71,0.22,26.8,0.24,0.89,0.87
-56.41398,-12.40134,7.81,37.86,0.65,7.21,0.34,4.28,0.13,51.91,0.49,15.1,0.24,0.92,0.89
-56.41491,-12.40755,5.25,15.04,1.57,1.61,1.56,1.73,0.26,16.06,1.54,5.31,0.41,0.88,0.84
-56.43549,-12.55537,7.75,38.57,0.69,7.32,0.37,4.37,0.15,52.89,0.53,15.33,0.19,0.94,0.9
-56.4357,-12.55692,6.1,29.73,0.8,4.97,0.53,3.41,0.16,38.11,0.66,11.63,0.2,0.91,0.86
-56.43592,-12.55848,5.57,13.46,1.21,1.72,1.23,2.31,0.26,16.11,1.23,7.82,0.46,0.88,0.84
-56.4366,-12.56314,14.76,195.62,0.32,25.98,0.17,5.05,0.1,225.97,0.21,31.27,0.3,0.93,0.9
-56.43913,-12.58022,10.47,66.54,0.67,13.23,0.33,5.89,0.15,98.91,0.46,28.06,0.17,0.92,0.86
-56.45634,-12.70314,9.75,52.6,0.55,11.15,0.28,5.47,0.1,80.51,0.37,24.82,0.18,0.9,0.87
-56.45654,-12.7047,12.98,92.77,0.24,18.32,0.11,6.46,0.09,141.99,0.16,39.09,0.1,0.93,0.91
-56.45674,-12.70626,5.6,46.82,0.72,7.21,0.56,2.45,0.56,58.9,0.63,11.67,0.55,0.85,0.78
-56.45816,-12.71717,9.01,38.75,0.14,8.89,0.12,5.41,0.1,59.95,0.12,19.96,0.1,0.69,0.68
-56.49614,-12.98786,8.12,54.78,0.53,11.46,0.27,5.42,0.18,84.19,0.37,25.5,0.19,0.78,0.75
-56.49722,-12.99566,12.12,89.65,0.16,18.31,0.1,6.07,0.09,143.09,0.12,41.24,0.09,0.92,0.89
-56.49766,-12.99878,5.71,9.36,0.98,1.89,0.69,2.24,0.16,13.77,0.85,7.36,0.31,0.92,0.89
-56.4981,-13.00189,10.35,116.24,0.44,17.66,0.24,5.13,0.18,146.95,0.32,27.96,0.18,0.87,0.84
-56.49832,-13.00345,10.32,115.52,0.39,17.49,0.22,4.79,0.18,147.21,0.28,28.09,0.2,0.91,0.86
-56.49877,-13.00657,8.8,111.2,0.6,15.89,0.37,4.61,0.16,136.41,0.47,24.34,0.2,0.85,0.82
-56.49923,-13.00969,10.4,108.35,0.64,16,0.39,5.2,0.15,132.38,0.5,24.62,0.23,0.9,0.87
-56.49969,-13.0128,6.74,51.13,0.85,9.42,0.45,4.78,0.14,70.86,0.6,19.5,0.18,0.86,0.81
-56.50037,-13.01746,8.22,53.8,0.76,10.67,0.4,5.19,0.12,78.95,0.54,23.08,0.19,0.87,0.84
-56.50167,-13.02676,13.25,152.12,0.34,21.3,0.19,5.24,0.14,181.54,0.24,29.12,0.25,0.93,0.9
-56.5021,-13.02986,6.48,93.05,0.64,13.91,0.45,4.01,0.31,118.81,0.53,23.54,0.4,0.84,0.73
-56.56827,-13.50122,9.71,59.95,0.59,12.3,0.32,5.88,0.16,90.13,0.42,26.66,0.21,0.92,0.87
-56.56956,-13.51057,12.36,85.15,0.33,16.49,0.17,6.27,0.09,126.51,0.22,34.76,0.16,0.9,0.82
-56.56977,-13.51212,10.08,51.5,0.31,11.46,0.18,5.97,0.1,81.4,0.23,26.29,0.12,0.88,0.85
-56.56999,-13.51368,12,77.56,0.14,14.27,0.03,6.09,0.01,110.49,0.07,29.45,0.05,0.66,0.64
-56.5702,-13.51524,12.64,75.5,0.18,15.22,0.1,6.32,0.06,114.44,0.13,32.98,0.12,0.72,0.71
-56.57042,-13.5168,12.71,86.09,0.32,16.44,0.15,6.3,0.1,126.54,0.2,34.28,0.18,0.75,0.72
-56.57085,-13.51991,8.26,52.61,0.39,11.14,0.2,5.91,0.11,78.37,0.28,23.75,0.14,0.8,0.77
-56.57107,-13.52146,6.86,35.91,0.59,7.49,0.37,4.51,0.2,52.66,0.49,16.67,0.27,0.86,0.82
-56.57128,-13.52302,10.79,85.53,0.31,16.75,0.17,6.25,0.09,128.33,0.21,35.51,0.14,0.86,0.83
-56.57238,-13.53076,6.45,53.56,0.38,10.46,0.2,5.2,0.04,75.3,0.24,21.28,0.07,0.64,0.64
-56.57305,-13.53542,10,55.23,0.37,11.63,0.18,6.05,0.08,82.52,0.26,24.87,0.1,0.87,0.82
-56.57372,-13.54008,10.47,61.07,0.35,12.38,0.17,6.08,0.08,90.54,0.25,26.37,0.1,0.9,0.87
-56.57394,-13.54164,9.29,36.6,0.58,7.53,0.36,4.52,0.2,53.01,0.47,16.6,0.26,0.84,0.76
-56.57417,-13.5432,5.41,16.79,1.32,1.77,1.3,1.8,0.18,18.05,1.31,5.8,0.37,0.83,0.78
-56.57439,-13.54475,9.4,43.37,0.42,9.15,0.23,5.23,0.14,63.91,0.32,19.81,0.17,0.86,0.8
-56.57507,-13.54942,8.67,41.81,0.72,8.35,0.35,4.77,0.15,59.53,0.54,17.72,0.2,0.94,0.9
-56.57529,-13.55098,10.33,60.92,0.34,12.42,0.15,6.12,0.08,90.52,0.23,26.49,0.09,0.94,0.91
-56.57551,-13.55254,10.15,48.84,0.35,10.65,0.18,5.8,0.11,74.45,0.25,23.5,0.12,0.91,0.87
-56.57573,-13.5541,8.91,40.55,0.44,8.65,0.24,5.05,0.13,60.15,0.34,19,0.18,0.9,0.87
-56.57595,-13.55566,11.1,58.75,0.27,12.32,0.12,6.17,0.08,89.08,0.19,26.82,0.08,0.88,0.83
-56.57617,-13.55722,9.57,49.51,0.3,10.71,0.15,5.8,0.1,74.68,0.21,23.28,0.12,0.96,0.91
-56.57639,-13.55878,11.73,59.78,0.34,12.64,0.2,6.05,0.1,92.1,0.25,28.15,0.14,0.83,0.74
-56.57661,-13.56034,6.84,29.3,0.69,5.31,0.45,3.38,0.17,39.88,0.57,12.39,0.32,0.88,0.8
-56.57682,-13.5619,5.27,15.59,1.4,1.68,1.33,2.04,0.13,16.86,1.38,6.38,0.28,0.93,0.89
-56.57747,-13.56659,9.93,61.62,0.34,12.49,0.15,6.11,0.08,91.32,0.23,26.54,0.09,0.92,0.89
-56.57768,-13.56815,11.37,57.33,0.29,12.16,0.14,6.14,0.08,87.23,0.2,26.65,0.09,0.81,0.75
-56.57811,-13.57126,10.48,56.35,0.38,11.66,0.18,5.97,0.09,83.75,0.27,24.88,0.11,0.89,0.85
-56.57832,-13.57281,11.17,60.31,0.35,12.43,0.16,6.16,0.07,90.26,0.24,26.68,0.08,0.87,0.81
-56.59782,-13.71119,8.81,38.37,0.54,8.17,0.26,4.82,0.13,57.82,0.4,18.46,0.17,0.84,0.8
-56.6294,-13.93514,5.22,12.85,1.34,1.44,1.3,1.13,0.26,14.87,1.37,4.04,0.6,0.8,0.74
-56.6368,-13.98807,9.63,117.56,0.33,18.05,0.19,4.67,0.23,154.83,0.24,31.15,0.28,0.79,0.77
-56.65398,-14.10943,6.78,32,0.93,5.13,0.98,1.53,0.56,45.05,0.98,10.97,0.98,0.78,0.73
-56.71138,-14.51698,7.42,59.13,0.64,10.29,0.33,4.75,0.13,80.38,0.48,20.48,0.15,0.92,0.87
-56.71317,-14.52942,6.85,21.78,1.31,3.33,1.19,2.44,0.5,27.46,1.23,8.71,0.63,0.83,0.75
-56.71339,-14.53097,9.96,55.57,0.08,12.54,0.06,6.53,0.1,88.44,0.04,28.61,0.09,0.7,0.68
-56.71499,-14.54182,13.75,162.94,0.23,21.94,0.12,4.96,0.14,196.04,0.18,30.8,0.22,0.92,0.9
-56.71716,-14.55736,11.75,88.59,0.29,17.68,0.13,6.06,0.08,138.37,0.2,39.69,0.1,0.9,0.89
-56.71865,-14.56827,5.83,7.93,2.43,0.97,2.37,1.59,0.32,9.24,2.38,4.96,0.56,0.86,0.8
-56.71907,-14.5714,12.79,132.18,0.31,19.14,0.15,5.15,0.15,163.56,0.22,29.24,0.21,0.94,0.87
-56.71929,-14.57296,8.33,89.98,0.53,13.21,0.33,4.32,0.17,112.62,0.43,22.03,0.21,0.91,0.84
-56.71972,-14.57607,10.03,141.97,0.26,18.64,0.16,3.91,0.14,171.94,0.2,26.76,0.23,0.89,0.85
-56.72612,-14.62116,5.18,13.68,1.59,1.7,1.58,1.3,0.28,16.24,1.57,4.93,0.73,0.86,0.76
-56.73759,-14.70204,6.76,31.72,0.6,4.47,0.6,1.32,0.43,37.78,0.61,6.2,0.58,0.72,0.71
-56.73893,-14.71134,10.4,53.73,0.52,10.85,0.28,5.15,0.12,81.64,0.39,24.57,0.2,0.91,0.9
-56.73915,-14.71289,6.94,73.41,0.31,8.89,0.24,2.42,0.06,85.32,0.28,13.32,0.25,0.69,0.64
-56.74001,-14.71911,7.45,24.39,0.54,5.44,0.34,3.69,0.14,37.56,0.45,13.57,0.25,0.94,0.9
-56.76528,-14.89799,6.6,12.03,1.86,1.68,1.76,1.86,0.45,14.75,1.78,6.2,0.65,0.87,0.75
-56.77519,-14.96799,7.85,45.19,0.93,6.02,0.89,1.72,0.6,58.66,0.88,11.5,0.68,0.76,0.72
-56.7783,-14.98971,15.09,141.62,0.18,19.97,0.13,4.47,0.12,179.54,0.16,30.98,0.19,0.93,0.91
-56.77873,-14.99282,7.33,105.3,0.47,14.61,0.39,3.61,0.23,133.77,0.43,24.57,0.34,0.83,0.78
-56.79149,-15.08307,8.07,101.23,0.43,15.24,0.3,4.41,0.25,132.24,0.36,26.25,0.28,0.81,0.78
-56.85413,-15.52474,11.3,61.2,0.5,12.72,0.26,5.88,0.1,95.01,0.37,28.56,0.15,0.95,0.91
-56.85435,-15.5263,6.92,13.17,1.11,2.29,0.9,2.67,0.14,18.02,1.05,8.99,0.29,0.87,0.81
-56.85612,-15.53871,9.12,27.81,0.36,6.4,0.21,4.28,0.11,43.12,0.29,15.32,0.15,0.8,0.78
-56.86055,-15.56984,5.78,12.29,1.81,1.64,1.78,1.76,0.27,15.4,1.79,6.24,0.61,0.83,0.79
-57.01626,-16.66287,6.27,40.82,1.11,5.85,0.99,2.6,0.34,52.48,1.06,12.75,0.64,0.88,0.79
-57.01714,-16.66908,9.51,109.93,0.34,16.52,0.2,4.67,0.15,142.01,0.26,27.97,0.2,0.88,0.85
-57.05759,-16.95202,10.25,47.84,0.23,10.99,0.16,5.78,0.08,77.74,0.19,26.14,0.13,0.92,0.86
-57.05781,-16.95358,10.23,42.69,0.44,9.68,0.2,5.38,0.09,68.25,0.31,23.22,0.11,0.92,0.89
-57.05803,-16.95514,9.1,31.85,0.54,7.03,0.26,4.39,0.09,48.91,0.4,16.63,0.17,0.91,0.89
-57.05826,-16.9567,10.2,39.96,0.34,9.03,0.18,5.23,0.08,62.8,0.25,21.14,0.12,0.86,0.79
-57.05848,-16.95825,5.82,8.52,1.32,1.3,1.03,2.35,0.16,11.24,1.24,7.73,0.28,0.9,0.86
-57.05892,-16.96137,9.19,30.3,0.44,6.95,0.26,4.37,0.11,47.78,0.34,16.93,0.16,0.93,0.9
-57.05936,-16.96449,6.54,18.79,1.18,3.23,0.86,2.84,0.17,26.05,1.06,10.38,0.36,0.93,0.88
-57.0598,-16.96761,5.66,24.86,0.87,4.62,0.54,3.24,0.16,34.95,0.74,11.76,0.29,0.84,0.78
-57.06002,-16.96916,10.28,44.79,0.28,10.29,0.18,5.54,0.1,72.37,0.21,24.63,0.13,0.91,0.89
-57.06024,-16.97072,10.04,45,0.26,10.25,0.17,5.52,0.1,72.14,0.2,24.38,0.13,0.95,0.91
-57.06046,-16.97228,9.86,55.92,0.61,10.64,0.32,4.96,0.1,80.85,0.44,22.97,0.17,0.8,0.77
-57.06068,-16.97384,8.99,35.72,0.22,8.52,0.13,5.16,0.08,58.18,0.17,20.68,0.1,0.94,0.93
-57.06091,-16.97539,5.55,28.47,0.73,5.48,0.54,3.37,0.19,41.41,0.66,13.6,0.38,0.9,0.84
-57.08317,-17.13081,5.28,21.38,0.94,3.83,0.72,2.9,0.2,29.82,0.85,10.91,0.38,0.86,0.8
-77.75731,8.40666,7.35,52.05,0.95,7.58,0.78,3.16,0.28,66.13,0.88,14.16,0.56,0.76,0.72
-77.75818,8.40043,13.48,169.52,0.2,21.69,0.12,4.19,0.14,198.07,0.13,26.49,0.24,0.9,0.87
-77.76023,8.38644,10.21,39.52,0.48,4.59,0.51,1.29,0.11,45.91,0.51,6.4,0.37,0.71,0.69
-77.76157,8.37709,5.63,44.04,1.34,5.25,1.3,1.1,1.03,50.35,1.34,6.59,1.25,0.72,0.7
-77.76179,8.37553,8.18,55.83,0.63,10.75,0.32,5,0.13,80.88,0.44,21.75,0.17,0.9,0.83
-77.76323,8.36461,6.73,53.42,0.58,6.3,0.51,1.79,0.42,59.23,0.57,8.01,0.42,0.83,0.75
-77.76423,8.35681,9.61,123.29,0.38,16.97,0.28,3.4,0.21,157.24,0.31,26.7,0.38,0.89,0.83
-77.76995,8.31633,5.28,20.66,1.28,2.84,1.13,2.3,0.25,24.09,1.21,7.34,0.37,0.72,0.71
-53.51919,-19.58379,5.57,6.09,1.61,0.82,1.35,1.68,0.27,7.46,1.49,5.18,0.38,0.89,0.85
-53.56958,-19.23738,5.4,10.74,1.39,1.33,1.23,1.21,0.22,13.56,1.34,4.52,0.57,0.8,0.74
-53.59974,-19.02919,5.56,40.39,1.01,6.33,0.77,3.04,0.09,49.73,0.88,12.01,0.27,0.78,0.73
-53.60138,-19.01833,5.99,14.77,1.14,2.05,0.97,2.47,0.11,18.76,1.1,8.69,0.31,0.92,0.86
-53.75314,-17.96794,5.14,10.03,1.91,1.25,1.73,1.64,0.41,11.24,1.81,5.03,0.57,0.86,0.76
-53.75407,-17.96173,6.56,32.18,0.76,5.71,0.5,3.58,0.2,43.2,0.65,13.23,0.33,0.88,0.82
-53.7543,-17.96016,7.19,50.15,0.89,8.75,0.59,3.91,0.26,69.28,0.74,18.18,0.4,0.88,0.78
-53.75736,-17.93839,5.22,5.72,2.49,0.73,2.26,1.5,0.2,7.27,2.32,5,0.61,0.92,0.89
-53.78376,-17.75501,8.05,81.1,0.35,15.53,0.18,6,0.12,119.74,0.23,32.66,0.15,0.85,0.81
-53.92554,-16.76656,5.1,22.98,0.78,2,0.73,0.9,0.39,23.66,0.78,3.33,0.44,0.74,0.71
-53.96775,-16.47126,7.9,37.37,0.75,7.98,0.37,4.6,0.09,57.16,0.54,18.73,0.17,0.88,0.85
-53.98857,-16.32513,7.81,42.7,0.42,9.09,0.24,4.92,0.12,65.85,0.32,21.06,0.17,0.94,0.88
-53.99105,-16.30805,7.7,47.05,0.45,10.01,0.27,5.07,0.18,73.59,0.35,23.27,0.21,0.84,0.8
-53.99567,-16.27539,5.39,29.28,0.74,4.17,0.75,1.37,0.41,38.41,0.75,8.42,0.56,0.75,0.72
-53.99969,-16.24741,16.09,119.53,0.26,20.03,0.19,3.61,0.21,184,0.2,44.71,0.2,0.8,0.73
-53.99991,-16.24586,18.95,111.05,0.33,18.19,0.28,2.98,0.27,174.03,0.29,42.34,0.29,0.78,0.73
-54.00012,-16.24431,16.49,161.61,0.19,21.29,0.16,4.21,0.16,199.88,0.19,30.96,0.18,0.85,0.83
-54.00386,-16.21788,9.03,54.46,0.73,9.31,0.48,4.2,0.16,73.84,0.62,18.64,0.32,0.9,0.85
-54.0043,-16.21478,5.38,10.86,1.51,1.36,1.4,1.81,0.29,13.2,1.49,6.13,0.49,0.8,0.78
-54.06053,-15.81992,6.36,21.47,0.55,3.16,0.54,1.19,0.58,26.77,0.55,5.19,0.56,0.64,0.61
-54.07889,-15.6909,5.96,46.08,0.94,6.62,0.86,2.76,0.35,57.74,0.91,12.9,0.59,0.88,0.74
-54.22671,-14.64756,6.41,47.71,0.48,5.99,0.48,1.41,0.32,59.52,0.47,9.16,0.4,0.76,0.7
-54.23528,-14.58692,5.4,13.96,1.2,2.06,0.97,2.46,0.13,18.18,1.13,8.65,0.32,0.8,0.76
-54.23639,-14.57914,5.44,19.49,1.19,2.19,1.18,1.12,0.06,26.07,1.24,5.93,0.73,0.63,0.63
-54.38567,-13.5201,5.19,8.52,0.85,1.5,0.86,0.94,0.32,11.26,0.89,3.47,0.65,0.69,0.69
-54.38589,-13.51854,15.06,155.23,0.23,20.11,0.14,4.16,0.12,183.6,0.17,26.69,0.22,0.87,0.86
-55.69457,-4.06413,12.13,168.02,0.24,22.92,0.14,4.83,0.16,197.43,0.17,28.01,0.25,0.86,0.82
-55.69933,-4.02988,8.34,41.8,0.84,8.21,0.41,4.57,0.12,59.33,0.58,16.83,0.18,0.89,0.86
-55.89156,-2.62379,6.45,35.03,0.94,5.76,0.59,3.49,0.16,44.42,0.76,12,0.24,0.93,0.88
-55.89177,-2.62223,6.1,32.42,0.84,5.83,0.52,3.51,0.19,43.88,0.67,12.65,0.31,0.91,0.84
-55.89242,-2.61755,7.82,57.03,0.74,10.38,0.43,4.73,0.16,79.79,0.56,20.86,0.26,0.89,0.83
-55.89307,-2.61287,7.35,41.92,0.72,7.96,0.43,4.29,0.17,59.45,0.56,16.98,0.28,0.87,0.81
-55.92416,-2.38556,10.42,120.37,0.37,19.52,0.22,4.16,0.22,169.46,0.24,36.78,0.23,0.81,0.73
-55.92504,-2.37934,6.88,75.12,0.67,11.36,0.44,3.67,0.47,95.54,0.5,19.16,0.49,0.76,0.71
-55.92526,-2.37777,5.16,49.08,0.97,6.14,0.86,1.2,0.35,57.24,0.89,7.92,0.73,0.75,0.71
-55.92548,-2.37621,7.08,27.08,0.91,2.67,0.88,1.69,0.25,27.93,0.91,5.26,0.36,0.84,0.79
-55.92591,-2.37308,5.62,15.13,1.29,1.59,1.03,0.86,0.31,16.35,1.22,2.97,0.56,0.79,0.73
-55.92633,-2.36996,9.21,66.1,0.76,8.69,0.76,2.95,0.26,79.17,0.76,15.07,0.69,0.82,0.75
-56.36957,0.87582,8.48,37.51,0.43,8.72,0.23,5.13,0.09,60.6,0.31,20.9,0.13,0.93,0.89
-56.37324,0.90228,24.23,303.31,0.12,32.96,0.1,3.67,0.16,315.19,0.11,24.34,0.1,0.87,0.83
-56.37463,0.9132,7.69,91.26,0.6,13.97,0.41,4.31,0.22,118.12,0.49,24.09,0.34,0.83,0.77
-56.37483,0.91476,7.4,49.94,0.61,10.05,0.36,4.97,0.11,74.35,0.48,21.84,0.19,0.9,0.84
-56.37503,0.91632,34.38,358.98,0.05,35.75,0.06,2.98,0.16,369.6,0.05,25.24,0.06,0.73,0.72
-56.39122,1.0347,20.09,265.04,0.15,30.11,0.1,4.15,0.15,279.16,0.12,24.52,0.17,0.92,0.89
-56.39735,1.07987,19.46,272.87,0.17,30.72,0.11,4.18,0.16,287.3,0.15,24.68,0.14,0.91,0.88
-56.39756,1.08142,15.77,265.98,0.19,30.35,0.13,4.12,0.18,283.26,0.16,25.61,0.14,0.91,0.87
-56.39843,1.08766,8.95,52.72,0.49,10.09,0.23,5.28,0.11,73.31,0.34,19.98,0.12,0.93,0.9
-56.39865,1.08922,8.96,46.22,0.49,9.51,0.25,5.15,0.11,68.41,0.34,20.74,0.15,0.93,0.86
-56.39934,1.09389,13.71,109.32,0.32,19.5,0.14,6.31,0.09,154.97,0.19,37.27,0.12,0.91,0.84
-56.39958,1.09545,9.82,58.55,0.39,12.03,0.23,6.03,0.11,86.48,0.29,24.93,0.13,0.95,0.91
-56.40028,1.10012,16.69,232.28,0.21,28.15,0.13,4.38,0.12,254.62,0.16,27.22,0.23,0.89,0.87
-56.40097,1.10479,7.69,32.16,0.72,6.19,0.42,3.93,0.16,44.12,0.56,13.37,0.21,0.92,0.87
-56.40142,1.1079,7.6,60.65,0.8,10.23,0.5,4.51,0.21,81.41,0.64,20.04,0.31,0.92,0.79
-56.40247,1.11568,18.3,274.99,0.13,31,0.1,4.1,0.13,287.05,0.12,23.67,0.1,0.91,0.87
-56.404,1.12815,17.37,298.01,0.11,32.1,0.09,3.71,0.19,309.94,0.11,24.11,0.13,0.82,0.8
-56.40499,1.13593,12.18,196.92,0.36,25.24,0.21,4.52,0.14,223.59,0.26,28.42,0.23,0.9,0.86
-56.40772,1.15463,5.68,63.36,0.84,9.79,0.59,3.99,0.25,81.48,0.7,18.4,0.38,0.79,0.72
-56.41203,1.18734,17.44,261.09,0.16,29.71,0.12,4.09,0.16,275.13,0.14,24,0.13,0.9,0.87
-56.42356,1.26989,9.63,155.31,0.5,21.3,0.28,4.68,0.19,185.41,0.37,28.88,0.2,0.89,0.85
-56.43957,1.38673,18.81,292.96,0.15,31.77,0.11,3.68,0.16,305.74,0.14,24.27,0.13,0.84,0.82
-56.46915,1.60322,26.54,308.39,0.12,33,0.09,3.56,0.16,320.55,0.11,24.57,0.13,0.85,0.81
-56.47025,1.61103,5.18,87.29,0.92,12.91,0.57,4.26,0.19,107.38,0.73,19.72,0.08,0.7,0.7
-56.55671,2.24653,9.22,141.82,0.28,19.9,0.16,4.42,0.15,172.42,0.2,27.65,0.25,0.86,0.84
-56.5582,2.25741,17.99,258.82,0.15,28.1,0.11,3.78,0.15,270.84,0.14,22.3,0.13,0.88,0.85
-56.57403,2.37268,20.41,193.21,0.31,25.34,0.14,4.2,0.14,233.33,0.17,34.29,0.35,0.84,0.8
-56.57497,2.3789,10.16,186.76,0.27,22.65,0.19,3.89,0.2,210.24,0.2,25.01,0.34,0.76,0.74
-56.59759,2.544,7.05,134.32,0.33,17.74,0.23,3.86,0.21,160.45,0.25,24.23,0.34,0.84,0.76
-56.59873,2.55181,22.36,236.23,0.13,26.54,0.1,3.97,0.14,254.94,0.12,24.61,0.15,0.87,0.84
-56.7106,3.37116,13.34,206.89,0.26,25.88,0.16,3.98,0.15,239.1,0.18,30.38,0.3,0.85,0.81
-56.71894,3.43191,18.4,271.46,0.14,29.89,0.1,3.68,0.15,285.73,0.12,24.08,0.16,0.88,0.86
-56.71917,3.43346,13.45,217.11,0.19,27.32,0.12,4.73,0.14,242.72,0.14,28.17,0.19,0.78,0.76
-56.71984,3.43813,16.29,223.66,0.22,27.91,0.13,4.79,0.13,246.81,0.17,27.27,0.21,0.9,0.87
-56.72028,3.44126,10.64,163.96,0.33,23.02,0.17,4.97,0.14,197.16,0.22,30.52,0.23,0.88,0.85
-56.72132,3.44905,9.16,65.25,0.36,12.63,0.17,6.16,0.1,91.78,0.26,24.41,0.13,0.9,0.86
-56.72331,3.46466,30.76,308.87,0.11,32.9,0.08,3.7,0.17,321.85,0.1,24.89,0.12,0.84,0.79
-56.99663,5.46008,6.92,37.3,1.04,5.78,0.84,3.3,0.27,47.87,0.95,12.74,0.46,0.83,0.78
-57.03283,5.72336,10.21,62.58,0.5,12.83,0.28,5.86,0.13,94.13,0.36,27,0.18,0.92,0.9
-57.03304,5.72492,12.52,76.78,0.25,15.7,0.12,6.72,0.07,116.74,0.16,32.88,0.09,0.93,0.89
-57.03325,5.72647,13.07,99.38,0.36,18.49,0.17,5.49,0.09,147.96,0.22,37.8,0.13,0.93,0.89
-57.03949,5.77164,14.44,116.88,0.32,21.02,0.15,5.81,0.11,170.5,0.19,41.15,0.16,0.88,0.82
-57.17133,4.08901,27.76,327.85,0.09,34.34,0.08,3.34,0.15,337.95,0.09,24.02,0.07,0.84,0.82
-57.17242,4.08121,13.28,204.66,0.3,25.42,0.18,3.91,0.16,235.19,0.2,29.36,0.27,0.86,0.83
-57.25918,3.44555,9.67,140.42,0.37,20.48,0.21,3.96,0.22,184.12,0.25,33.71,0.28,0.85,0.81
-57.26094,3.43311,7.97,111.84,0.47,16.65,0.32,4.46,0.36,141.27,0.37,26.18,0.37,0.88,0.79
-57.2616,3.42844,25.98,263.08,0.18,28.78,0.14,3.64,0.18,279.45,0.16,24.06,0.17,0.86,0.83
-57.38409,2.53419,7.96,52.05,0.57,10.55,0.32,5.27,0.12,78.55,0.42,23.26,0.19,0.75,0.73
-57.38472,2.52951,22.32,269.78,0.13,28.85,0.09,3.58,0.15,284.47,0.12,23.65,0.16,0.83,0.8
-57.38794,2.50614,17.46,240.94,0.14,27.7,0.09,4.18,0.11,258.82,0.11,24.74,0.16,0.9,0.88
-57.39283,2.47033,16.99,244.33,0.18,26.57,0.13,3.5,0.16,260.82,0.15,23.54,0.23,0.84,0.78
-57.39325,2.46721,18.97,228.74,0.15,27.01,0.09,4.54,0.12,248.83,0.11,25.61,0.19,0.91,0.89
-57.39346,2.46565,16.64,175.06,0.28,24.35,0.12,4.52,0.14,216.72,0.15,34.82,0.3,0.9,0.87
-57.39367,2.46409,19.51,163.4,0.34,23.71,0.14,4.05,0.11,215.32,0.16,39.52,0.32,0.91,0.88
-57.39388,2.46253,19.73,146.21,0.32,23.3,0.12,4.33,0.09,206.63,0.15,43.94,0.21,0.83,0.73
-57.39431,2.45941,19.82,175.17,0.35,24.67,0.14,4.33,0.11,223.09,0.18,37.96,0.32,0.78,0.74
-57.39474,2.45629,6.9,30.47,0.85,5.42,0.54,3.48,0.21,41.37,0.67,12.46,0.24,0.91,0.86
-57.39495,2.45474,7.45,43.79,0.43,8.8,0.22,5.05,0.12,61.94,0.31,18,0.15,0.92,0.88
-57.39517,2.45318,21.12,231.65,0.13,27.48,0.1,4.49,0.12,252.82,0.12,26.16,0.15,0.84,0.79
-57.39539,2.45162,21.52,236.57,0.17,27.71,0.12,4.32,0.12,257.48,0.15,26.05,0.17,0.84,0.79
-57.39561,2.45007,19.1,206.8,0.25,26.36,0.11,4.55,0.13,238.44,0.15,30.9,0.35,0.92,0.88
-57.39627,2.4454,13.88,196.46,0.26,25.33,0.14,5.16,0.14,221.25,0.18,27.74,0.25,0.83,0.8
-57.39649,2.44384,8.48,31.36,0.49,5.59,0.29,3.46,0.28,43.36,0.36,12.74,0.33,0.6,0.6
-57.3967,2.44228,6.91,22.39,1.16,3.61,0.85,3.11,0.18,28.54,0.98,10.32,0.25,0.89,0.84
-57.41929,2.27713,39.51,206.46,0.51,21.14,0.54,2.7,0.61,215.22,0.51,17.09,0.56,0.5,0.49
-57.41949,2.27557,9.71,132.69,0.4,19.1,0.23,4.48,0.19,165.75,0.28,28.89,0.29,0.88,0.84
-57.43485,2.16342,20.75,242.72,0.1,27.23,0.08,4.08,0.16,260.59,0.1,24.36,0.17,0.88,0.85
-57.43506,2.16187,7.52,114.76,0.51,16.23,0.35,4.24,0.16,140.96,0.41,23.94,0.25,0.82,0.79
-57.51518,1.57608,38.41,348.84,0.05,35.32,0.05,3.01,0.31,363.11,0.04,25.91,0.03,0.62,0.62
-57.52344,1.51532,12.8,118.06,0.13,18.25,0.31,3.25,0.45,159.33,0.27,31.39,0.6,0.58,0.58
-57.53007,1.46704,6.52,39.66,0.47,8.76,0.27,5.01,0.13,61.12,0.33,19.8,0.18,0.88,0.82
-57.63086,0.72862,8.51,45.24,0.55,8.93,0.3,4.86,0.12,64.49,0.39,18.59,0.2,0.93,0.87
-57.63169,0.72238,24.9,293.63,0.13,31.98,0.09,3.58,0.22,306.28,0.11,24.08,0.14,0.91,0.86
-57.69826,0.2348,22.31,275.94,0.14,30.52,0.09,3.93,0.16,291.68,0.11,24.91,0.18,0.89,0.86
-57.7639,-0.24506,27.18,282.83,0.1,30.75,0.09,3.64,0.17,294.38,0.1,23.07,0.11,0.87,0.8
-57.76687,-0.26684,24.97,281.55,0.15,30.72,0.11,3.74,0.14,296.43,0.14,24.42,0.16,0.87,0.82
-57.7679,-0.27463,25.41,273.13,0.13,30.31,0.1,3.88,0.12,288.48,0.13,24.59,0.15,0.89,0.81
-57.85416,-0.90552,7.49,91.44,0.41,15.84,0.23,5.21,0.18,128.22,0.29,30.21,0.23,0.84,0.77
-58.27205,-3.96465,7.4,118.58,0.41,17.53,0.27,4.1,0.25,153.45,0.32,28.78,0.34,0.79,0.75
-58.27227,-3.96621,20.46,241.26,0.17,28.67,0.11,4.33,0.14,258.76,0.14,24.74,0.15,0.89,0.86
-58.27249,-3.96777,6.95,61.72,0.76,11.26,0.44,4.83,0.15,86.97,0.56,22.48,0.27,0.87,0.81
-58.27271,-3.96933,22.62,279.32,0.16,30.78,0.11,3.66,0.18,296.02,0.13,25.04,0.15,0.88,0.85
-58.27293,-3.97088,20.42,266.61,0.15,29.9,0.1,3.86,0.15,281.48,0.13,24.31,0.17,0.88,0.85
-58.27361,-3.97554,8.84,105.3,0.45,17.22,0.24,5.12,0.18,141.94,0.31,30.46,0.2,0.89,0.83
-58.46515,-5.37397,8.1,88.14,0.69,14.12,0.44,4.79,0.15,115.16,0.55,24.1,0.26,0.84,0.79
-58.46602,-5.38018,6.08,43.11,0.66,9.04,0.38,4.82,0.13,65.94,0.5,20.27,0.21,0.8,0.72
-58.5746,-6.1712,12.28,208.29,0.26,25.53,0.15,4.45,0.15,231.14,0.19,26.06,0.22,0.88,0.86
-58.57546,-6.17743,5.5,91.66,0.44,13.17,0.35,4.61,0.17,114.3,0.4,22.27,0.37,0.73,0.72
-58.57742,-6.19144,13.59,210.84,0.26,26.52,0.15,4.64,0.13,237.12,0.19,28.18,0.26,0.89,0.87
-58.58018,-6.21168,18.54,267.09,0.19,30.03,0.12,4.14,0.17,282.79,0.16,24.86,0.2,0.9,0.86
-58.58704,-6.2615,5.94,105.41,0.21,13.06,0.35,3.25,0.66,120.65,0.29,17.34,0.68,0.68,0.68
-58.61547,-6.46859,9.15,106.68,0.44,17.61,0.22,5.49,0.18,142.54,0.3,30.32,0.18,0.86,0.83
-58.6159,-6.4717,6.81,82.06,0.76,13.11,0.48,4.55,0.16,107.42,0.59,22.73,0.27,0.84,0.78
-58.61697,-6.4795,5.08,45.42,0.83,7.21,0.7,3.78,0.28,59.62,0.76,15.59,0.49,0.79,0.72
-58.61844,-6.4904,21.96,256.02,0.13,28.87,0.1,4.16,0.13,269.84,0.12,23.46,0.14,0.88,0.84
-58.61866,-6.49196,19.8,258.67,0.13,28.9,0.09,4.03,0.16,273.71,0.11,23.78,0.14,0.91,0.88
-58.62404,-6.53087,23.49,268.05,0.16,29.2,0.11,3.5,0.11,283.79,0.14,23.93,0.16,0.9,0.86
-58.63322,-6.59782,18.92,231.07,0.19,27.54,0.12,4.14,0.13,253.67,0.14,26.2,0.23,0.89,0.86
-58.63427,-6.60559,8.37,113.91,0.43,16.9,0.28,4.16,0.19,146.47,0.34,27.06,0.28,0.85,0.81
-58.63449,-6.60715,9.41,102.46,0.41,17.74,0.21,5.44,0.15,142.71,0.28,32.46,0.18,0.89,0.85
-58.63648,-6.62115,14.96,236.52,0.18,28.12,0.12,4.49,0.15,257.07,0.14,25.82,0.2,0.89,0.86
-58.63692,-6.62426,17.84,228.72,0.18,27.4,0.12,4.48,0.14,248.92,0.15,25.33,0.2,0.92,0.89
-58.63714,-6.62581,23.44,251.36,0.16,28.72,0.1,3.95,0.16,269.28,0.13,24.91,0.16,0.88,0.84
-58.63843,-6.63514,22.88,250.03,0.16,28.41,0.11,3.89,0.16,266.71,0.12,24.18,0.19,0.89,0.85
-58.63885,-6.63826,28.42,270.87,0.12,29.55,0.09,3.66,0.15,288.5,0.1,25.16,0.21,0.83,0.77
-58.63947,-6.64294,23.68,256.8,0.16,28.34,0.12,3.56,0.15,273.57,0.14,23.66,0.16,0.89,0.85
-58.63968,-6.6445,23.12,259.01,0.18,28.63,0.15,3.96,0.17,274.7,0.16,24.04,0.18,0.82,0.78
-58.64031,-6.64917,21.6,257.75,0.15,28.97,0.1,3.82,0.15,274.07,0.13,24.13,0.14,0.91,0.88
-58.64052,-6.65073,13.27,130.2,0.33,21.09,0.16,4.73,0.14,177.36,0.19,36.51,0.29,0.92,0.9
-58.64073,-6.6523,8.01,88.11,0.57,14.19,0.36,4.56,0.23,118.16,0.45,25.4,0.25,0.88,0.82
-58.6444,-6.67876,15.51,220.99,0.07,26.57,0.03,4.13,0.14,250.93,0.07,27.63,0.06,0.53,0.52
-58.65468,-6.75348,16.99,238.58,0.2,27.15,0.12,3.71,0.13,257.67,0.16,24.74,0.21,0.9,0.88
-58.6553,-6.75815,5.99,76.91,0.67,11.76,0.58,3.77,0.37,99.87,0.63,20.67,0.55,0.8,0.72
-58.65614,-6.76438,25.84,285.16,0.13,30.73,0.1,3.58,0.18,300.56,0.12,24.46,0.15,0.87,0.84
-58.71359,-7.18162,7.19,41.08,0.5,9.12,0.27,4.98,0.12,64.6,0.36,20.52,0.14,0.89,0.85
-58.71529,-7.19408,17.19,178.57,0.16,22.7,0.12,4.31,0.13,206.84,0.15,26.55,0.17,0.92,0.89
-58.71654,-7.20343,10.15,96.47,0.42,16.51,0.19,5.49,0.14,132.4,0.28,29.62,0.17,0.91,0.88
-58.72194,-7.24235,17.85,182.54,0.2,22.71,0.12,4.26,0.14,208.05,0.16,25.72,0.21,0.92,0.89
-58.72214,-7.24391,24.59,215.73,0.12,24.64,0.1,3.76,0.14,240.5,0.12,25.49,0.16,0.87,0.83
-58.72276,-7.24859,17.72,189.96,0.14,23.57,0.1,4.4,0.12,216.75,0.13,26.49,0.15,0.92,0.9
-58.72297,-7.25014,7.3,87.6,0.63,13.52,0.41,4.46,0.19,113.87,0.52,22.85,0.24,0.87,0.81
-58.72359,-7.25481,12.52,155.23,0.23,21.07,0.11,4.41,0.11,187.58,0.15,28.58,0.3,0.92,0.88
-58.72464,-7.26259,8.87,46.85,0.77,9.6,0.38,4.94,0.09,70.47,0.55,20.71,0.13,0.9,0.87
-58.72964,-7.2984,9.35,52.95,0.78,10.24,0.4,4.9,0.1,76.89,0.56,21.01,0.14,0.92,0.9
-58.7328,-7.32178,5.39,11,1.37,1.36,1.13,1.98,0.22,12.83,1.28,6.07,0.35,0.89,0.83
-58.74849,-7.4354,22.53,205.56,0.13,24.05,0.11,3.94,0.11,230.09,0.12,25.4,0.17,0.9,0.86
-58.74871,-7.43696,9.83,147.21,0.18,18.87,0.12,3.9,0.14,173.87,0.14,24.44,0.23,0.91,0.87
-58.74893,-7.43851,19.13,198.38,0.13,23.82,0.1,4.17,0.12,222.67,0.12,25.34,0.16,0.93,0.89
-58.75254,-7.46496,13.2,87.18,0.56,14.67,0.3,5.41,0.13,116.41,0.39,25.74,0.13,0.83,0.81
-58.78196,-7.67828,21.39,205.38,0.16,23.78,0.12,3.8,0.14,229.11,0.14,24.91,0.17,0.9,0.87
-58.83755,-8.08155,9.67,131.61,0.31,18,0.16,3.79,0.15,164.13,0.22,26.83,0.2,0.91,0.87
-58.86011,-8.24499,5.06,35.42,0.75,4.59,0.7,1.6,0.25,43.31,0.73,8.14,0.45,0.8,0.76
-58.86119,-8.25279,16.06,196.26,0.17,22.71,0.13,3.75,0.15,220.07,0.16,24.34,0.17,0.78,0.75
-58.86404,-8.27306,13.11,160.82,0.21,20.59,0.14,4.36,0.14,184.84,0.17,24.33,0.18,0.94,0.89
-58.86718,-8.29638,10.76,113.84,0.34,17.4,0.17,4.84,0.18,147.06,0.24,27.99,0.24,0.87,0.83
-58.86847,-8.30573,7.05,79.41,0.75,10.93,0.65,3.27,0.21,98.37,0.7,18.34,0.53,0.85,0.77
-58.87136,-8.326,5.88,93.62,0.74,12.4,0.59,3.51,0.27,112.02,0.66,18.54,0.46,0.83,0.73
-58.87179,-8.32911,9.01,60.97,0.73,11.05,0.4,4.89,0.14,85.25,0.56,21.36,0.16,0.91,0.87
-58.87243,-8.33376,5.2,137.53,0.45,16.58,0.34,2.15,0.35,169.92,0.36,23.89,0.23,0.64,0.63
-58.87264,-8.33531,6.29,75.54,0.9,9.96,0.78,2.94,0.35,91.22,0.84,15.61,0.6,0.88,0.74
-58.8741,-8.3462,10.07,143.15,0.25,18.8,0.14,3.78,0.13,173.14,0.18,25.9,0.22,0.86,0.83
-58.87431,-8.34776,8.02,69.82,0.7,11.02,0.46,4.21,0.19,90.34,0.58,19.19,0.31,0.84,0.77
-58.96817,-9.02646,6.93,18.09,1.08,2.12,0.99,2.32,0.19,19.75,1.05,7.15,0.25,0.83,0.78
-58.97214,-9.05607,12.56,111.78,0.41,18.74,0.17,5.41,0.13,153.18,0.24,33.6,0.19,0.9,0.87
-58.97235,-9.05762,21.11,204.83,0.17,24.67,0.12,4.41,0.12,228.68,0.14,26.02,0.19,0.84,0.8
-58.97257,-9.05917,21.58,207.71,0.15,24.57,0.11,4.2,0.11,230.07,0.13,25.07,0.14,0.83,0.75
-58.97279,-9.06072,17.14,187.13,0.17,23.08,0.1,4.16,0.12,213.32,0.13,25.85,0.19,0.94,0.9
-59.00473,-9.29105,17.94,271.7,0.17,30.43,0.13,3.94,0.15,286.74,0.15,24.4,0.14,0.88,0.85
-59.02364,-9.42806,21.07,210.12,0.16,24.77,0.1,4.08,0.11,234.74,0.13,25.91,0.18,0.88,0.85
-59.0276,-9.45605,19.87,199.8,0.29,26.25,0.14,4.07,0.12,240.45,0.14,34.93,0.35,0.8,0.72
-59.03104,-9.48095,12.37,162.97,0.41,21.93,0.24,4.16,0.18,195.06,0.28,29.11,0.28,0.9,0.87
-59.05264,-9.63658,20.26,218.83,0.15,24.52,0.11,3.73,0.14,238.45,0.14,23.82,0.17,0.86,0.83
-59.05866,-9.68019,12.81,144.02,0.32,21.21,0.19,4.23,0.17,185.55,0.21,33.3,0.26,0.9,0.87
-59.0591,-9.68329,10.59,129.8,0.51,19.77,0.27,5.48,0.17,162.79,0.35,29.84,0.18,0.92,0.88
-59.06205,-9.7051,24.68,275.19,0.17,31.07,0.11,4.07,0.14,292.15,0.14,25.5,0.15,0.87,0.82
-59.06643,-9.73621,14.74,241.71,0.24,27.76,0.16,3.73,0.17,265.94,0.18,27.34,0.25,0.82,0.79
-59.06753,-9.74398,6.08,41.66,0.88,6.37,0.58,3.4,0.21,52,0.74,12.61,0.34,0.86,0.76
-59.0964,-9.95255,16.91,185.87,0.15,23,0.12,4.19,0.14,211.39,0.13,25.76,0.19,0.9,0.88
-59.09751,-9.96031,10.39,108.36,0.37,18.42,0.2,5.69,0.12,147.53,0.24,32.53,0.16,0.87,0.83
-59.09773,-9.96186,11.51,115.37,0.4,19.37,0.18,5.17,0.11,158.12,0.24,34.61,0.22,0.91,0.88
-59.09984,-9.97742,14.08,177.82,0.26,23.86,0.16,4.35,0.15,212.42,0.17,30.63,0.25,0.88,0.85
-59.10005,-9.97898,8.25,111.79,0.44,16.8,0.3,4.51,0.25,142.4,0.35,26.66,0.3,0.86,0.79
-59.10416,-10.00862,10.99,133.51,0.38,20.22,0.19,4.48,0.16,173.26,0.23,32.77,0.3,0.89,0.84
-59.10461,-10.01172,7.55,85.39,0.69,14.13,0.43,4.82,0.17,114.81,0.53,25.52,0.27,0.84,0.78
-59.10549,-10.01792,6.17,68.74,0.84,10.11,0.77,3.09,0.34,89.05,0.81,18.66,0.66,0.8,0.73
-59.11018,-10.05221,10.5,118.87,0.27,19.03,0.15,4.21,0.16,164.45,0.19,34.67,0.2,0.85,0.8
-59.1141,-10.08016,19.3,232.01,0.25,26.93,0.16,3.81,0.13,254.6,0.18,26.73,0.24,0.92,0.89
-59.11926,-10.11755,16.22,183.24,0.19,22.46,0.12,4.13,0.13,207.46,0.15,25.3,0.21,0.92,0.89
-59.11992,-10.12219,16.37,188.13,0.21,22.94,0.13,4.2,0.12,213.02,0.16,25.79,0.21,0.89,0.86
-59.12252,-10.14084,14.59,176.19,0.22,22.3,0.13,4.21,0.13,204.3,0.17,26.89,0.22,0.91,0.89
-59.12273,-10.1424,6.96,27.61,0.39,5.35,0.44,1.84,0.39,41.46,0.45,11.18,0.56,0.75,0.71
-59.12295,-10.14396,13.14,178.79,0.45,19.07,0.46,2.17,0.48,194.79,0.45,18.6,0.46,0.7,0.66
-59.1266,-10.17048,7.13,18.59,1.09,3.91,1.18,2.07,1.19,27.49,1.17,8.25,1.25,0.42,0.41
-59.12899,-10.18755,16.52,194.82,0.19,22.94,0.13,3.76,0.12,218.27,0.16,24.75,0.24,0.85,0.83
-59.13414,-10.225,24.11,226.34,0.17,26,0.12,4.16,0.13,248.85,0.15,26.1,0.16,0.86,0.83
-59.13937,-10.26226,9.49,119.21,0.38,18.99,0.19,5.09,0.15,157.13,0.25,31.73,0.21,0.88,0.84
-59.16272,-10.43034,7.26,28.31,1.44,4.37,1.02,3.02,0.2,35.64,1.24,10.66,0.42,0.87,0.81
-59.17218,-10.49885,22.92,283.22,0.14,30.21,0.11,3.61,0.15,296.57,0.13,23.95,0.13,0.87,0.83
-59.17518,-10.52058,19.64,263,0.18,28.51,0.12,3.6,0.17,279.22,0.15,24.33,0.17,0.75,0.73
-59.17562,-10.52369,18.95,246.34,0.17,28.16,0.11,3.95,0.17,264.44,0.14,24.75,0.18,0.9,0.88
-59.17584,-10.52524,7.38,123.13,0.39,18.37,0.26,3.82,0.2,164.45,0.29,31.7,0.27,0.78,0.74
-59.17605,-10.52679,5.4,74.16,0.66,11.35,0.45,4.01,0.28,95.38,0.54,19.81,0.37,0.78,0.72
-59.18361,-10.58127,9.3,115.8,0.42,17.9,0.25,4.89,0.21,150.83,0.31,29.66,0.25,0.89,0.85
-59.19451,-10.65916,17.31,227.09,0.18,27.28,0.11,4.52,0.13,247.79,0.13,26.12,0.24,0.92,0.89
-59.20415,-10.72918,21.48,259.42,0.19,28.39,0.12,3.62,0.14,277.24,0.15,24.94,0.17,0.85,0.81
-59.23592,-10.95791,12.08,179.65,0.23,23.79,0.13,4.71,0.14,208.26,0.17,28.06,0.23,0.91,0.87
-59.24642,-11.03259,13.8,177.81,0.28,23.39,0.14,4.97,0.12,204.31,0.19,27.95,0.3,0.91,0.87
-59.24687,-11.03571,15.49,149.06,0.36,22.36,0.15,5.46,0.14,188.83,0.2,34.43,0.28,0.83,0.78
-59.24732,-11.03882,7.08,30.39,0.6,5.75,0.26,3.86,0.08,40.94,0.46,12.47,0.13,0.88,0.87
-59.31833,-11.54922,7.18,121.84,0.43,17.86,0.25,4.55,0.26,154.22,0.32,28.4,0.28,0.82,0.77
-59.3194,-11.55701,14.11,176.71,0.21,23.28,0.1,4.74,0.11,205.65,0.14,28.32,0.25,0.89,0.86
-59.31985,-11.56012,20.57,219.04,0.16,25.41,0.1,3.94,0.13,242.84,0.13,26.3,0.17,0.86,0.83
-59.32075,-11.56634,8.24,124.97,0.4,17.41,0.26,3.9,0.23,156.16,0.31,26.78,0.3,0.89,0.82
-59.32098,-11.56789,6.96,59.44,0.74,10.73,0.4,4.79,0.2,82.42,0.54,21.15,0.26,0.84,0.81
-59.3219,-11.57412,6.95,38.48,0.8,7.56,0.48,4.16,0.17,55.39,0.63,16.54,0.33,0.93,0.86
-59.32213,-11.57567,8.19,31.97,0.55,6.57,0.29,4.11,0.12,46.53,0.41,14.79,0.18,0.88,0.86
-59.32325,-11.58344,20.75,214.62,0.16,24.69,0.12,3.97,0.16,234.49,0.14,24.38,0.2,0.91,0.88
-59.32347,-11.58499,19.51,202.53,0.15,24.47,0.1,4.19,0.12,226.92,0.13,26.15,0.19,0.9,0.87
-59.32369,-11.58654,5.5,38.44,1.25,6.48,0.75,3.69,0.22,50.29,1,13.61,0.33,0.87,0.8
-59.32533,-11.59901,9.19,82.48,0.55,13.96,0.3,5.18,0.18,110.57,0.4,25.33,0.26,0.93,0.89
-59.32637,-11.60679,13.78,103.39,0.43,17.8,0.18,5.95,0.12,142.09,0.26,32.74,0.17,0.92,0.86
-59.32658,-11.60834,18.44,201.4,0.18,24.08,0.12,4.19,0.12,224.19,0.15,25.48,0.21,0.91,0.89
-59.32994,-11.63168,8.73,88.78,0.63,14.53,0.33,5.21,0.19,116.53,0.45,25.4,0.23,0.87,0.84
-59.33017,-11.63324,18.77,200.92,0.18,24.52,0.11,4.39,0.14,223.17,0.14,25.54,0.16,0.9,0.88
-59.33084,-11.63791,5.74,26.55,0.62,5.5,0.38,3.7,0.14,38.47,0.49,12.88,0.21,0.9,0.83
-59.33191,-11.6457,8.15,130.48,0.41,18.08,0.24,4.12,0.19,161.05,0.3,26.97,0.27,0.86,0.81
-59.33212,-11.64726,5.94,72.06,0.68,11.91,0.4,4.49,0.27,96.65,0.52,22.07,0.31,0.89,0.77
-59.33485,-11.66747,6.43,64.22,0.7,10.61,0.45,4.18,0.25,85.83,0.56,19.94,0.36,0.9,0.81
-59.33507,-11.66903,12.55,141.56,0.34,20.2,0.15,5.02,0.13,171.67,0.21,28.57,0.27,0.91,0.87
-59.33529,-11.67059,14.26,159.56,0.23,21.59,0.12,4.89,0.13,185.89,0.16,26.7,0.21,0.93,0.9
-59.33596,-11.67526,18.06,196.26,0.18,24.04,0.12,4.27,0.12,221.04,0.15,26.22,0.2,0.91,0.88
-59.33642,-11.67836,7.39,41.23,0.59,8.56,0.35,4.58,0.16,62.46,0.48,19.27,0.26,0.93,0.88
-59.33888,-11.69546,17.99,202.94,0.17,23.87,0.11,3.95,0.13,225.4,0.14,24.94,0.21,0.91,0.87
-59.33909,-11.69702,16.92,187.99,0.18,23.79,0.11,4.58,0.11,215.3,0.14,27.49,0.22,0.92,0.89
-59.33951,-11.70012,16.87,165.33,0.28,23.16,0.14,4.83,0.15,201.12,0.16,32.05,0.31,0.82,0.78
-59.33993,-11.70323,15.74,182.59,0.19,23.19,0.1,4.42,0.1,209.18,0.13,26.92,0.26,0.9,0.88
[truncated: 67,155,096 more chars]
